# Supplementary material for: Long-Term Epidemiology and Evolution of Swine Influenza Viruses, Vietnam
Source: Emerg Infect Dis. 2023 Jul;29(7):1397–406. doi: 10.3201/eid2907.230165 (PMC10310380; doi:10.3201/eid2907.230165)
Supplement: Appendix 1 — Sequence metadata and accession numbers for long-term epidemiology and evolution of swine influenza viruses, Vietnam. [file 23-0165-Techapp-s1.xlsx]

## Sheet: Appendix 1
DOI: http://doi.org/10.3201/eid2907.230165
Long-term Epidemiology and Evolution of Swine Influenza Viruses, Vietnam
Appendix 1. Swine influenza viruses obtained from GISAID and those submitted to GISAID from this study
Isolate_Id	PB2 Segment_Id	PB1 Segment_Id	PA Segment_Id	HA Segment_Id	NP Segment_Id	NA Segment_Id	MP Segment_Id	NS Segment_Id	Isolate_name	Subtype	Location	Host	Submitting_Lab	Authors	Collection_Date
EPI_ISL_93250	EPI324296|A/swine/Binh_Duong/03_14/2010_pb2	EPI324302|A/swine/Binh_Duong/03_14/2010_pb1	EPI324308|A/swine/Binh_Duong/03_14/2010_pa	EPI324314|A/swine/Binh_Duong/03_14/2010_ha	EPI324320|A/swine/Binh_Duong/03_14/2010_np	EPI324326|A/swine/Binh_Duong/03_14/2010_na	EPI324332|A/swine/Binh_Duong/03_14/2010_mp	EPI324338|A/swine/Binh_Duong/03_14/2010_ns	A/swine/Binh_Duong/03_14/2010	A / H3N2	Asia / Vietnam	Swine	NA	Hiromoto,Y.; Saito,T.	2010-02
EPI_ISL_93249	EPI324295|A/swine/Binh_Duong/03_13/2010_pb2	EPI324301|A/swine/Binh_Duong/03_13/2010_pb1	EPI324307|A/swine/Binh_Duong/03_13/2010_pa	EPI324313|A/swine/Binh_Duong/03_13/2010_ha	EPI324319|A/swine/Binh_Duong/03_13/2010_np	EPI324325|A/swine/Binh_Duong/03_13/2010_na	EPI324331|A/swine/Binh_Duong/03_13/2010_mp	EPI324337|A/swine/Binh_Duong/03_13/2010_ns	A/swine/Binh_Duong/03_13/2010	A / H3N2	Asia / Vietnam	Swine	NA	Hiromoto,Y.; Saito,T.	2010-02
EPI_ISL_93248	EPI324294|A/swine/Binh_Duong/03_10/2010_pb2	EPI324300|A/swine/Binh_Duong/03_10/2010_pb1	EPI324306|A/swine/Binh_Duong/03_10/2010_pa	EPI324312|A/swine/Binh_Duong/03_10/2010_ha	EPI324318|A/swine/Binh_Duong/03_10/2010_np	EPI324324|A/swine/Binh_Duong/03_10/2010_na	EPI324330|A/swine/Binh_Duong/03_10/2010_mp	EPI324336|A/swine/Binh_Duong/03_10/2010_ns	A/swine/Binh_Duong/03_10/2010	A / H3N2	Asia / Vietnam	Swine	NA	Hiromoto,Y.; Saito,T.	2010-02
EPI_ISL_93247	EPI324293|A/swine/Binh_Duong/03_09/2010_pb2	EPI324299|A/swine/Binh_Duong/03_09/2010_pb1	EPI324305|A/swine/Binh_Duong/03_09/2010_pa	EPI324311|A/swine/Binh_Duong/03_09/2010_ha	EPI324317|A/swine/Binh_Duong/03_09/2010_np	EPI324323|A/swine/Binh_Duong/03_09/2010_na	EPI324329|A/swine/Binh_Duong/03_09/2010_mp	EPI324335|A/swine/Binh_Duong/03_09/2010_ns	A/swine/Binh_Duong/03_09/2010	A / H3N2	Asia / Vietnam	Swine	NA	Hiromoto,Y.; Saito,T.	2010-02
EPI_ISL_93246	EPI324292|A/swine/Binh_Duong/03_08/2010_pb2	EPI324298|A/swine/Binh_Duong/03_08/2010_pb1	EPI324304|A/swine/Binh_Duong/03_08/2010_pa	EPI324310|A/swine/Binh_Duong/03_08/2010_ha	EPI324316|A/swine/Binh_Duong/03_08/2010_np	EPI324322|A/swine/Binh_Duong/03_08/2010_na	EPI324328|A/swine/Binh_Duong/03_08/2010_mp	EPI324334|A/swine/Binh_Duong/03_08/2010_ns	A/swine/Binh_Duong/03_08/2010	A / H3N2	Asia / Vietnam	Swine	NA	Hiromoto,Y.; Saito,T.	2010-02
EPI_ISL_93245	EPI324291|A/swine/Binh_Duong/03_06/2010_pb2	EPI324297|A/swine/Binh_Duong/03_06/2010_pb1	EPI324303|A/swine/Binh_Duong/03_06/2010_pa	EPI324309|A/swine/Binh_Duong/03_06/2010_ha	EPI324315|A/swine/Binh_Duong/03_06/2010_np	EPI324321|A/swine/Binh_Duong/03_06/2010_na	EPI324327|A/swine/Binh_Duong/03_06/2010_mp	EPI324333|A/swine/Binh_Duong/03_06/2010_ns	A/swine/Binh_Duong/03_06/2010	A / H3N2	Asia / Vietnam	Swine	NA	Hiromoto,Y.; Saito,T.	2010-02
EPI_ISL_257502	EPI967771|A/swine/Ba_Ria_Vung_Tau/02-27-2/2016_pb2	EPI967772|A/swine/Ba_Ria_Vung_Tau/02-27-2/2016_pb1	EPI967770|A/swine/Ba_Ria_Vung_Tau/02-27-2/2016_pa	EPI971075|A/swine/Ba_Ria_Vung_Tau/02-27-2/2016_ha	EPI967767|A/swine/Ba_Ria_Vung_Tau/02-27-2/2016_np	EPI971076|A/swine/Ba_Ria_Vung_Tau/02-27-2/2016_na	EPI967769|A/swine/Ba_Ria_Vung_Tau/02-27-2/2016_mp	EPI967768|A/swine/Ba_Ria_Vung_Tau/02-27-2/2016_ns	A/swine/Ba_Ria_Vung_Tau/02-27-2/2016	A / H1N2	Asia / Vietnam	Swine	National Institute of Animal Health	Takemae, N.; Saito, T.	2016-12-06
EPI_ISL_257494	EPI967709|A/swine/Ba_Ria_Vung_Tau/02-07-2/2016_pb2	EPI967710|A/swine/Ba_Ria_Vung_Tau/02-07-2/2016_pb1	EPI967708|A/swine/Ba_Ria_Vung_Tau/02-07-2/2016_pa	EPI971073|A/swine/Ba_Ria_Vung_Tau/02-07-2/2016_ha	EPI967705|A/swine/Ba_Ria_Vung_Tau/02-07-2/2016_np	EPI971074|A/swine/Ba_Ria_Vung_Tau/02-07-2/2016_na	EPI967707|A/swine/Ba_Ria_Vung_Tau/02-07-2/2016_mp	EPI967706|A/swine/Ba_Ria_Vung_Tau/02-07-2/2016_ns	A/swine/Ba_Ria_Vung_Tau/02-07-2/2016	A / H1N2	Asia / Vietnam	Swine	National Institute of Animal Health	Takemae, N.; Saito, T.	2016-12-06
EPI_ISL_219063	EPI746489|A/swine/Dong_Nai/07-25-3/2015_pb2	EPI746490|A/swine/Dong_Nai/07-25-3/2015_pb1	EPI746488|A/swine/Dong_Nai/07-25-3/2015_pa	EPI746492|A/swine/Dong_Nai/07-25-3/2015_ha	EPI746485|A/swine/Dong_Nai/07-25-3/2015_np	EPI746491|A/swine/Dong_Nai/07-25-3/2015_na	EPI746487|A/swine/Dong_Nai/07-25-3/2015_mp	EPI746486|A/swine/Dong_Nai/07-25-3/2015_ns	A/swine/Dong_Nai/07-25-3/2015	A / H1N2	Asia / Vietnam	Swine	National Institute of Animal Health	Takemae, N.; Saito, T.	2015-12-17
EPI_ISL_219062	EPI746481|A/swine/Dong_Nai/07-23-3/2015_pb2	EPI746482|A/swine/Dong_Nai/07-23-3/2015_pb1	EPI746480|A/swine/Dong_Nai/07-23-3/2015_pa	EPI746484|A/swine/Dong_Nai/07-23-3/2015_ha	EPI746477|A/swine/Dong_Nai/07-23-3/2015_np	EPI746483|A/swine/Dong_Nai/07-23-3/2015_na	EPI746479|A/swine/Dong_Nai/07-23-3/2015_mp	EPI746478|A/swine/Dong_Nai/07-23-3/2015_ns	A/swine/Dong_Nai/07-23-3/2015	A / H1N2	Asia / Vietnam	Swine	National Institute of Animal Health	Takemae, N.; Saito, T.	2015-12-17
EPI_ISL_218613	EPI744864|A/swine/Dong_Nai/12-16-3/2015_pb2	EPI744865|A/swine/Dong_Nai/12-16-3/2015_pb1	EPI744863|A/swine/Dong_Nai/12-16-3/2015_pa	EPI744867|A/swine/Dong_Nai/12-16-3/2015_ha	EPI744860|A/swine/Dong_Nai/12-16-3/2015_np	EPI744866|A/swine/Dong_Nai/12-16-3/2015_na	EPI744862|A/swine/Dong_Nai/12-16-3/2015_mp	EPI744861|A/swine/Dong_Nai/12-16-3/2015_ns	A/swine/Dong_Nai/12-16-3/2015	A / H3N2	Asia / Vietnam	Swine	National Institute of Animal Health	Takemae, N.; Saito, T.	2015-12-17
EPI_ISL_218612	EPI744856|A/swine/Dong_Nai/12-15-3/2015_pb2	EPI744857|A/swine/Dong_Nai/12-15-3/2015_pb1	EPI744855|A/swine/Dong_Nai/12-15-3/2015_pa	EPI744859|A/swine/Dong_Nai/12-15-3/2015_ha	EPI744852|A/swine/Dong_Nai/12-15-3/2015_np	EPI744858|A/swine/Dong_Nai/12-15-3/2015_na	EPI744854|A/swine/Dong_Nai/12-15-3/2015_mp	EPI744853|A/swine/Dong_Nai/12-15-3/2015_ns	A/swine/Dong_Nai/12-15-3/2015	A / H3N2	Asia / Vietnam	Swine	National Institute of Animal Health	Takemae, N.; Saito, T.	2015-12-17
EPI_ISL_218611	EPI744848|A/swine/Dong_Nai/12-14-3/2015_pb2	EPI744849|A/swine/Dong_Nai/12-14-3/2015_pb1	EPI744847|A/swine/Dong_Nai/12-14-3/2015_pa	EPI744851|A/swine/Dong_Nai/12-14-3/2015_ha	EPI744844|A/swine/Dong_Nai/12-14-3/2015_np	EPI744850|A/swine/Dong_Nai/12-14-3/2015_na	EPI744846|A/swine/Dong_Nai/12-14-3/2015_mp	EPI744845|A/swine/Dong_Nai/12-14-3/2015_ns	A/swine/Dong_Nai/12-14-3/2015	A / H3N2	Asia / Vietnam	Swine	National Institute of Animal Health	Takemae, N.; Saito, T.	2015-12-17
EPI_ISL_218610	EPI744840|A/swine/Dong_Nai/12-13-3/2015_pb2	EPI744841|A/swine/Dong_Nai/12-13-3/2015_pb1	EPI744839|A/swine/Dong_Nai/12-13-3/2015_pa	EPI744843|A/swine/Dong_Nai/12-13-3/2015_ha	EPI744836|A/swine/Dong_Nai/12-13-3/2015_np	EPI744842|A/swine/Dong_Nai/12-13-3/2015_na	EPI744838|A/swine/Dong_Nai/12-13-3/2015_mp	EPI744837|A/swine/Dong_Nai/12-13-3/2015_ns	A/swine/Dong_Nai/12-13-3/2015	A / H3N2	Asia / Vietnam	Swine	National Institute of Animal Health	Takemae, N.; Saito, T.	2015-12-17
EPI_ISL_218609	EPI744832|A/swine/Dong_Nai/12-12-3/2015_pb2	EPI744833|A/swine/Dong_Nai/12-12-3/2015_pb1	EPI744831|A/swine/Dong_Nai/12-12-3/2015_pa	EPI744835|A/swine/Dong_Nai/12-12-3/2015_ha	EPI744828|A/swine/Dong_Nai/12-12-3/2015_np	EPI744834|A/swine/Dong_Nai/12-12-3/2015_na	EPI744830|A/swine/Dong_Nai/12-12-3/2015_mp	EPI744829|A/swine/Dong_Nai/12-12-3/2015_ns	A/swine/Dong_Nai/12-12-3/2015	A / H3N2	Asia / Vietnam	Swine	National Institute of Animal Health	Takemae, N.; Saito, T.	2015-12-17
EPI_ISL_218608	EPI744824|A/swine/Dong_Nai/12-11-3/2015_pb2	EPI744825|A/swine/Dong_Nai/12-11-3/2015_pb1	EPI744823|A/swine/Dong_Nai/12-11-3/2015_pa	EPI744827|A/swine/Dong_Nai/12-11-3/2015_ha	EPI744820|A/swine/Dong_Nai/12-11-3/2015_np	EPI744826|A/swine/Dong_Nai/12-11-3/2015_na	EPI744822|A/swine/Dong_Nai/12-11-3/2015_mp	EPI744821|A/swine/Dong_Nai/12-11-3/2015_ns	A/swine/Dong_Nai/12-11-3/2015	A / H3N2	Asia / Vietnam	Swine	National Institute of Animal Health	Takemae, N.; Saito, T.	2015-12-17
EPI_ISL_218607	EPI744816|A/swine/Dong_Nai/12-10-3/2015_pb2	EPI744817|A/swine/Dong_Nai/12-10-3/2015_pb1	EPI744815|A/swine/Dong_Nai/12-10-3/2015_pa	EPI744819|A/swine/Dong_Nai/12-10-3/2015_ha	EPI744812|A/swine/Dong_Nai/12-10-3/2015_np	EPI744818|A/swine/Dong_Nai/12-10-3/2015_na	EPI744814|A/swine/Dong_Nai/12-10-3/2015_mp	EPI744813|A/swine/Dong_Nai/12-10-3/2015_ns	A/swine/Dong_Nai/12-10-3/2015	A / H3N2	Asia / Vietnam	Swine	National Institute of Animal Health	Takemae, N.; Saito, T.	2015-12-17
EPI_ISL_218606	EPI744808|A/swine/Dong_Nai/12-09-3/2015_pb2	EPI744809|A/swine/Dong_Nai/12-09-3/2015_pb1	EPI744807|A/swine/Dong_Nai/12-09-3/2015_pa	EPI744811|A/swine/Dong_Nai/12-09-3/2015_ha	EPI744804|A/swine/Dong_Nai/12-09-3/2015_np	EPI744810|A/swine/Dong_Nai/12-09-3/2015_na	EPI744806|A/swine/Dong_Nai/12-09-3/2015_mp	EPI744805|A/swine/Dong_Nai/12-09-3/2015_ns	A/swine/Dong_Nai/12-09-3/2015	A / H3N2	Asia / Vietnam	Swine	National Institute of Animal Health	Takemae, N.; Saito, T.	2015-12-17
EPI_ISL_218605	EPI744800|A/swine/Dong_Nai/12-08-3/2015_pb2	EPI744801|A/swine/Dong_Nai/12-08-3/2015_pb1	EPI744799|A/swine/Dong_Nai/12-08-3/2015_pa	EPI744803|A/swine/Dong_Nai/12-08-3/2015_ha	EPI744796|A/swine/Dong_Nai/12-08-3/2015_np	EPI744802|A/swine/Dong_Nai/12-08-3/2015_na	EPI744798|A/swine/Dong_Nai/12-08-3/2015_mp	EPI744797|A/swine/Dong_Nai/12-08-3/2015_ns	A/swine/Dong_Nai/12-08-3/2015	A / H3N2	Asia / Vietnam	Swine	National Institute of Animal Health	Takemae, N.; Saito, T.	2015-12-17
EPI_ISL_218604	EPI744792|A/swine/Dong_Nai/12-07-3/2015_pb2	EPI744793|A/swine/Dong_Nai/12-07-3/2015_pb1	EPI744791|A/swine/Dong_Nai/12-07-3/2015_pa	EPI744795|A/swine/Dong_Nai/12-07-3/2015_ha	EPI744789|A/swine/Dong_Nai/12-07-3/2015_np	EPI744794|A/swine/Dong_Nai/12-07-3/2015_na	EPI744868|A/swine/Dong_Nai/12-07-3/2015_mp	EPI744790|A/swine/Dong_Nai/12-07-3/2015_ns	A/swine/Dong_Nai/12-07-3/2015	A / H3N2	Asia / Vietnam	Swine	National Institute of Animal Health	Takemae, N.; Saito, T.	2015-12-17
EPI_ISL_218603	EPI744785|A/swine/Dong_Nai/12-06-3/2015_pb2	EPI744786|A/swine/Dong_Nai/12-06-3/2015_pb1	EPI744784|A/swine/Dong_Nai/12-06-3/2015_pa	EPI744788|A/swine/Dong_Nai/12-06-3/2015_ha	EPI744781|A/swine/Dong_Nai/12-06-3/2015_np	EPI744787|A/swine/Dong_Nai/12-06-3/2015_na	EPI744783|A/swine/Dong_Nai/12-06-3/2015_mp	EPI744782|A/swine/Dong_Nai/12-06-3/2015_ns	A/swine/Dong_Nai/12-06-3/2015	A / H3N2	Asia / Vietnam	Swine	National Institute of Animal Health	Takemae, N.; Saito, T.	2015-12-17
EPI_ISL_218602	EPI744777|A/swine/Dong_Nai/12-04-3/2015_pb2	EPI744778|A/swine/Dong_Nai/12-04-3/2015_pb1	EPI744776|A/swine/Dong_Nai/12-04-3/2015_pa	EPI744780|A/swine/Dong_Nai/12-04-3/2015_ha	EPI744773|A/swine/Dong_Nai/12-04-3/2015_np	EPI744779|A/swine/Dong_Nai/12-04-3/2015_na	EPI744775|A/swine/Dong_Nai/12-04-3/2015_mp	EPI744774|A/swine/Dong_Nai/12-04-3/2015_ns	A/swine/Dong_Nai/12-04-3/2015	A / H3N2	Asia / Vietnam	Swine	National Institute of Animal Health	Takemae, N.; Saito, T.	2015-12-17
EPI_ISL_218601	EPI744769|A/swine/Dong_Nai/12-03-3/2015_pb2	EPI744770|A/swine/Dong_Nai/12-03-3/2015_pb1	EPI744768|A/swine/Dong_Nai/12-03-3/2015_pa	EPI744772|A/swine/Dong_Nai/12-03-3/2015_ha	EPI744765|A/swine/Dong_Nai/12-03-3/2015_np	EPI744771|A/swine/Dong_Nai/12-03-3/2015_na	EPI744767|A/swine/Dong_Nai/12-03-3/2015_mp	EPI744766|A/swine/Dong_Nai/12-03-3/2015_ns	A/swine/Dong_Nai/12-03-3/2015	A / H3N2	Asia / Vietnam	Swine	National Institute of Animal Health	Takemae, N.; Saito, T.	2015-12-17
EPI_ISL_218600	EPI744761|A/swine/Dong_Nai/12-02-3/2015_pb2	EPI744762|A/swine/Dong_Nai/12-02-3/2015_pb1	EPI744760|A/swine/Dong_Nai/12-02-3/2015_pa	EPI744764|A/swine/Dong_Nai/12-02-3/2015_ha	EPI744757|A/swine/Dong_Nai/12-02-3/2015_np	EPI744763|A/swine/Dong_Nai/12-02-3/2015_na	EPI744759|A/swine/Dong_Nai/12-02-3/2015_mp	EPI744758|A/swine/Dong_Nai/12-02-3/2015_ns	A/swine/Dong_Nai/12-02-3/2015	A / H3N2	Asia / Vietnam	Swine	National Institute of Animal Health	Takemae, N.; Saito, T.	2015-12-17
EPI_ISL_218599	EPI744753|A/swine/Dong_Nai/12-01-3/2015_pb2	EPI744754|A/swine/Dong_Nai/12-01-3/2015_pb1	EPI744752|A/swine/Dong_Nai/12-01-3/2015_pa	EPI744756|A/swine/Dong_Nai/12-01-3/2015_ha	EPI744749|A/swine/Dong_Nai/12-01-3/2015_np	EPI744755|A/swine/Dong_Nai/12-01-3/2015_na	EPI744751|A/swine/Dong_Nai/12-01-3/2015_mp	EPI744750|A/swine/Dong_Nai/12-01-3/2015_ns	A/swine/Dong_Nai/12-01-3/2015	A / H3N2	Asia / Vietnam	Swine	National Institute of Animal Health	Takemae, N.; Saito, T.	2015-12-17
EPI_ISL_218598	EPI744745|A/swine/Dong_Nai/07-29-3/2015_pb2	EPI744746|A/swine/Dong_Nai/07-29-3/2015_pb1	EPI744744|A/swine/Dong_Nai/07-29-3/2015_pa	EPI744748|A/swine/Dong_Nai/07-29-3/2015_ha	EPI744741|A/swine/Dong_Nai/07-29-3/2015_np	EPI744747|A/swine/Dong_Nai/07-29-3/2015_na	EPI744743|A/swine/Dong_Nai/07-29-3/2015_mp	EPI744742|A/swine/Dong_Nai/07-29-3/2015_ns	A/swine/Dong_Nai/07-29-3/2015	A / H1N2	Asia / Vietnam	Swine	National Institute of Animal Health	Takemae, N.; Saito, T.	2015-12-17
EPI_ISL_218597	EPI744738|A/swine/Dong_Nai/07-28-3/2015_pb2	EPI744739|A/swine/Dong_Nai/07-28-3/2015_pb1	EPI744737|A/swine/Dong_Nai/07-28-3/2015_pa	EPI746493|A/swine/Dong_Nai/07-28-3/2015_ha	EPI744734|A/swine/Dong_Nai/07-28-3/2015_np	EPI744740|A/swine/Dong_Nai/07-28-3/2015_na	EPI744736|A/swine/Dong_Nai/07-28-3/2015_mp	EPI744735|A/swine/Dong_Nai/07-28-3/2015_ns	A/swine/Dong_Nai/07-28-3/2015	A / H1N2	Asia / Vietnam	Swine	National Institute of Animal Health	Takemae, N.; Saito, T.	2015-12-17
EPI_ISL_218596	EPI744730|A/swine/Dong_Nai/07-27-3/2015_pb2	EPI744731|A/swine/Dong_Nai/07-27-3/2015_pb1	EPI744729|A/swine/Dong_Nai/07-27-3/2015_pa	EPI744733|A/swine/Dong_Nai/07-27-3/2015_ha	EPI744726|A/swine/Dong_Nai/07-27-3/2015_np	EPI744732|A/swine/Dong_Nai/07-27-3/2015_na	EPI744728|A/swine/Dong_Nai/07-27-3/2015_mp	EPI744727|A/swine/Dong_Nai/07-27-3/2015_ns	A/swine/Dong_Nai/07-27-3/2015	A / H1N2	Asia / Vietnam	Swine	National Institute of Animal Health	Takemae, N.; Saito, T.	2015-12-17
EPI_ISL_218595	EPI744722|A/swine/Dong_Nai/07-26-3/2015_pb2	EPI744723|A/swine/Dong_Nai/07-26-3/2015_pb1	EPI744721|A/swine/Dong_Nai/07-26-3/2015_pa	EPI744725|A/swine/Dong_Nai/07-26-3/2015_ha	EPI744718|A/swine/Dong_Nai/07-26-3/2015_np	EPI744724|A/swine/Dong_Nai/07-26-3/2015_na	EPI744720|A/swine/Dong_Nai/07-26-3/2015_mp	EPI744719|A/swine/Dong_Nai/07-26-3/2015_ns	A/swine/Dong_Nai/07-26-3/2015	A / H1N2	Asia / Vietnam	Swine	National Institute of Animal Health	Takemae, N.; Saito, T.	2015-12-17
EPI_ISL_218594	EPI744714|A/swine/Dong_Nai/07-24-3/2015_pb2	EPI744715|A/swine/Dong_Nai/07-24-3/2015_pb1	EPI744713|A/swine/Dong_Nai/07-24-3/2015_pa	EPI744717|A/swine/Dong_Nai/07-24-3/2015_ha	EPI744710|A/swine/Dong_Nai/07-24-3/2015_np	EPI744716|A/swine/Dong_Nai/07-24-3/2015_na	EPI744712|A/swine/Dong_Nai/07-24-3/2015_mp	EPI744711|A/swine/Dong_Nai/07-24-3/2015_ns	A/swine/Dong_Nai/07-24-3/2015	A / H1N2	Asia / Vietnam	Swine	National Institute of Animal Health	Takemae, N.; Saito, T.	2015-12-17
EPI_ISL_218593	EPI744706|A/swine/Dong_Nai/07-22-3/2015_pb2	EPI744707|A/swine/Dong_Nai/07-22-3/2015_pb1	EPI744705|A/swine/Dong_Nai/07-22-3/2015_pa	EPI744709|A/swine/Dong_Nai/07-22-3/2015_ha	EPI744702|A/swine/Dong_Nai/07-22-3/2015_np	EPI744708|A/swine/Dong_Nai/07-22-3/2015_na	EPI744704|A/swine/Dong_Nai/07-22-3/2015_mp	EPI744703|A/swine/Dong_Nai/07-22-3/2015_ns	A/swine/Dong_Nai/07-22-3/2015	A / H1N2	Asia / Vietnam	Swine	National Institute of Animal Health	Takemae, N.; Saito, T.	2015-12-17
EPI_ISL_218592	EPI744698|A/swine/Dong_Nai/07-21-3/2015_pb2	EPI744699|A/swine/Dong_Nai/07-21-3/2015_pb1	EPI744697|A/swine/Dong_Nai/07-21-3/2015_pa	EPI744701|A/swine/Dong_Nai/07-21-3/2015_ha	EPI744694|A/swine/Dong_Nai/07-21-3/2015_np	EPI744700|A/swine/Dong_Nai/07-21-3/2015_na	EPI744696|A/swine/Dong_Nai/07-21-3/2015_mp	EPI744695|A/swine/Dong_Nai/07-21-3/2015_ns	A/swine/Dong_Nai/07-21-3/2015	A / H1N2	Asia / Vietnam	Swine	National Institute of Animal Health	Takemae, N.; Saito, T.	2015-12-17
EPI_ISL_218591	EPI744690|A/swine/Dong_Nai/07-20-3/2015_pb2	EPI744691|A/swine/Dong_Nai/07-20-3/2015_pb1	EPI744689|A/swine/Dong_Nai/07-20-3/2015_pa	EPI744693|A/swine/Dong_Nai/07-20-3/2015_ha	EPI744686|A/swine/Dong_Nai/07-20-3/2015_np	EPI744692|A/swine/Dong_Nai/07-20-3/2015_na	EPI744688|A/swine/Dong_Nai/07-20-3/2015_mp	EPI744687|A/swine/Dong_Nai/07-20-3/2015_ns	A/swine/Dong_Nai/07-20-3/2015	A / H1N2	Asia / Vietnam	Swine	National Institute of Animal Health	Takemae, N.; Saito, T.	2015-12-17
EPI_ISL_218590	EPI744682|A/swine/Dong_Nai/07-16-3/2015_pb2	EPI744683|A/swine/Dong_Nai/07-16-3/2015_pb1	EPI744681|A/swine/Dong_Nai/07-16-3/2015_pa	EPI744685|A/swine/Dong_Nai/07-16-3/2015_ha	EPI744678|A/swine/Dong_Nai/07-16-3/2015_np	EPI744684|A/swine/Dong_Nai/07-16-3/2015_na	EPI744680|A/swine/Dong_Nai/07-16-3/2015_mp	EPI744679|A/swine/Dong_Nai/07-16-3/2015_ns	A/swine/Dong_Nai/07-16-3/2015	A / H1N2	Asia / Vietnam	Swine	National Institute of Animal Health	Takemae, N.; Saito, T.	2015-12-17
EPI_ISL_218589	EPI744674|A/swine/Dong_Nai/07-15-3/2015_pb2	EPI744675|A/swine/Dong_Nai/07-15-3/2015_pb1	EPI744673|A/swine/Dong_Nai/07-15-3/2015_pa	EPI744677|A/swine/Dong_Nai/07-15-3/2015_ha	EPI744670|A/swine/Dong_Nai/07-15-3/2015_np	EPI744676|A/swine/Dong_Nai/07-15-3/2015_na	EPI744672|A/swine/Dong_Nai/07-15-3/2015_mp	EPI744671|A/swine/Dong_Nai/07-15-3/2015_ns	A/swine/Dong_Nai/07-15-3/2015	A / H1N2	Asia / Vietnam	Swine	National Institute of Animal Health	Takemae, N.; Saito, T.	2015-12-17
EPI_ISL_218588	EPI744666|A/swine/Dong_Nai/07-14-3/2015_pb2	EPI744667|A/swine/Dong_Nai/07-14-3/2015_pb1	EPI744665|A/swine/Dong_Nai/07-14-3/2015_pa	EPI744669|A/swine/Dong_Nai/07-14-3/2015_ha	EPI744662|A/swine/Dong_Nai/07-14-3/2015_np	EPI744668|A/swine/Dong_Nai/07-14-3/2015_na	EPI744664|A/swine/Dong_Nai/07-14-3/2015_mp	EPI744663|A/swine/Dong_Nai/07-14-3/2015_ns	A/swine/Dong_Nai/07-14-3/2015	A / H1N2	Asia / Vietnam	Swine	National Institute of Animal Health	Takemae, N.; Saito, T.	2015-12-17
EPI_ISL_218587	EPI744658|A/swine/Dong_Nai/07-13-3/2015_pb2	EPI744659|A/swine/Dong_Nai/07-13-3/2015_pb1	EPI744657|A/swine/Dong_Nai/07-13-3/2015_pa	EPI744661|A/swine/Dong_Nai/07-13-3/2015_ha	EPI744654|A/swine/Dong_Nai/07-13-3/2015_np	EPI744660|A/swine/Dong_Nai/07-13-3/2015_na	EPI744656|A/swine/Dong_Nai/07-13-3/2015_mp	EPI744655|A/swine/Dong_Nai/07-13-3/2015_ns	A/swine/Dong_Nai/07-13-3/2015	A / H1N2	Asia / Vietnam	Swine	National Institute of Animal Health	Takemae, N.; Saito, T.	2015-12-17
EPI_ISL_218586	EPI744650|A/swine/Dong_Nai/07-12-3/2015_pb2	EPI744651|A/swine/Dong_Nai/07-12-3/2015_pb1	EPI744649|A/swine/Dong_Nai/07-12-3/2015_pa	EPI744653|A/swine/Dong_Nai/07-12-3/2015_ha	EPI744646|A/swine/Dong_Nai/07-12-3/2015_np	EPI744652|A/swine/Dong_Nai/07-12-3/2015_na	EPI744648|A/swine/Dong_Nai/07-12-3/2015_mp	EPI744647|A/swine/Dong_Nai/07-12-3/2015_ns	A/swine/Dong_Nai/07-12-3/2015	A / H1N2	Asia / Vietnam	Swine	National Institute of Animal Health	Takemae, N.; Saito, T.	2015-12-17
EPI_ISL_218585	EPI744642|A/swine/Dong_Nai/07-11-3/2015_pb2	EPI744643|A/swine/Dong_Nai/07-11-3/2015_pb1	EPI744641|A/swine/Dong_Nai/07-11-3/2015_pa	EPI744645|A/swine/Dong_Nai/07-11-3/2015_ha	EPI744638|A/swine/Dong_Nai/07-11-3/2015_np	EPI744644|A/swine/Dong_Nai/07-11-3/2015_na	EPI744640|A/swine/Dong_Nai/07-11-3/2015_mp	EPI744639|A/swine/Dong_Nai/07-11-3/2015_ns	A/swine/Dong_Nai/07-11-3/2015	A / H1N2	Asia / Vietnam	Swine	National Institute of Animal Health	Takemae, N.; Saito, T.	2015-12-17
EPI_ISL_218584	EPI744634|A/swine/Dong_Nai/07-10-3/2015_pb2	EPI744635|A/swine/Dong_Nai/07-10-3/2015_pb1	EPI744633|A/swine/Dong_Nai/07-10-3/2015_pa	EPI744637|A/swine/Dong_Nai/07-10-3/2015_ha	EPI744630|A/swine/Dong_Nai/07-10-3/2015_np	EPI744636|A/swine/Dong_Nai/07-10-3/2015_na	EPI744632|A/swine/Dong_Nai/07-10-3/2015_mp	EPI744631|A/swine/Dong_Nai/07-10-3/2015_ns	A/swine/Dong_Nai/07-10-3/2015	A / H1N2	Asia / Vietnam	Swine	National Institute of Animal Health	Takemae, N.; Saito, T.	2015-12-17
EPI_ISL_218583	EPI744626|A/swine/Dong_Nai/07-07-3/2015_pb2	EPI744627|A/swine/Dong_Nai/07-07-3/2015_pb1	EPI744625|A/swine/Dong_Nai/07-07-3/2015_pa	EPI744629|A/swine/Dong_Nai/07-07-3/2015_ha	EPI744622|A/swine/Dong_Nai/07-07-3/2015_np	EPI744628|A/swine/Dong_Nai/07-07-3/2015_na	EPI744624|A/swine/Dong_Nai/07-07-3/2015_mp	EPI744623|A/swine/Dong_Nai/07-07-3/2015_ns	A/swine/Dong_Nai/07-07-3/2015	A / H1N2	Asia / Vietnam	Swine	National Institute of Animal Health	Takemae, N.; Saito, T.	2015-12-17
EPI_ISL_218582	EPI744618|A/swine/Dong_Nai/07-05-3/2015_pb2	EPI744619|A/swine/Dong_Nai/07-05-3/2015_pb1	EPI744617|A/swine/Dong_Nai/07-05-3/2015_pa	EPI744621|A/swine/Dong_Nai/07-05-3/2015_ha	EPI744614|A/swine/Dong_Nai/07-05-3/2015_np	EPI744620|A/swine/Dong_Nai/07-05-3/2015_na	EPI744616|A/swine/Dong_Nai/07-05-3/2015_mp	EPI744615|A/swine/Dong_Nai/07-05-3/2015_ns	A/swine/Dong_Nai/07-05-3/2015	A / H1N2	Asia / Vietnam	Swine	National Institute of Animal Health	Takemae, N.; Saito, T.	2015-12-17
EPI_ISL_218581	EPI744610|A/swine/Dong_Nai/07-04-3/2015_pb2	EPI744611|A/swine/Dong_Nai/07-04-3/2015_pb1	EPI744609|A/swine/Dong_Nai/07-04-3/2015_pa	EPI744613|A/swine/Dong_Nai/07-04-3/2015_ha	EPI744606|A/swine/Dong_Nai/07-04-3/2015_np	EPI744612|A/swine/Dong_Nai/07-04-3/2015_na	EPI744608|A/swine/Dong_Nai/07-04-3/2015_mp	EPI744607|A/swine/Dong_Nai/07-04-3/2015_ns	A/swine/Dong_Nai/07-04-3/2015	A / H1N2	Asia / Vietnam	Swine	National Institute of Animal Health	Takemae, N.; Saito, T.	2015-12-17
EPI_ISL_218580	EPI744602|A/swine/Dong_Nai/07-03-3/2015_pb2	EPI744603|A/swine/Dong_Nai/07-03-3/2015_pb1	EPI744601|A/swine/Dong_Nai/07-03-3/2015_pa	EPI744605|A/swine/Dong_Nai/07-03-3/2015_ha	EPI744598|A/swine/Dong_Nai/07-03-3/2015_np	EPI744604|A/swine/Dong_Nai/07-03-3/2015_na	EPI744600|A/swine/Dong_Nai/07-03-3/2015_mp	EPI744599|A/swine/Dong_Nai/07-03-3/2015_ns	A/swine/Dong_Nai/07-03-3/2015	A / H1N2	Asia / Vietnam	Swine	National Institute of Animal Health	Takemae, N.; Saito, T.	2015-12-17
EPI_ISL_218579	EPI744594|A/swine/Dong_Nai/07-01-3/2015_pb2	EPI744595|A/swine/Dong_Nai/07-01-3/2015_pb1	EPI744593|A/swine/Dong_Nai/07-01-3/2015_pa	EPI744597|A/swine/Dong_Nai/07-01-3/2015_ha	EPI744590|A/swine/Dong_Nai/07-01-3/2015_np	EPI744596|A/swine/Dong_Nai/07-01-3/2015_na	EPI744592|A/swine/Dong_Nai/07-01-3/2015_mp	EPI744591|A/swine/Dong_Nai/07-01-3/2015_ns	A/swine/Dong_Nai/07-01-3/2015	A / H1N2	Asia / Vietnam	Swine	National Institute of Animal Health	Takemae, N.; Saito, T.	2015-12-17
EPI_ISL_218578	EPI744586|A/swine/Bac_Ninh/43-06-3/2015_pb2	EPI744587|A/swine/Bac_Ninh/43-06-3/2015_pb1	EPI744585|A/swine/Bac_Ninh/43-06-3/2015_pa	EPI744589|A/swine/Bac_Ninh/43-06-3/2015_ha	EPI744582|A/swine/Bac_Ninh/43-06-3/2015_np	EPI744588|A/swine/Bac_Ninh/43-06-3/2015_na	EPI744584|A/swine/Bac_Ninh/43-06-3/2015_mp	EPI744583|A/swine/Bac_Ninh/43-06-3/2015_ns	A/swine/Bac_Ninh/43-06-3/2015	A / H3N2	Asia / Vietnam	Swine	National Institute of Animal Health	Takemae, N.; Saito, T.	2015-12-07
EPI_ISL_218577	EPI744578|A/swine/Bac_Ninh/43-30-3/2015_pb2	EPI744579|A/swine/Bac_Ninh/43-30-3/2015_pb1	EPI744577|A/swine/Bac_Ninh/43-30-3/2015_pa	EPI744581|A/swine/Bac_Ninh/43-30-3/2015_ha	EPI744574|A/swine/Bac_Ninh/43-30-3/2015_np	EPI744580|A/swine/Bac_Ninh/43-30-3/2015_na	EPI744576|A/swine/Bac_Ninh/43-30-3/2015_mp	EPI744575|A/swine/Bac_Ninh/43-30-3/2015_ns	A/swine/Bac_Ninh/43-30-3/2015	A / H3N2	Asia / Vietnam	Swine	National Institute of Animal Health	Takemae, N.; Saito, T.	2015-12-07
EPI_ISL_218576	EPI744570|A/swine/Bac_Ninh/43-29-3/2015_pb2	EPI744571|A/swine/Bac_Ninh/43-29-3/2015_pb1	EPI744569|A/swine/Bac_Ninh/43-29-3/2015_pa	EPI744573|A/swine/Bac_Ninh/43-29-3/2015_ha	EPI744566|A/swine/Bac_Ninh/43-29-3/2015_np	EPI744572|A/swine/Bac_Ninh/43-29-3/2015_na	EPI744568|A/swine/Bac_Ninh/43-29-3/2015_mp	EPI744567|A/swine/Bac_Ninh/43-29-3/2015_ns	A/swine/Bac_Ninh/43-29-3/2015	A / H3N2	Asia / Vietnam	Swine	National Institute of Animal Health	Takemae, N.; Saito, T.	2015-12-07
EPI_ISL_218575	EPI744562|A/swine/Bac_Ninh/43-27-3/2015_pb2	EPI744563|A/swine/Bac_Ninh/43-27-3/2015_pb1	EPI744561|A/swine/Bac_Ninh/43-27-3/2015_pa	EPI744565|A/swine/Bac_Ninh/43-27-3/2015_ha	EPI744558|A/swine/Bac_Ninh/43-27-3/2015_np	EPI744564|A/swine/Bac_Ninh/43-27-3/2015_na	EPI744560|A/swine/Bac_Ninh/43-27-3/2015_mp	EPI744559|A/swine/Bac_Ninh/43-27-3/2015_ns	A/swine/Bac_Ninh/43-27-3/2015	A / H3N2	Asia / Vietnam	Swine	National Institute of Animal Health	Takemae, N.; Saito, T.	2015-12-07
EPI_ISL_218574	EPI744554|A/swine/Bac_Ninh/43-26-3/2015_pb2	EPI744555|A/swine/Bac_Ninh/43-26-3/2015_pb1	EPI744553|A/swine/Bac_Ninh/43-26-3/2015_pa	EPI744557|A/swine/Bac_Ninh/43-26-3/2015_ha	EPI744550|A/swine/Bac_Ninh/43-26-3/2015_np	EPI744556|A/swine/Bac_Ninh/43-26-3/2015_na	EPI744552|A/swine/Bac_Ninh/43-26-3/2015_mp	EPI744551|A/swine/Bac_Ninh/43-26-3/2015_ns	A/swine/Bac_Ninh/43-26-3/2015	A / H3N2	Asia / Vietnam	Swine	National Institute of Animal Health	Takemae, N.; Saito, T.	2015-12-07
EPI_ISL_218573	EPI744546|A/swine/Bac_Ninh/43-25-3/2015_pb2	EPI744547|A/swine/Bac_Ninh/43-25-3/2015_pb1	EPI744545|A/swine/Bac_Ninh/43-25-3/2015_pa	EPI744549|A/swine/Bac_Ninh/43-25-3/2015_ha	EPI744542|A/swine/Bac_Ninh/43-25-3/2015_np	EPI744548|A/swine/Bac_Ninh/43-25-3/2015_na	EPI744544|A/swine/Bac_Ninh/43-25-3/2015_mp	EPI744543|A/swine/Bac_Ninh/43-25-3/2015_ns	A/swine/Bac_Ninh/43-25-3/2015	A / H3N2	Asia / Vietnam	Swine	National Institute of Animal Health	Takemae, N.; Saito, T.	2015-12-07
EPI_ISL_218572	EPI744538|A/swine/Bac_Ninh/43-24-3/2015_pb2	EPI744539|A/swine/Bac_Ninh/43-24-3/2015_pb1	EPI744537|A/swine/Bac_Ninh/43-24-3/2015_pa	EPI744541|A/swine/Bac_Ninh/43-24-3/2015_ha	EPI744534|A/swine/Bac_Ninh/43-24-3/2015_np	EPI744540|A/swine/Bac_Ninh/43-24-3/2015_na	EPI744536|A/swine/Bac_Ninh/43-24-3/2015_mp	EPI744535|A/swine/Bac_Ninh/43-24-3/2015_ns	A/swine/Bac_Ninh/43-24-3/2015	A / H3N2	Asia / Vietnam	Swine	National Institute of Animal Health	Takemae, N.; Saito, T.	2015-12-07
EPI_ISL_218571	EPI744530|A/swine/Bac_Ninh/43-23-3/2015_pb2	EPI744531|A/swine/Bac_Ninh/43-23-3/2015_pb1	EPI744529|A/swine/Bac_Ninh/43-23-3/2015_pa	EPI744533|A/swine/Bac_Ninh/43-23-3/2015_ha	EPI744526|A/swine/Bac_Ninh/43-23-3/2015_np	EPI744532|A/swine/Bac_Ninh/43-23-3/2015_na	EPI744528|A/swine/Bac_Ninh/43-23-3/2015_mp	EPI744527|A/swine/Bac_Ninh/43-23-3/2015_ns	A/swine/Bac_Ninh/43-23-3/2015	A / H3N2	Asia / Vietnam	Swine	National Institute of Animal Health	Takemae, N.; Saito, T.	2015-12-07
EPI_ISL_218570	EPI744522|A/swine/Bac_Ninh/43-22-3/2015_pb2	EPI744523|A/swine/Bac_Ninh/43-22-3/2015_pb1	EPI744521|A/swine/Bac_Ninh/43-22-3/2015_pa	EPI744525|A/swine/Bac_Ninh/43-22-3/2015_ha	EPI744518|A/swine/Bac_Ninh/43-22-3/2015_np	EPI744524|A/swine/Bac_Ninh/43-22-3/2015_na	EPI744520|A/swine/Bac_Ninh/43-22-3/2015_mp	EPI744519|A/swine/Bac_Ninh/43-22-3/2015_ns	A/swine/Bac_Ninh/43-22-3/2015	A / H3N2	Asia / Vietnam	Swine	National Institute of Animal Health	Takemae, N.; Saito, T.	2015-12-07
EPI_ISL_218569	EPI744514|A/swine/Bac_Ninh/43-20-3/2015_pb2	EPI744515|A/swine/Bac_Ninh/43-20-3/2015_pb1	EPI744513|A/swine/Bac_Ninh/43-20-3/2015_pa	EPI744517|A/swine/Bac_Ninh/43-20-3/2015_ha	EPI744510|A/swine/Bac_Ninh/43-20-3/2015_np	EPI744516|A/swine/Bac_Ninh/43-20-3/2015_na	EPI744512|A/swine/Bac_Ninh/43-20-3/2015_mp	EPI744511|A/swine/Bac_Ninh/43-20-3/2015_ns	A/swine/Bac_Ninh/43-20-3/2015	A / H3N2	Asia / Vietnam	Swine	National Institute of Animal Health	Takemae, N.; Saito, T.	2015-12-07
EPI_ISL_218568	EPI744506|A/swine/Bac_Ninh/43-19-3/2015_pb2	EPI744507|A/swine/Bac_Ninh/43-19-3/2015_pb1	EPI744505|A/swine/Bac_Ninh/43-19-3/2015_pa	EPI744509|A/swine/Bac_Ninh/43-19-3/2015_ha	EPI744502|A/swine/Bac_Ninh/43-19-3/2015_np	EPI744508|A/swine/Bac_Ninh/43-19-3/2015_na	EPI744504|A/swine/Bac_Ninh/43-19-3/2015_mp	EPI744503|A/swine/Bac_Ninh/43-19-3/2015_ns	A/swine/Bac_Ninh/43-19-3/2015	A / H3N2	Asia / Vietnam	Swine	National Institute of Animal Health	Takemae, N.; Saito, T.	2015-12-07
EPI_ISL_218567	EPI744498|A/swine/Bac_Ninh/43-18-3/2015_pb2	EPI744499|A/swine/Bac_Ninh/43-18-3/2015_pb1	EPI744497|A/swine/Bac_Ninh/43-18-3/2015_pa	EPI744501|A/swine/Bac_Ninh/43-18-3/2015_ha	EPI744494|A/swine/Bac_Ninh/43-18-3/2015_np	EPI744500|A/swine/Bac_Ninh/43-18-3/2015_na	EPI744496|A/swine/Bac_Ninh/43-18-3/2015_mp	EPI744495|A/swine/Bac_Ninh/43-18-3/2015_ns	A/swine/Bac_Ninh/43-18-3/2015	A / H3N2	Asia / Vietnam	Swine	National Institute of Animal Health	Takemae, N.; Saito, T.	2015-12-07
EPI_ISL_218566	EPI744490|A/swine/Bac_Ninh/43-16-3/2015_pb2	EPI744491|A/swine/Bac_Ninh/43-16-3/2015_pb1	EPI744489|A/swine/Bac_Ninh/43-16-3/2015_pa	EPI744493|A/swine/Bac_Ninh/43-16-3/2015_ha	EPI744486|A/swine/Bac_Ninh/43-16-3/2015_np	EPI744492|A/swine/Bac_Ninh/43-16-3/2015_na	EPI744488|A/swine/Bac_Ninh/43-16-3/2015_mp	EPI744487|A/swine/Bac_Ninh/43-16-3/2015_ns	A/swine/Bac_Ninh/43-16-3/2015	A / H3N2	Asia / Vietnam	Swine	National Institute of Animal Health	Takemae, N.; Saito, T.	2015-12-07
EPI_ISL_218565	EPI744482|A/swine/Bac_Ninh/43-15-3/2015_pb2	EPI744483|A/swine/Bac_Ninh/43-15-3/2015_pb1	EPI744481|A/swine/Bac_Ninh/43-15-3/2015_pa	EPI744485|A/swine/Bac_Ninh/43-15-3/2015_ha	EPI744478|A/swine/Bac_Ninh/43-15-3/2015_np	EPI744484|A/swine/Bac_Ninh/43-15-3/2015_na	EPI744480|A/swine/Bac_Ninh/43-15-3/2015_mp	EPI744479|A/swine/Bac_Ninh/43-15-3/2015_ns	A/swine/Bac_Ninh/43-15-3/2015	A / H3N2	Asia / Vietnam	Swine	National Institute of Animal Health	Takemae, N.; Saito, T.	2015-12-07
EPI_ISL_218564	EPI744474|A/swine/Bac_Ninh/43-14-3/2015_pb2	EPI744475|A/swine/Bac_Ninh/43-14-3/2015_pb1	EPI744473|A/swine/Bac_Ninh/43-14-3/2015_pa	EPI744477|A/swine/Bac_Ninh/43-14-3/2015_ha	EPI744470|A/swine/Bac_Ninh/43-14-3/2015_np	EPI744476|A/swine/Bac_Ninh/43-14-3/2015_na	EPI744472|A/swine/Bac_Ninh/43-14-3/2015_mp	EPI744471|A/swine/Bac_Ninh/43-14-3/2015_ns	A/swine/Bac_Ninh/43-14-3/2015	A / H3N2	Asia / Vietnam	Swine	National Institute of Animal Health	Takemae, N.; Saito, T.	2015-12-07
EPI_ISL_218563	EPI744466|A/swine/Bac_Ninh/43-12-3/2015_pb2	EPI744467|A/swine/Bac_Ninh/43-12-3/2015_pb1	EPI744465|A/swine/Bac_Ninh/43-12-3/2015_pa	EPI744469|A/swine/Bac_Ninh/43-12-3/2015_ha	EPI744462|A/swine/Bac_Ninh/43-12-3/2015_np	EPI744468|A/swine/Bac_Ninh/43-12-3/2015_na	EPI744464|A/swine/Bac_Ninh/43-12-3/2015_mp	EPI744463|A/swine/Bac_Ninh/43-12-3/2015_ns	A/swine/Bac_Ninh/43-12-3/2015	A / H3N2	Asia / Vietnam	Swine	National Institute of Animal Health	Takemae, N.; Saito, T.	2015-12-07
EPI_ISL_218562	EPI744458|A/swine/Bac_Ninh/43-09-3/2015_pb2	EPI744459|A/swine/Bac_Ninh/43-09-3/2015_pb1	EPI744457|A/swine/Bac_Ninh/43-09-3/2015_pa	EPI744461|A/swine/Bac_Ninh/43-09-3/2015_ha	EPI744454|A/swine/Bac_Ninh/43-09-3/2015_np	EPI744460|A/swine/Bac_Ninh/43-09-3/2015_na	EPI744456|A/swine/Bac_Ninh/43-09-3/2015_mp	EPI744455|A/swine/Bac_Ninh/43-09-3/2015_ns	A/swine/Bac_Ninh/43-09-3/2015	A / H3N2	Asia / Vietnam	Swine	National Institute of Animal Health	Takemae, N.; Saito, T.	2015-12-07
EPI_ISL_218561	EPI744450|A/swine/Bac_Ninh/43-08-3/2015_pb2	EPI744451|A/swine/Bac_Ninh/43-08-3/2015_pb1	EPI744449|A/swine/Bac_Ninh/43-08-3/2015_pa	EPI744453|A/swine/Bac_Ninh/43-08-3/2015_ha	EPI744446|A/swine/Bac_Ninh/43-08-3/2015_np	EPI744452|A/swine/Bac_Ninh/43-08-3/2015_na	EPI744448|A/swine/Bac_Ninh/43-08-3/2015_mp	EPI744447|A/swine/Bac_Ninh/43-08-3/2015_ns	A/swine/Bac_Ninh/43-08-3/2015	A / H3N2	Asia / Vietnam	Swine	National Institute of Animal Health	Takemae, N.; Saito, T.	2015-12-07
EPI_ISL_218560	EPI744442|A/swine/Bac_Ninh/43-07-3/2015_pb2	EPI744443|A/swine/Bac_Ninh/43-07-3/2015_pb1	EPI744441|A/swine/Bac_Ninh/43-07-3/2015_pa	EPI744445|A/swine/Bac_Ninh/43-07-3/2015_ha	EPI744438|A/swine/Bac_Ninh/43-07-3/2015_np	EPI744444|A/swine/Bac_Ninh/43-07-3/2015_na	EPI744440|A/swine/Bac_Ninh/43-07-3/2015_mp	EPI744439|A/swine/Bac_Ninh/43-07-3/2015_ns	A/swine/Bac_Ninh/43-07-3/2015	A / H3N2	Asia / Vietnam	Swine	National Institute of Animal Health	Takemae, N.; Saito, T.	2015-12-07
EPI_ISL_218559	EPI744434|A/swine/Bac_Ninh/43-05-3/2015_pb2	EPI744435|A/swine/Bac_Ninh/43-05-3/2015_pb1	EPI744433|A/swine/Bac_Ninh/43-05-3/2015_pa	EPI744437|A/swine/Bac_Ninh/43-05-3/2015_ha	EPI744430|A/swine/Bac_Ninh/43-05-3/2015_np	EPI744436|A/swine/Bac_Ninh/43-05-3/2015_na	EPI744432|A/swine/Bac_Ninh/43-05-3/2015_mp	EPI744431|A/swine/Bac_Ninh/43-05-3/2015_ns	A/swine/Bac_Ninh/43-05-3/2015	A / H3N2	Asia / Vietnam	Swine	National Institute of Animal Health	Takemae, N.; Saito, T.	2015-12-07
EPI_ISL_218558	EPI744426|A/swine/Bac_Ninh/43-04-3/2015_pb2	EPI744427|A/swine/Bac_Ninh/43-04-3/2015_pb1	EPI744425|A/swine/Bac_Ninh/43-04-3/2015_pa	EPI744429|A/swine/Bac_Ninh/43-04-3/2015_ha	EPI744422|A/swine/Bac_Ninh/43-04-3/2015_np	EPI744428|A/swine/Bac_Ninh/43-04-3/2015_na	EPI744424|A/swine/Bac_Ninh/43-04-3/2015_mp	EPI744423|A/swine/Bac_Ninh/43-04-3/2015_ns	A/swine/Bac_Ninh/43-04-3/2015	A / H3N2	Asia / Vietnam	Swine	National Institute of Animal Health	Takemae, N.; Saito, T.	2015-12-07
EPI_ISL_218557	EPI744418|A/swine/Bac_Ninh/43-02-3/2015_pb2	EPI744419|A/swine/Bac_Ninh/43-02-3/2015_pb1	EPI744417|A/swine/Bac_Ninh/43-02-3/2015_pa	EPI744421|A/swine/Bac_Ninh/43-02-3/2015_ha	EPI744414|A/swine/Bac_Ninh/43-02-3/2015_np	EPI744420|A/swine/Bac_Ninh/43-02-3/2015_na	EPI744416|A/swine/Bac_Ninh/43-02-3/2015_mp	EPI744415|A/swine/Bac_Ninh/43-02-3/2015_ns	A/swine/Bac_Ninh/43-02-3/2015	A / H3N2	Asia / Vietnam	Swine	National Institute of Animal Health	Takemae, N.; Saito, T.	2015-12-07
EPI_ISL_218556	EPI744410|A/swine/Bac_Ninh/43-01-3/2015_pb2	EPI744411|A/swine/Bac_Ninh/43-01-3/2015_pb1	EPI744409|A/swine/Bac_Ninh/43-01-3/2015_pa	EPI744413|A/swine/Bac_Ninh/43-01-3/2015_ha	EPI744406|A/swine/Bac_Ninh/43-01-3/2015_np	EPI744412|A/swine/Bac_Ninh/43-01-3/2015_na	EPI744408|A/swine/Bac_Ninh/43-01-3/2015_mp	EPI744407|A/swine/Bac_Ninh/43-01-3/2015_ns	A/swine/Bac_Ninh/43-01-3/2015	A / H3N2	Asia / Vietnam	Swine	National Institute of Animal Health	Takemae, N.; Saito, T.	2015-12-07
EPI_ISL_218555	EPI744402|A/swine/Bac_Ninh/42-04-3/2015_pb2	EPI744403|A/swine/Bac_Ninh/42-04-3/2015_pb1	EPI744401|A/swine/Bac_Ninh/42-04-3/2015_pa	EPI744405|A/swine/Bac_Ninh/42-04-3/2015_ha	EPI744398|A/swine/Bac_Ninh/42-04-3/2015_np	EPI744404|A/swine/Bac_Ninh/42-04-3/2015_na	EPI744400|A/swine/Bac_Ninh/42-04-3/2015_mp	EPI744399|A/swine/Bac_Ninh/42-04-3/2015_ns	A/swine/Bac_Ninh/42-04-3/2015	A / H1N1	Asia / Vietnam	Swine	National Institute of Animal Health	Takemae, N.; Saito, T.	2015-12-08
EPI_ISL_218554	EPI744394|A/swine/Bac_Ninh/42-03-3/2015_pb2	EPI744395|A/swine/Bac_Ninh/42-03-3/2015_pb1	EPI744393|A/swine/Bac_Ninh/42-03-3/2015_pa	EPI744397|A/swine/Bac_Ninh/42-03-3/2015_ha	EPI744390|A/swine/Bac_Ninh/42-03-3/2015_np	EPI744396|A/swine/Bac_Ninh/42-03-3/2015_na	EPI744392|A/swine/Bac_Ninh/42-03-3/2015_mp	EPI744391|A/swine/Bac_Ninh/42-03-3/2015_ns	A/swine/Bac_Ninh/42-03-3/2015	A / H1N1	Asia / Vietnam	Swine	National Institute of Animal Health	Takemae, N.; Saito, T.	2015-12-08
EPI_ISL_218553	EPI744386|A/swine/Bac_Ninh/42-01-3/2015_pb2	EPI744387|A/swine/Bac_Ninh/42-01-3/2015_pb1	EPI744385|A/swine/Bac_Ninh/42-01-3/2015_pa	EPI744389|A/swine/Bac_Ninh/42-01-3/2015_ha	EPI744382|A/swine/Bac_Ninh/42-01-3/2015_np	EPI744388|A/swine/Bac_Ninh/42-01-3/2015_na	EPI744384|A/swine/Bac_Ninh/42-01-3/2015_mp	EPI744383|A/swine/Bac_Ninh/42-01-3/2015_ns	A/swine/Bac_Ninh/42-01-3/2015	A / H1N1	Asia / Vietnam	Swine	National Institute of Animal Health	Takemae, N.; Saito, T.	2015-12-08
EPI_ISL_218552	EPI744378|A/swine/Bac_Ninh/41-09-3/2015_pb2	EPI744379|A/swine/Bac_Ninh/41-09-3/2015_pb1	EPI744377|A/swine/Bac_Ninh/41-09-3/2015_pa	EPI744381|A/swine/Bac_Ninh/41-09-3/2015_ha	EPI744374|A/swine/Bac_Ninh/41-09-3/2015_np	EPI744380|A/swine/Bac_Ninh/41-09-3/2015_na	EPI744376|A/swine/Bac_Ninh/41-09-3/2015_mp	EPI744375|A/swine/Bac_Ninh/41-09-3/2015_ns	A/swine/Bac_Ninh/41-09-3/2015	A / H1N1	Asia / Vietnam	Swine	National Institute of Animal Health	Takemae, N.; Saito, T.	2015-12-08
EPI_ISL_218551	EPI744370|A/swine/Bac_Ninh/41-08-3/2015_pb2	EPI744371|A/swine/Bac_Ninh/41-08-3/2015_pb1	EPI744369|A/swine/Bac_Ninh/41-08-3/2015_pa	EPI744373|A/swine/Bac_Ninh/41-08-3/2015_ha	EPI744366|A/swine/Bac_Ninh/41-08-3/2015_np	EPI744372|A/swine/Bac_Ninh/41-08-3/2015_na	EPI744368|A/swine/Bac_Ninh/41-08-3/2015_mp	EPI744367|A/swine/Bac_Ninh/41-08-3/2015_ns	A/swine/Bac_Ninh/41-08-3/2015	A / H1N1	Asia / Vietnam	Swine	National Institute of Animal Health	Takemae, N.; Saito, T.	2015-12-08
EPI_ISL_218550	EPI744362|A/swine/Bac_Ninh/41-07-3/2015_pb2	EPI744363|A/swine/Bac_Ninh/41-07-3/2015_pb1	EPI744361|A/swine/Bac_Ninh/41-07-3/2015_pa	EPI744365|A/swine/Bac_Ninh/41-07-3/2015_ha	EPI744358|A/swine/Bac_Ninh/41-07-3/2015_np	EPI744364|A/swine/Bac_Ninh/41-07-3/2015_na	EPI744360|A/swine/Bac_Ninh/41-07-3/2015_mp	EPI744359|A/swine/Bac_Ninh/41-07-3/2015_ns	A/swine/Bac_Ninh/41-07-3/2015	A / H1N1	Asia / Vietnam	Swine	National Institute of Animal Health	Takemae, N.; Saito, T.	2015-12-08
EPI_ISL_218549	EPI744354|A/swine/Bac_Ninh/41-04-3/2015_pb2	EPI744355|A/swine/Bac_Ninh/41-04-3/2015_pb1	EPI744353|A/swine/Bac_Ninh/41-04-3/2015_pa	EPI744357|A/swine/Bac_Ninh/41-04-3/2015_ha	EPI744350|A/swine/Bac_Ninh/41-04-3/2015_np	EPI744356|A/swine/Bac_Ninh/41-04-3/2015_na	EPI744352|A/swine/Bac_Ninh/41-04-3/2015_mp	EPI744351|A/swine/Bac_Ninh/41-04-3/2015_ns	A/swine/Bac_Ninh/41-04-3/2015	A / H1N1	Asia / Vietnam	Swine	National Institute of Animal Health	Takemae, N.; Saito, T.	2015-12-08
EPI_ISL_218548	EPI744346|A/swine/Bac_Ninh/41-03-3/2015_pb2	EPI744347|A/swine/Bac_Ninh/41-03-3/2015_pb1	EPI744345|A/swine/Bac_Ninh/41-03-3/2015_pa	EPI744349|A/swine/Bac_Ninh/41-03-3/2015_ha	EPI744342|A/swine/Bac_Ninh/41-03-3/2015_np	EPI744348|A/swine/Bac_Ninh/41-03-3/2015_na	EPI744344|A/swine/Bac_Ninh/41-03-3/2015_mp	EPI744343|A/swine/Bac_Ninh/41-03-3/2015_ns	A/swine/Bac_Ninh/41-03-3/2015	A / H1N1	Asia / Vietnam	Swine	National Institute of Animal Health	Takemae, N.; Saito, T.	2015-12-08
EPI_ISL_218547	EPI744338|A/swine/Bac_Ninh/41-10-3/2015_pb2	EPI744339|A/swine/Bac_Ninh/41-10-3/2015_pb1	EPI744337|A/swine/Bac_Ninh/41-10-3/2015_pa	EPI744341|A/swine/Bac_Ninh/41-10-3/2015_ha	EPI744334|A/swine/Bac_Ninh/41-10-3/2015_np	EPI744340|A/swine/Bac_Ninh/41-10-3/2015_na	EPI744336|A/swine/Bac_Ninh/41-10-3/2015_mp	EPI744335|A/swine/Bac_Ninh/41-10-3/2015_ns	A/swine/Bac_Ninh/41-10-3/2015	A / H1N1	Asia / Vietnam	Swine	National Institute of Animal Health	Takemae, N.; Saito, T.	2015-12-08
EPI_ISL_218546	EPI744330|A/swine/Bac_Ninh/41-01-3/2015_pb2	EPI744331|A/swine/Bac_Ninh/41-01-3/2015_pb1	EPI744329|A/swine/Bac_Ninh/41-01-3/2015_pa	EPI744333|A/swine/Bac_Ninh/41-01-3/2015_ha	EPI744326|A/swine/Bac_Ninh/41-01-3/2015_np	EPI744332|A/swine/Bac_Ninh/41-01-3/2015_na	EPI744328|A/swine/Bac_Ninh/41-01-3/2015_mp	EPI744327|A/swine/Bac_Ninh/41-01-3/2015_ns	A/swine/Bac_Ninh/41-01-3/2015	A / H1N1	Asia / Vietnam	Swine	National Institute of Animal Health	Takemae, N.; Saito, T.	2015-12-08
EPI_ISL_218545	EPI744322|A/swine/Bac_Ninh/40-09-3/2015_pb2	EPI744323|A/swine/Bac_Ninh/40-09-3/2015_pb1	EPI744321|A/swine/Bac_Ninh/40-09-3/2015_pa	EPI744325|A/swine/Bac_Ninh/40-09-3/2015_ha	EPI744318|A/swine/Bac_Ninh/40-09-3/2015_np	EPI744324|A/swine/Bac_Ninh/40-09-3/2015_na	EPI744320|A/swine/Bac_Ninh/40-09-3/2015_mp	EPI744319|A/swine/Bac_Ninh/40-09-3/2015_ns	A/swine/Bac_Ninh/40-09-3/2015	A / H1N1	Asia / Vietnam	Swine	National Institute of Animal Health	Takemae, N.; Saito, T.	2015-12-08
EPI_ISL_218544	EPI744314|A/swine/Bac_Ninh/40-08-3/2015_pb2	EPI744315|A/swine/Bac_Ninh/40-08-3/2015_pb1	EPI744313|A/swine/Bac_Ninh/40-08-3/2015_pa	EPI744317|A/swine/Bac_Ninh/40-08-3/2015_ha	EPI744310|A/swine/Bac_Ninh/40-08-3/2015_np	EPI744316|A/swine/Bac_Ninh/40-08-3/2015_na	EPI744312|A/swine/Bac_Ninh/40-08-3/2015_mp	EPI744311|A/swine/Bac_Ninh/40-08-3/2015_ns	A/swine/Bac_Ninh/40-08-3/2015	A / H1N1	Asia / Vietnam	Swine	National Institute of Animal Health	Takemae, N.; Saito, T.	2015-12-08
EPI_ISL_218543	EPI744306|A/swine/Bac_Ninh/40-07-3/2015_pb2	EPI744307|A/swine/Bac_Ninh/40-07-3/2015_pb1	EPI744305|A/swine/Bac_Ninh/40-07-3/2015_pa	EPI744309|A/swine/Bac_Ninh/40-07-3/2015_ha	EPI744302|A/swine/Bac_Ninh/40-07-3/2015_np	EPI744308|A/swine/Bac_Ninh/40-07-3/2015_na	EPI744304|A/swine/Bac_Ninh/40-07-3/2015_mp	EPI744303|A/swine/Bac_Ninh/40-07-3/2015_ns	A/swine/Bac_Ninh/40-07-3/2015	A / H1N1	Asia / Vietnam	Swine	National Institute of Animal Health	Takemae, N.; Saito, T.	2015-12-08
EPI_ISL_218542	EPI744298|A/swine/Bac_Ninh/40-20-3/2015_pb2	EPI744299|A/swine/Bac_Ninh/40-20-3/2015_pb1	EPI744297|A/swine/Bac_Ninh/40-20-3/2015_pa	EPI744301|A/swine/Bac_Ninh/40-20-3/2015_ha	EPI744294|A/swine/Bac_Ninh/40-20-3/2015_np	EPI744300|A/swine/Bac_Ninh/40-20-3/2015_na	EPI744296|A/swine/Bac_Ninh/40-20-3/2015_mp	EPI744295|A/swine/Bac_Ninh/40-20-3/2015_ns	A/swine/Bac_Ninh/40-20-3/2015	A / H3N2	Asia / Vietnam	Swine	National Institute of Animal Health	Takemae, N.; Saito, T.	2015-12-08
EPI_ISL_218541	EPI744290|A/swine/Bac_Ninh/40-19-3/2015_pb2	EPI744291|A/swine/Bac_Ninh/40-19-3/2015_pb1	EPI744289|A/swine/Bac_Ninh/40-19-3/2015_pa	EPI744293|A/swine/Bac_Ninh/40-19-3/2015_ha	EPI744286|A/swine/Bac_Ninh/40-19-3/2015_np	EPI744292|A/swine/Bac_Ninh/40-19-3/2015_na	EPI744288|A/swine/Bac_Ninh/40-19-3/2015_mp	EPI744287|A/swine/Bac_Ninh/40-19-3/2015_ns	A/swine/Bac_Ninh/40-19-3/2015	A / H3N2	Asia / Vietnam	Swine	National Institute of Animal Health	Takemae, N.; Saito, T.	2015-12-08
EPI_ISL_218540	EPI744282|A/swine/Bac_Ninh/40-18-3/2015_pb2	EPI744283|A/swine/Bac_Ninh/40-18-3/2015_pb1	EPI744281|A/swine/Bac_Ninh/40-18-3/2015_pa	EPI744285|A/swine/Bac_Ninh/40-18-3/2015_ha	EPI744278|A/swine/Bac_Ninh/40-18-3/2015_np	EPI744284|A/swine/Bac_Ninh/40-18-3/2015_na	EPI744280|A/swine/Bac_Ninh/40-18-3/2015_mp	EPI744279|A/swine/Bac_Ninh/40-18-3/2015_ns	A/swine/Bac_Ninh/40-18-3/2015	A / H3N2	Asia / Vietnam	Swine	National Institute of Animal Health	Takemae, N.; Saito, T.	2015-12-08
EPI_ISL_218539	EPI744274|A/swine/Bac_Ninh/40-17-3/2015_pb2	EPI744275|A/swine/Bac_Ninh/40-17-3/2015_pb1	EPI744273|A/swine/Bac_Ninh/40-17-3/2015_pa	EPI744277|A/swine/Bac_Ninh/40-17-3/2015_ha	EPI744270|A/swine/Bac_Ninh/40-17-3/2015_np	EPI744276|A/swine/Bac_Ninh/40-17-3/2015_na	EPI744272|A/swine/Bac_Ninh/40-17-3/2015_mp	EPI744271|A/swine/Bac_Ninh/40-17-3/2015_ns	A/swine/Bac_Ninh/40-17-3/2015	A / H3N2	Asia / Vietnam	Swine	National Institute of Animal Health	Takemae, N.; Saito, T.	2015-12-08
EPI_ISL_218538	EPI744266|A/swine/Bac_Ninh/40-16-3/2015_pb2	EPI744267|A/swine/Bac_Ninh/40-16-3/2015_pb1	EPI744265|A/swine/Bac_Ninh/40-16-3/2015_pa	EPI744269|A/swine/Bac_Ninh/40-16-3/2015_ha	EPI744262|A/swine/Bac_Ninh/40-16-3/2015_np	EPI744268|A/swine/Bac_Ninh/40-16-3/2015_na	EPI744264|A/swine/Bac_Ninh/40-16-3/2015_mp	EPI744263|A/swine/Bac_Ninh/40-16-3/2015_ns	A/swine/Bac_Ninh/40-16-3/2015	A / H3N2	Asia / Vietnam	Swine	National Institute of Animal Health	Takemae, N.; Saito, T.	2015-12-08
EPI_ISL_218537	EPI744258|A/swine/Bac_Ninh/40-14-3/2015_pb2	EPI744259|A/swine/Bac_Ninh/40-14-3/2015_pb1	EPI744257|A/swine/Bac_Ninh/40-14-3/2015_pa	EPI744261|A/swine/Bac_Ninh/40-14-3/2015_ha	EPI744254|A/swine/Bac_Ninh/40-14-3/2015_np	EPI744260|A/swine/Bac_Ninh/40-14-3/2015_na	EPI744256|A/swine/Bac_Ninh/40-14-3/2015_mp	EPI744255|A/swine/Bac_Ninh/40-14-3/2015_ns	A/swine/Bac_Ninh/40-14-3/2015	A / H3N2	Asia / Vietnam	Swine	National Institute of Animal Health	Takemae, N.; Saito, T.	2015-12-08
EPI_ISL_218536	EPI744250|A/swine/Bac_Ninh/40-13-3/2015_pb2	EPI744251|A/swine/Bac_Ninh/40-13-3/2015_pb1	EPI744249|A/swine/Bac_Ninh/40-13-3/2015_pa	EPI744253|A/swine/Bac_Ninh/40-13-3/2015_ha	EPI744246|A/swine/Bac_Ninh/40-13-3/2015_np	EPI744252|A/swine/Bac_Ninh/40-13-3/2015_na	EPI744248|A/swine/Bac_Ninh/40-13-3/2015_mp	EPI744247|A/swine/Bac_Ninh/40-13-3/2015_ns	A/swine/Bac_Ninh/40-13-3/2015	A / H3N2	Asia / Vietnam	Swine	National Institute of Animal Health	Takemae, N.; Saito, T.	2015-12-08
EPI_ISL_218535	EPI744242|A/swine/Bac_Ninh/40-12-3/2015_pb2	EPI744243|A/swine/Bac_Ninh/40-12-3/2015_pb1	EPI744241|A/swine/Bac_Ninh/40-12-3/2015_pa	EPI744245|A/swine/Bac_Ninh/40-12-3/2015_ha	EPI744238|A/swine/Bac_Ninh/40-12-3/2015_np	EPI744244|A/swine/Bac_Ninh/40-12-3/2015_na	EPI744240|A/swine/Bac_Ninh/40-12-3/2015_mp	EPI744239|A/swine/Bac_Ninh/40-12-3/2015_ns	A/swine/Bac_Ninh/40-12-3/2015	A / H3N2	Asia / Vietnam	Swine	National Institute of Animal Health	Takemae, N.; Saito, T.	2015-12-08
EPI_ISL_218534	EPI744234|A/swine/Bac_Ninh/40-10-3/2015_pb2	EPI744235|A/swine/Bac_Ninh/40-10-3/2015_pb1	EPI744233|A/swine/Bac_Ninh/40-10-3/2015_pa	EPI744237|A/swine/Bac_Ninh/40-10-3/2015_ha	EPI744230|A/swine/Bac_Ninh/40-10-3/2015_np	EPI744236|A/swine/Bac_Ninh/40-10-3/2015_na	EPI744232|A/swine/Bac_Ninh/40-10-3/2015_mp	EPI744231|A/swine/Bac_Ninh/40-10-3/2015_ns	A/swine/Bac_Ninh/40-10-3/2015	A / H1N1	Asia / Vietnam	Swine	National Institute of Animal Health	Takemae, N.; Saito, T.	2015-12-08
EPI_ISL_218533	EPI744226|A/swine/Bac_Ninh/26-11-3/2015_pb2	EPI744227|A/swine/Bac_Ninh/26-11-3/2015_pb1	EPI744225|A/swine/Bac_Ninh/26-11-3/2015_pa	EPI744229|A/swine/Bac_Ninh/26-11-3/2015_ha	EPI744222|A/swine/Bac_Ninh/26-11-3/2015_np	EPI744228|A/swine/Bac_Ninh/26-11-3/2015_na	EPI744224|A/swine/Bac_Ninh/26-11-3/2015_mp	EPI744223|A/swine/Bac_Ninh/26-11-3/2015_ns	A/swine/Bac_Ninh/26-11-3/2015	A / H1N1	Asia / Vietnam	Swine	National Institute of Animal Health	Takemae, N.; Saito, T.	2015-12-08
EPI_ISL_218532	EPI744218|A/swine/Bac_Ninh/25-05-3/2015_pb2	EPI744219|A/swine/Bac_Ninh/25-05-3/2015_pb1	EPI744217|A/swine/Bac_Ninh/25-05-3/2015_pa	EPI744221|A/swine/Bac_Ninh/25-05-3/2015_ha	EPI744214|A/swine/Bac_Ninh/25-05-3/2015_np	EPI744220|A/swine/Bac_Ninh/25-05-3/2015_na	EPI744216|A/swine/Bac_Ninh/25-05-3/2015_mp	EPI744215|A/swine/Bac_Ninh/25-05-3/2015_ns	A/swine/Bac_Ninh/25-05-3/2015	A / H1N1	Asia / Vietnam	Swine	National Institute of Animal Health	Takemae, N.; Saito, T.	2015-12-07
EPI_ISL_218531	EPI744210|A/swine/Bac_Ninh/25-02-3/2015_pb2	EPI744211|A/swine/Bac_Ninh/25-02-3/2015_pb1	EPI744209|A/swine/Bac_Ninh/25-02-3/2015_pa	EPI744213|A/swine/Bac_Ninh/25-02-3/2015_ha	EPI744206|A/swine/Bac_Ninh/25-02-3/2015_np	EPI744212|A/swine/Bac_Ninh/25-02-3/2015_na	EPI744208|A/swine/Bac_Ninh/25-02-3/2015_mp	EPI744207|A/swine/Bac_Ninh/25-02-3/2015_ns	A/swine/Bac_Ninh/25-02-3/2015	A / H1N1	Asia / Vietnam	Swine	National Institute of Animal Health	Takemae, N.; Saito, T.	2015-12-07
EPI_ISL_218530	EPI744202|A/swine/Bac_Ninh/25-18-3/2015_pb2	EPI744203|A/swine/Bac_Ninh/25-18-3/2015_pb1	EPI744201|A/swine/Bac_Ninh/25-18-3/2015_pa	EPI744205|A/swine/Bac_Ninh/25-18-3/2015_ha	EPI744198|A/swine/Bac_Ninh/25-18-3/2015_np	EPI744204|A/swine/Bac_Ninh/25-18-3/2015_na	EPI744200|A/swine/Bac_Ninh/25-18-3/2015_mp	EPI744199|A/swine/Bac_Ninh/25-18-3/2015_ns	A/swine/Bac_Ninh/25-18-3/2015	A / H1N1	Asia / Vietnam	Swine	National Institute of Animal Health	Takemae, N.; Saito, T.	2015-12-07
EPI_ISL_218529	EPI744194|A/swine/Bac_Ninh/25-17-3/2015_pb2	EPI744195|A/swine/Bac_Ninh/25-17-3/2015_pb1	EPI744193|A/swine/Bac_Ninh/25-17-3/2015_pa	EPI744197|A/swine/Bac_Ninh/25-17-3/2015_ha	EPI744190|A/swine/Bac_Ninh/25-17-3/2015_np	EPI744196|A/swine/Bac_Ninh/25-17-3/2015_na	EPI744192|A/swine/Bac_Ninh/25-17-3/2015_mp	EPI744191|A/swine/Bac_Ninh/25-17-3/2015_ns	A/swine/Bac_Ninh/25-17-3/2015	A / H1N1	Asia / Vietnam	Swine	National Institute of Animal Health	Takemae, N.; Saito, T.	2015-12-07
EPI_ISL_218528	EPI744186|A/swine/Bac_Ninh/25-10-3/2015_pb2	EPI744187|A/swine/Bac_Ninh/25-10-3/2015_pb1	EPI744185|A/swine/Bac_Ninh/25-10-3/2015_pa	EPI744189|A/swine/Bac_Ninh/25-10-3/2015_ha	EPI744182|A/swine/Bac_Ninh/25-10-3/2015_np	EPI744188|A/swine/Bac_Ninh/25-10-3/2015_na	EPI744184|A/swine/Bac_Ninh/25-10-3/2015_mp	EPI744183|A/swine/Bac_Ninh/25-10-3/2015_ns	A/swine/Bac_Ninh/25-10-3/2015	A / H1N1	Asia / Vietnam	Swine	National Institute of Animal Health	Takemae, N.; Saito, T.	2015-12-07
EPI_ISL_218527	EPI744178|A/swine/Bac_Ninh/12-08-3/2015_pb2	EPI744179|A/swine/Bac_Ninh/12-08-3/2015_pb1	EPI744177|A/swine/Bac_Ninh/12-08-3/2015_pa	EPI744181|A/swine/Bac_Ninh/12-08-3/2015_ha	EPI744174|A/swine/Bac_Ninh/12-08-3/2015_np	EPI744180|A/swine/Bac_Ninh/12-08-3/2015_na	EPI744176|A/swine/Bac_Ninh/12-08-3/2015_mp	EPI744175|A/swine/Bac_Ninh/12-08-3/2015_ns	A/swine/Bac_Ninh/12-08-3/2015	A / H1N1	Asia / Vietnam	Swine	National Institute of Animal Health	Takemae, N.; Saito, T.	2015-12-07
EPI_ISL_218526	EPI744170|A/swine/Bac_Ninh/12-07-3/2015_pb2	EPI744171|A/swine/Bac_Ninh/12-07-3/2015_pb1	EPI744169|A/swine/Bac_Ninh/12-07-3/2015_pa	EPI744173|A/swine/Bac_Ninh/12-07-3/2015_ha	EPI744166|A/swine/Bac_Ninh/12-07-3/2015_np	EPI744172|A/swine/Bac_Ninh/12-07-3/2015_na	EPI744168|A/swine/Bac_Ninh/12-07-3/2015_mp	EPI744167|A/swine/Bac_Ninh/12-07-3/2015_ns	A/swine/Bac_Ninh/12-07-3/2015	A / H1N1	Asia / Vietnam	Swine	National Institute of Animal Health	Takemae, N.; Saito, T.	2015-12-07
EPI_ISL_218525	EPI744162|A/swine/Bac_Ninh/12-06-3/2015_pb2	EPI744163|A/swine/Bac_Ninh/12-06-3/2015_pb1	EPI744161|A/swine/Bac_Ninh/12-06-3/2015_pa	EPI744165|A/swine/Bac_Ninh/12-06-3/2015_ha	EPI744158|A/swine/Bac_Ninh/12-06-3/2015_np	EPI744164|A/swine/Bac_Ninh/12-06-3/2015_na	EPI744160|A/swine/Bac_Ninh/12-06-3/2015_mp	EPI744159|A/swine/Bac_Ninh/12-06-3/2015_ns	A/swine/Bac_Ninh/12-06-3/2015	A / H1N1	Asia / Vietnam	Swine	National Institute of Animal Health	Takemae, N.; Saito, T.	2015-12-07
EPI_ISL_218524	EPI744154|A/swine/Bac_Ninh/12-05-3/2015_pb2	EPI744155|A/swine/Bac_Ninh/12-05-3/2015_pb1	EPI744153|A/swine/Bac_Ninh/12-05-3/2015_pa	EPI744157|A/swine/Bac_Ninh/12-05-3/2015_ha	EPI744150|A/swine/Bac_Ninh/12-05-3/2015_np	EPI744156|A/swine/Bac_Ninh/12-05-3/2015_na	EPI744152|A/swine/Bac_Ninh/12-05-3/2015_mp	EPI744151|A/swine/Bac_Ninh/12-05-3/2015_ns	A/swine/Bac_Ninh/12-05-3/2015	A / H1N1	Asia / Vietnam	Swine	National Institute of Animal Health	Takemae, N.; Saito, T.	2015-12-07
EPI_ISL_218523	EPI744146|A/swine/Bac_Ninh/12-30-3/2015_pb2	EPI744147|A/swine/Bac_Ninh/12-30-3/2015_pb1	EPI744145|A/swine/Bac_Ninh/12-30-3/2015_pa	EPI744149|A/swine/Bac_Ninh/12-30-3/2015_ha	EPI744142|A/swine/Bac_Ninh/12-30-3/2015_np	EPI744148|A/swine/Bac_Ninh/12-30-3/2015_na	EPI744144|A/swine/Bac_Ninh/12-30-3/2015_mp	EPI744143|A/swine/Bac_Ninh/12-30-3/2015_ns	A/swine/Bac_Ninh/12-30-3/2015	A / H1N1	Asia / Vietnam	Swine	National Institute of Animal Health	Takemae, N.; Saito, T.	2015-12-07
EPI_ISL_218522	EPI744138|A/swine/Bac_Ninh/12-03-3/2015_pb2	EPI744139|A/swine/Bac_Ninh/12-03-3/2015_pb1	EPI744137|A/swine/Bac_Ninh/12-03-3/2015_pa	EPI744141|A/swine/Bac_Ninh/12-03-3/2015_ha	EPI744134|A/swine/Bac_Ninh/12-03-3/2015_np	EPI744140|A/swine/Bac_Ninh/12-03-3/2015_na	EPI744136|A/swine/Bac_Ninh/12-03-3/2015_mp	EPI744135|A/swine/Bac_Ninh/12-03-3/2015_ns	A/swine/Bac_Ninh/12-03-3/2015	A / H1N1	Asia / Vietnam	Swine	National Institute of Animal Health	Takemae, N.; Saito, T.	2015-12-07
EPI_ISL_218521	EPI744130|A/swine/Bac_Ninh/12-28-3/2015_pb2	EPI744131|A/swine/Bac_Ninh/12-28-3/2015_pb1	EPI744129|A/swine/Bac_Ninh/12-28-3/2015_pa	EPI744133|A/swine/Bac_Ninh/12-28-3/2015_ha	EPI744126|A/swine/Bac_Ninh/12-28-3/2015_np	EPI744132|A/swine/Bac_Ninh/12-28-3/2015_na	EPI744128|A/swine/Bac_Ninh/12-28-3/2015_mp	EPI744127|A/swine/Bac_Ninh/12-28-3/2015_ns	A/swine/Bac_Ninh/12-28-3/2015	A / H1N1	Asia / Vietnam	Swine	National Institute of Animal Health	Takemae, N.; Saito, T.	2015-12-07
EPI_ISL_218520	EPI744122|A/swine/Bac_Ninh/12-27-3/2015_pb2	EPI744123|A/swine/Bac_Ninh/12-27-3/2015_pb1	EPI744121|A/swine/Bac_Ninh/12-27-3/2015_pa	EPI744125|A/swine/Bac_Ninh/12-27-3/2015_ha	EPI744118|A/swine/Bac_Ninh/12-27-3/2015_np	EPI744124|A/swine/Bac_Ninh/12-27-3/2015_na	EPI744120|A/swine/Bac_Ninh/12-27-3/2015_mp	EPI744119|A/swine/Bac_Ninh/12-27-3/2015_ns	A/swine/Bac_Ninh/12-27-3/2015	A / H1N1	Asia / Vietnam	Swine	National Institute of Animal Health	Takemae, N.; Saito, T.	2015-12-07
EPI_ISL_218519	EPI744114|A/swine/Bac_Ninh/12-25-3/2015_pb2	EPI744115|A/swine/Bac_Ninh/12-25-3/2015_pb1	EPI744113|A/swine/Bac_Ninh/12-25-3/2015_pa	EPI744117|A/swine/Bac_Ninh/12-25-3/2015_ha	EPI744110|A/swine/Bac_Ninh/12-25-3/2015_np	EPI744116|A/swine/Bac_Ninh/12-25-3/2015_na	EPI744112|A/swine/Bac_Ninh/12-25-3/2015_mp	EPI744111|A/swine/Bac_Ninh/12-25-3/2015_ns	A/swine/Bac_Ninh/12-25-3/2015	A / H1N1	Asia / Vietnam	Swine	National Institute of Animal Health	Takemae, N.; Saito, T.	2015-12-07
EPI_ISL_218518	EPI744106|A/swine/Bac_Ninh/12-24-3/2015_pb2	EPI744107|A/swine/Bac_Ninh/12-24-3/2015_pb1	EPI744105|A/swine/Bac_Ninh/12-24-3/2015_pa	EPI744109|A/swine/Bac_Ninh/12-24-3/2015_ha	EPI744102|A/swine/Bac_Ninh/12-24-3/2015_np	EPI744108|A/swine/Bac_Ninh/12-24-3/2015_na	EPI744104|A/swine/Bac_Ninh/12-24-3/2015_mp	EPI744103|A/swine/Bac_Ninh/12-24-3/2015_ns	A/swine/Bac_Ninh/12-24-3/2015	A / H1N1	Asia / Vietnam	Swine	National Institute of Animal Health	Takemae, N.; Saito, T.	2015-12-07
EPI_ISL_218517	EPI744098|A/swine/Bac_Ninh/12-23-3/2015_pb2	EPI744099|A/swine/Bac_Ninh/12-23-3/2015_pb1	EPI744097|A/swine/Bac_Ninh/12-23-3/2015_pa	EPI744101|A/swine/Bac_Ninh/12-23-3/2015_ha	EPI744094|A/swine/Bac_Ninh/12-23-3/2015_np	EPI744100|A/swine/Bac_Ninh/12-23-3/2015_na	EPI744096|A/swine/Bac_Ninh/12-23-3/2015_mp	EPI744095|A/swine/Bac_Ninh/12-23-3/2015_ns	A/swine/Bac_Ninh/12-23-3/2015	A / H1N1	Asia / Vietnam	Swine	National Institute of Animal Health	Takemae, N.; Saito, T.	2015-12-07
EPI_ISL_218516	EPI744090|A/swine/Bac_Ninh/12-22-3/2015_pb2	EPI744091|A/swine/Bac_Ninh/12-22-3/2015_pb1	EPI744089|A/swine/Bac_Ninh/12-22-3/2015_pa	EPI744093|A/swine/Bac_Ninh/12-22-3/2015_ha	EPI744086|A/swine/Bac_Ninh/12-22-3/2015_np	EPI744092|A/swine/Bac_Ninh/12-22-3/2015_na	EPI744088|A/swine/Bac_Ninh/12-22-3/2015_mp	EPI744087|A/swine/Bac_Ninh/12-22-3/2015_ns	A/swine/Bac_Ninh/12-22-3/2015	A / H1N1	Asia / Vietnam	Swine	National Institute of Animal Health	Takemae, N.; Saito, T.	2015-12-07
EPI_ISL_218515	EPI744082|A/swine/Bac_Ninh/12-20-3/2015_pb2	EPI744083|A/swine/Bac_Ninh/12-20-3/2015_pb1	EPI744081|A/swine/Bac_Ninh/12-20-3/2015_pa	EPI744085|A/swine/Bac_Ninh/12-20-3/2015_ha	EPI744078|A/swine/Bac_Ninh/12-20-3/2015_np	EPI744084|A/swine/Bac_Ninh/12-20-3/2015_na	EPI744080|A/swine/Bac_Ninh/12-20-3/2015_mp	EPI744079|A/swine/Bac_Ninh/12-20-3/2015_ns	A/swine/Bac_Ninh/12-20-3/2015	A / H1N1	Asia / Vietnam	Swine	National Institute of Animal Health	Takemae, N.; Saito, T.	2015-12-07
EPI_ISL_218514	EPI744074|A/swine/Bac_Ninh/12-02-3/2015_pb2	EPI744075|A/swine/Bac_Ninh/12-02-3/2015_pb1	EPI744073|A/swine/Bac_Ninh/12-02-3/2015_pa	EPI744077|A/swine/Bac_Ninh/12-02-3/2015_ha	EPI744070|A/swine/Bac_Ninh/12-02-3/2015_np	EPI744076|A/swine/Bac_Ninh/12-02-3/2015_na	EPI744072|A/swine/Bac_Ninh/12-02-3/2015_mp	EPI744071|A/swine/Bac_Ninh/12-02-3/2015_ns	A/swine/Bac_Ninh/12-02-3/2015	A / H1N1	Asia / Vietnam	Swine	National Institute of Animal Health	Takemae, N.; Saito, T.	2015-12-07
EPI_ISL_218513	EPI744066|A/swine/Bac_Ninh/12-19-3/2015_pb2	EPI744067|A/swine/Bac_Ninh/12-19-3/2015_pb1	EPI744065|A/swine/Bac_Ninh/12-19-3/2015_pa	EPI744069|A/swine/Bac_Ninh/12-19-3/2015_ha	EPI744062|A/swine/Bac_Ninh/12-19-3/2015_np	EPI744068|A/swine/Bac_Ninh/12-19-3/2015_na	EPI744064|A/swine/Bac_Ninh/12-19-3/2015_mp	EPI744063|A/swine/Bac_Ninh/12-19-3/2015_ns	A/swine/Bac_Ninh/12-19-3/2015	A / H1N1	Asia / Vietnam	Swine	National Institute of Animal Health	Takemae, N.; Saito, T.	2015-12-07
EPI_ISL_218512	EPI744058|A/swine/Bac_Ninh/12-18-3/2015_pb2	EPI744059|A/swine/Bac_Ninh/12-18-3/2015_pb1	EPI744057|A/swine/Bac_Ninh/12-18-3/2015_pa	EPI744061|A/swine/Bac_Ninh/12-18-3/2015_ha	EPI744054|A/swine/Bac_Ninh/12-18-3/2015_np	EPI744060|A/swine/Bac_Ninh/12-18-3/2015_na	EPI744056|A/swine/Bac_Ninh/12-18-3/2015_mp	EPI744055|A/swine/Bac_Ninh/12-18-3/2015_ns	A/swine/Bac_Ninh/12-18-3/2015	A / H1N1	Asia / Vietnam	Swine	National Institute of Animal Health	Takemae, N.; Saito, T.	2015-12-07
EPI_ISL_218511	EPI744050|A/swine/Bac_Ninh/12-15-3/2015_pb2	EPI744051|A/swine/Bac_Ninh/12-15-3/2015_pb1	EPI744049|A/swine/Bac_Ninh/12-15-3/2015_pa	EPI744053|A/swine/Bac_Ninh/12-15-3/2015_ha	EPI744046|A/swine/Bac_Ninh/12-15-3/2015_np	EPI744052|A/swine/Bac_Ninh/12-15-3/2015_na	EPI744048|A/swine/Bac_Ninh/12-15-3/2015_mp	EPI744047|A/swine/Bac_Ninh/12-15-3/2015_ns	A/swine/Bac_Ninh/12-15-3/2015	A / H1N1	Asia / Vietnam	Swine	National Institute of Animal Health	Takemae, N.; Saito, T.	2015-12-07
EPI_ISL_218510	EPI744042|A/swine/Bac_Ninh/12-14-3/2015_pb2	EPI744043|A/swine/Bac_Ninh/12-14-3/2015_pb1	EPI744041|A/swine/Bac_Ninh/12-14-3/2015_pa	EPI744045|A/swine/Bac_Ninh/12-14-3/2015_ha	EPI744038|A/swine/Bac_Ninh/12-14-3/2015_np	EPI744044|A/swine/Bac_Ninh/12-14-3/2015_na	EPI744040|A/swine/Bac_Ninh/12-14-3/2015_mp	EPI744039|A/swine/Bac_Ninh/12-14-3/2015_ns	A/swine/Bac_Ninh/12-14-3/2015	A / H1N1	Asia / Vietnam	Swine	National Institute of Animal Health	Takemae, N.; Saito, T.	2015-12-07
EPI_ISL_218509	EPI744034|A/swine/Bac_Ninh/12-12-3/2015_pb2	EPI744035|A/swine/Bac_Ninh/12-12-3/2015_pb1	EPI744033|A/swine/Bac_Ninh/12-12-3/2015_pa	EPI744037|A/swine/Bac_Ninh/12-12-3/2015_ha	EPI744030|A/swine/Bac_Ninh/12-12-3/2015_np	EPI744036|A/swine/Bac_Ninh/12-12-3/2015_na	EPI744032|A/swine/Bac_Ninh/12-12-3/2015_mp	EPI744031|A/swine/Bac_Ninh/12-12-3/2015_ns	A/swine/Bac_Ninh/12-12-3/2015	A / H1N1	Asia / Vietnam	Swine	National Institute of Animal Health	Takemae, N.; Saito, T.	2015-12-07
EPI_ISL_218508	EPI744026|A/swine/Bac_Ninh/12-01-3/2015_pb2	EPI744027|A/swine/Bac_Ninh/12-01-3/2015_pb1	EPI744025|A/swine/Bac_Ninh/12-01-3/2015_pa	EPI744029|A/swine/Bac_Ninh/12-01-3/2015_ha	EPI744022|A/swine/Bac_Ninh/12-01-3/2015_np	EPI744028|A/swine/Bac_Ninh/12-01-3/2015_na	EPI744024|A/swine/Bac_Ninh/12-01-3/2015_mp	EPI744023|A/swine/Bac_Ninh/12-01-3/2015_ns	A/swine/Bac_Ninh/12-01-3/2015	A / H1N1	Asia / Vietnam	Swine	National Institute of Animal Health	Takemae, N.; Saito, T.	2015-12-07
EPI_ISL_218507	EPI744018|A/swine/Bac_Ninh/11-30-3/2015_pb2	EPI744019|A/swine/Bac_Ninh/11-30-3/2015_pb1	EPI744017|A/swine/Bac_Ninh/11-30-3/2015_pa	EPI744021|A/swine/Bac_Ninh/11-30-3/2015_ha	EPI744014|A/swine/Bac_Ninh/11-30-3/2015_np	EPI744020|A/swine/Bac_Ninh/11-30-3/2015_na	EPI744016|A/swine/Bac_Ninh/11-30-3/2015_mp	EPI744015|A/swine/Bac_Ninh/11-30-3/2015_ns	A/swine/Bac_Ninh/11-30-3/2015	A / H1N1	Asia / Vietnam	Swine	National Institute of Animal Health	Takemae, N.; Saito, T.	2015-12-07
EPI_ISL_218506	EPI744010|A/swine/Bac_Ninh/11-03-3/2015_pb2	EPI744011|A/swine/Bac_Ninh/11-03-3/2015_pb1	EPI744009|A/swine/Bac_Ninh/11-03-3/2015_pa	EPI744013|A/swine/Bac_Ninh/11-03-3/2015_ha	EPI744006|A/swine/Bac_Ninh/11-03-3/2015_np	EPI744012|A/swine/Bac_Ninh/11-03-3/2015_na	EPI744008|A/swine/Bac_Ninh/11-03-3/2015_mp	EPI744007|A/swine/Bac_Ninh/11-03-3/2015_ns	A/swine/Bac_Ninh/11-03-3/2015	A / H1N1	Asia / Vietnam	Swine	National Institute of Animal Health	Takemae, N.; Saito, T.	2015-12-07
EPI_ISL_218505	EPI744002|A/swine/Bac_Ninh/11-26-3/2015_pb2	EPI744003|A/swine/Bac_Ninh/11-26-3/2015_pb1	EPI744001|A/swine/Bac_Ninh/11-26-3/2015_pa	EPI744005|A/swine/Bac_Ninh/11-26-3/2015_ha	EPI743998|A/swine/Bac_Ninh/11-26-3/2015_np	EPI744004|A/swine/Bac_Ninh/11-26-3/2015_na	EPI744000|A/swine/Bac_Ninh/11-26-3/2015_mp	EPI743999|A/swine/Bac_Ninh/11-26-3/2015_ns	A/swine/Bac_Ninh/11-26-3/2015	A / H1N1	Asia / Vietnam	Swine	National Institute of Animal Health	Takemae, N.; Saito, T.	2015-12-07
EPI_ISL_218504	EPI743994|A/swine/Bac_Ninh/11-23-3/2015_pb2	EPI743995|A/swine/Bac_Ninh/11-23-3/2015_pb1	EPI743993|A/swine/Bac_Ninh/11-23-3/2015_pa	EPI743997|A/swine/Bac_Ninh/11-23-3/2015_ha	EPI743990|A/swine/Bac_Ninh/11-23-3/2015_np	EPI743996|A/swine/Bac_Ninh/11-23-3/2015_na	EPI743992|A/swine/Bac_Ninh/11-23-3/2015_mp	EPI743991|A/swine/Bac_Ninh/11-23-3/2015_ns	A/swine/Bac_Ninh/11-23-3/2015	A / H1N1	Asia / Vietnam	Swine	National Institute of Animal Health	Takemae, N.; Saito, T.	2015-12-07
EPI_ISL_218503	EPI743986|A/swine/Bac_Ninh/11-01-3/2015_pb2	EPI743987|A/swine/Bac_Ninh/11-01-3/2015_pb1	EPI743985|A/swine/Bac_Ninh/11-01-3/2015_pa	EPI743989|A/swine/Bac_Ninh/11-01-3/2015_ha	EPI743982|A/swine/Bac_Ninh/11-01-3/2015_np	EPI743988|A/swine/Bac_Ninh/11-01-3/2015_na	EPI743984|A/swine/Bac_Ninh/11-01-3/2015_mp	EPI743983|A/swine/Bac_Ninh/11-01-3/2015_ns	A/swine/Bac_Ninh/11-01-3/2015	A / H1N1	Asia / Vietnam	Swine	National Institute of Animal Health	Takemae, N.; Saito, T.	2015-12-07
EPI_ISL_218326	EPI743532|A/swine/Dong_Nai/08-29-2/2015_pb2	EPI743533|A/swine/Dong_Nai/08-29-2/2015_pb1	EPI743531|A/swine/Dong_Nai/08-29-2/2015_pa	EPI743535|A/swine/Dong_Nai/08-29-2/2015_ha	EPI743528|A/swine/Dong_Nai/08-29-2/2015_np	EPI743534|A/swine/Dong_Nai/08-29-2/2015_na	EPI743530|A/swine/Dong_Nai/08-29-2/2015_mp	EPI743529|A/swine/Dong_Nai/08-29-2/2015_ns	A/swine/Dong_Nai/08-29-2/2015	A / H1N2	Asia / Vietnam	Swine	National Institute of Animal Health	Takemae, N.; Saito, T.	2015-07-16
EPI_ISL_218325	EPI743524|A/swine/Dong_Nai/08-22-2/2015_pb2	EPI743525|A/swine/Dong_Nai/08-22-2/2015_pb1	EPI743523|A/swine/Dong_Nai/08-22-2/2015_pa	EPI743527|A/swine/Dong_Nai/08-22-2/2015_ha	EPI743520|A/swine/Dong_Nai/08-22-2/2015_np	EPI743526|A/swine/Dong_Nai/08-22-2/2015_na	EPI743522|A/swine/Dong_Nai/08-22-2/2015_mp	EPI743521|A/swine/Dong_Nai/08-22-2/2015_ns	A/swine/Dong_Nai/08-22-2/2015	A / H1N2	Asia / Vietnam	Swine	National Institute of Animal Health	Takemae, N.; Saito, T.	2015-07-16
EPI_ISL_218323	EPI743508|A/swine/Dong_Nai/08-19-2/2015_pb2	EPI743509|A/swine/Dong_Nai/08-19-2/2015_pb1	EPI743507|A/swine/Dong_Nai/08-19-2/2015_pa	EPI743511|A/swine/Dong_Nai/08-19-2/2015_ha	EPI743504|A/swine/Dong_Nai/08-19-2/2015_np	EPI743510|A/swine/Dong_Nai/08-19-2/2015_na	EPI743506|A/swine/Dong_Nai/08-19-2/2015_mp	EPI743505|A/swine/Dong_Nai/08-19-2/2015_ns	A/swine/Dong_Nai/08-19-2/2015	A / H1N2	Asia / Vietnam	Swine	National Institute of Animal Health	Takemae, N.; Saito, T.	2015-07-16
EPI_ISL_218322	EPI743500|A/swine/Dong_Nai/08-18-2/2015_pb2	EPI743501|A/swine/Dong_Nai/08-18-2/2015_pb1	EPI743499|A/swine/Dong_Nai/08-18-2/2015_pa	EPI743503|A/swine/Dong_Nai/08-18-2/2015_ha	EPI743496|A/swine/Dong_Nai/08-18-2/2015_np	EPI743502|A/swine/Dong_Nai/08-18-2/2015_na	EPI743498|A/swine/Dong_Nai/08-18-2/2015_mp	EPI743497|A/swine/Dong_Nai/08-18-2/2015_ns	A/swine/Dong_Nai/08-18-2/2015	A / H1N2	Asia / Vietnam	Swine	National Institute of Animal Health	Takemae, N.; Saito, T.	2015-07-16
EPI_ISL_218321	EPI743492|A/swine/Dong_Nai/08-13-2/2015_pb2	EPI743493|A/swine/Dong_Nai/08-13-2/2015_pb1	EPI743491|A/swine/Dong_Nai/08-13-2/2015_pa	EPI743495|A/swine/Dong_Nai/08-13-2/2015_ha	EPI743488|A/swine/Dong_Nai/08-13-2/2015_np	EPI743494|A/swine/Dong_Nai/08-13-2/2015_na	EPI743490|A/swine/Dong_Nai/08-13-2/2015_mp	EPI743489|A/swine/Dong_Nai/08-13-2/2015_ns	A/swine/Dong_Nai/08-13-2/2015	A / H1N2	Asia / Vietnam	Swine	National Institute of Animal Health	Takemae, N.; Saito, T.	2015-07-16
EPI_ISL_218320	EPI743484|A/swine/Bac_Ninh/43-01-2/2015_pb2	EPI743485|A/swine/Bac_Ninh/43-01-2/2015_pb1	EPI743483|A/swine/Bac_Ninh/43-01-2/2015_pa	EPI743487|A/swine/Bac_Ninh/43-01-2/2015_ha	EPI743480|A/swine/Bac_Ninh/43-01-2/2015_np	EPI743486|A/swine/Bac_Ninh/43-01-2/2015_na	EPI743482|A/swine/Bac_Ninh/43-01-2/2015_mp	EPI743481|A/swine/Bac_Ninh/43-01-2/2015_ns	A/swine/Bac_Ninh/43-01-2/2015	A / H3N2	Asia / Vietnam	Swine	National Institute of Animal Health	Takemae, N.; Saito, T.	2015-07-08
EPI_ISL_218318	EPI743470|A/swine/Bac_Ninh/13-29-2/2015_pb2	EPI743471|A/swine/Bac_Ninh/13-29-2/2015_pb1	EPI743469|A/swine/Bac_Ninh/13-29-2/2015_pa	EPI743473|A/swine/Bac_Ninh/13-29-2/2015_ha	EPI743466|A/swine/Bac_Ninh/13-29-2/2015_np	EPI743472|A/swine/Bac_Ninh/13-29-2/2015_na	EPI743468|A/swine/Bac_Ninh/13-29-2/2015_mp	EPI743467|A/swine/Bac_Ninh/13-29-2/2015_ns	A/swine/Bac_Ninh/13-29-2/2015	A / H1N1	Asia / Vietnam	Swine	National Institute of Animal Health	Takemae, N.; Saito, T.	2015-07-08
EPI_ISL_218317	EPI743462|A/swine/Bac_Ninh/13-24-2/2015_pb2	EPI743463|A/swine/Bac_Ninh/13-24-2/2015_pb1	EPI743461|A/swine/Bac_Ninh/13-24-2/2015_pa	EPI743465|A/swine/Bac_Ninh/13-24-2/2015_ha	EPI743458|A/swine/Bac_Ninh/13-24-2/2015_np	EPI743464|A/swine/Bac_Ninh/13-24-2/2015_na	EPI743460|A/swine/Bac_Ninh/13-24-2/2015_mp	EPI743459|A/swine/Bac_Ninh/13-24-2/2015_ns	A/swine/Bac_Ninh/13-24-2/2015	A / H1N1	Asia / Vietnam	Swine	National Institute of Animal Health	Takemae, N.; Saito, T.	2015-07-08
EPI_ISL_218316	EPI743454|A/swine/Bac_Ninh/13-17-2/2015_pb2	EPI743455|A/swine/Bac_Ninh/13-17-2/2015_pb1	EPI743453|A/swine/Bac_Ninh/13-17-2/2015_pa	EPI743457|A/swine/Bac_Ninh/13-17-2/2015_ha	EPI743450|A/swine/Bac_Ninh/13-17-2/2015_np	EPI743456|A/swine/Bac_Ninh/13-17-2/2015_na	EPI743452|A/swine/Bac_Ninh/13-17-2/2015_mp	EPI743451|A/swine/Bac_Ninh/13-17-2/2015_ns	A/swine/Bac_Ninh/13-17-2/2015	A / H1N1	Asia / Vietnam	Swine	National Institute of Animal Health	Takemae, N.; Saito, T.	2015-07-08
EPI_ISL_218306	EPI743393|A/swine/Tien_Giang/07-04-1/2015_pb2	EPI743394|A/swine/Tien_Giang/07-04-1/2015_pb1	EPI743392|A/swine/Tien_Giang/07-04-1/2015_pa	EPI743396|A/swine/Tien_Giang/07-04-1/2015_ha	EPI743389|A/swine/Tien_Giang/07-04-1/2015_np	EPI743395|A/swine/Tien_Giang/07-04-1/2015_na	EPI743391|A/swine/Tien_Giang/07-04-1/2015_mp	EPI743390|A/swine/Tien_Giang/07-04-1/2015_ns	A/swine/Tien_Giang/07-04-1/2015	A / H1N2	Asia / Vietnam	Swine	National Institute of Animal Health	Takemae, N.; Saito, T.	2015-02-06
EPI_ISL_218304	EPI743377|A/swine/Tien_Giang/07-01-1/2015_pb2	EPI743378|A/swine/Tien_Giang/07-01-1/2015_pb1	EPI743376|A/swine/Tien_Giang/07-01-1/2015_pa	EPI743380|A/swine/Tien_Giang/07-01-1/2015_ha	EPI743373|A/swine/Tien_Giang/07-01-1/2015_np	EPI743379|A/swine/Tien_Giang/07-01-1/2015_na	EPI743375|A/swine/Tien_Giang/07-01-1/2015_mp	EPI743374|A/swine/Tien_Giang/07-01-1/2015_ns	A/swine/Tien_Giang/07-01-1/2015	A / H1N2	Asia / Vietnam	Swine	National Institute of Animal Health	Takemae, N.; Saito, T.	2015-02-06
EPI_ISL_218303	EPI743369|A/swine/Dong_Nai/09-30-1/2015_pb2	EPI743370|A/swine/Dong_Nai/09-30-1/2015_pb1	EPI743368|A/swine/Dong_Nai/09-30-1/2015_pa	EPI743372|A/swine/Dong_Nai/09-30-1/2015_ha	EPI743365|A/swine/Dong_Nai/09-30-1/2015_np	EPI743371|A/swine/Dong_Nai/09-30-1/2015_na	EPI743367|A/swine/Dong_Nai/09-30-1/2015_mp	EPI743366|A/swine/Dong_Nai/09-30-1/2015_ns	A/swine/Dong_Nai/09-30-1/2015	A / H1N2	Asia / Vietnam	Swine	National Institute of Animal Health	Takemae, N.; Saito, T.	2015-02-06
EPI_ISL_218300	EPI743345|A/swine/Dong_Nai/09-24-1/2015_pb2	EPI743346|A/swine/Dong_Nai/09-24-1/2015_pb1	EPI743344|A/swine/Dong_Nai/09-24-1/2015_pa	EPI743348|A/swine/Dong_Nai/09-24-1/2015_ha	EPI743341|A/swine/Dong_Nai/09-24-1/2015_np	EPI743347|A/swine/Dong_Nai/09-24-1/2015_na	EPI743343|A/swine/Dong_Nai/09-24-1/2015_mp	EPI743342|A/swine/Dong_Nai/09-24-1/2015_ns	A/swine/Dong_Nai/09-24-1/2015	A / H3N2	Asia / Vietnam	Swine	National Institute of Animal Health	Takemae, N.; Saito, T.	2015-02-06
EPI_ISL_218299	EPI743337|A/swine/Dong_Nai/09-16-1/2015_pb2	EPI743338|A/swine/Dong_Nai/09-16-1/2015_pb1	EPI743336|A/swine/Dong_Nai/09-16-1/2015_pa	EPI743340|A/swine/Dong_Nai/09-16-1/2015_ha	EPI743333|A/swine/Dong_Nai/09-16-1/2015_np	EPI743339|A/swine/Dong_Nai/09-16-1/2015_na	EPI743335|A/swine/Dong_Nai/09-16-1/2015_mp	EPI743334|A/swine/Dong_Nai/09-16-1/2015_ns	A/swine/Dong_Nai/09-16-1/2015	A / H1N2	Asia / Vietnam	Swine	National Institute of Animal Health	Takemae, N.; Saito, T.	2015-02-06
EPI_ISL_218298	EPI743329|A/swine/Dong_Nai/09-09-1/2015_pb2	EPI743330|A/swine/Dong_Nai/09-09-1/2015_pb1	EPI743328|A/swine/Dong_Nai/09-09-1/2015_pa	EPI743332|A/swine/Dong_Nai/09-09-1/2015_ha	EPI743325|A/swine/Dong_Nai/09-09-1/2015_np	EPI743331|A/swine/Dong_Nai/09-09-1/2015_na	EPI743327|A/swine/Dong_Nai/09-09-1/2015_mp	EPI743326|A/swine/Dong_Nai/09-09-1/2015_ns	A/swine/Dong_Nai/09-09-1/2015	A / H3N2	Asia / Vietnam	Swine	National Institute of Animal Health	Takemae, N.; Saito, T.	2015-02-06
EPI_ISL_218296	EPI743313|A/swine/Dong_Nai/09-06-1/2015_pb2	EPI743314|A/swine/Dong_Nai/09-06-1/2015_pb1	EPI743312|A/swine/Dong_Nai/09-06-1/2015_pa	EPI743316|A/swine/Dong_Nai/09-06-1/2015_ha	EPI743309|A/swine/Dong_Nai/09-06-1/2015_np	EPI743315|A/swine/Dong_Nai/09-06-1/2015_na	EPI743311|A/swine/Dong_Nai/09-06-1/2015_mp	EPI743310|A/swine/Dong_Nai/09-06-1/2015_ns	A/swine/Dong_Nai/09-06-1/2015	A / H3N2	Asia / Vietnam	Swine	National Institute of Animal Health	Takemae, N.; Saito, T.	2015-02-06
EPI_ISL_218295	EPI743305|A/swine/Dong_Nai/08-29-1/2015_pb2	EPI743306|A/swine/Dong_Nai/08-29-1/2015_pb1	EPI743304|A/swine/Dong_Nai/08-29-1/2015_pa	EPI743308|A/swine/Dong_Nai/08-29-1/2015_ha	EPI743301|A/swine/Dong_Nai/08-29-1/2015_np	EPI743307|A/swine/Dong_Nai/08-29-1/2015_na	EPI743303|A/swine/Dong_Nai/08-29-1/2015_mp	EPI743302|A/swine/Dong_Nai/08-29-1/2015_ns	A/swine/Dong_Nai/08-29-1/2015	A / H3N2	Asia / Vietnam	Swine	National Institute of Animal Health	Takemae, N.; Saito, T.	2015-02-06
EPI_ISL_218294	EPI743297|A/swine/Dong_Nai/08-27-1/2015_pb2	EPI743298|A/swine/Dong_Nai/08-27-1/2015_pb1	EPI743296|A/swine/Dong_Nai/08-27-1/2015_pa	EPI743300|A/swine/Dong_Nai/08-27-1/2015_ha	EPI743293|A/swine/Dong_Nai/08-27-1/2015_np	EPI743299|A/swine/Dong_Nai/08-27-1/2015_na	EPI743295|A/swine/Dong_Nai/08-27-1/2015_mp	EPI743294|A/swine/Dong_Nai/08-27-1/2015_ns	A/swine/Dong_Nai/08-27-1/2015	A / H3N2	Asia / Vietnam	Swine	National Institute of Animal Health	Takemae, N.; Saito, T.	2015-02-06
EPI_ISL_218293	EPI743289|A/swine/Dong_Nai/08-26-1/2015_pb2	EPI743290|A/swine/Dong_Nai/08-26-1/2015_pb1	EPI743288|A/swine/Dong_Nai/08-26-1/2015_pa	EPI743292|A/swine/Dong_Nai/08-26-1/2015_ha	EPI743285|A/swine/Dong_Nai/08-26-1/2015_np	EPI743291|A/swine/Dong_Nai/08-26-1/2015_na	EPI743287|A/swine/Dong_Nai/08-26-1/2015_mp	EPI743286|A/swine/Dong_Nai/08-26-1/2015_ns	A/swine/Dong_Nai/08-26-1/2015	A / H3N2	Asia / Vietnam	Swine	National Institute of Animal Health	Takemae, N.; Saito, T.	2015-02-06
EPI_ISL_218292	EPI743281|A/swine/Dong_Nai/08-25-1/2015_pb2	EPI743282|A/swine/Dong_Nai/08-25-1/2015_pb1	EPI743280|A/swine/Dong_Nai/08-25-1/2015_pa	EPI743284|A/swine/Dong_Nai/08-25-1/2015_ha	EPI743277|A/swine/Dong_Nai/08-25-1/2015_np	EPI743283|A/swine/Dong_Nai/08-25-1/2015_na	EPI743279|A/swine/Dong_Nai/08-25-1/2015_mp	EPI743278|A/swine/Dong_Nai/08-25-1/2015_ns	A/swine/Dong_Nai/08-25-1/2015	A / H3N2	Asia / Vietnam	Swine	National Institute of Animal Health	Takemae, N.; Saito, T.	2015-02-06
EPI_ISL_218291	EPI743273|A/swine/Dong_Nai/08-22-1/2015_pb2	EPI743274|A/swine/Dong_Nai/08-22-1/2015_pb1	EPI743272|A/swine/Dong_Nai/08-22-1/2015_pa	EPI743276|A/swine/Dong_Nai/08-22-1/2015_ha	EPI743269|A/swine/Dong_Nai/08-22-1/2015_np	EPI743275|A/swine/Dong_Nai/08-22-1/2015_na	EPI743271|A/swine/Dong_Nai/08-22-1/2015_mp	EPI743270|A/swine/Dong_Nai/08-22-1/2015_ns	A/swine/Dong_Nai/08-22-1/2015	A / H3N2	Asia / Vietnam	Swine	National Institute of Animal Health	Takemae, N.; Saito, T.	2015-02-06
EPI_ISL_218290	EPI743265|A/swine/Dong_Nai/08-21-1/2015_pb2	EPI743266|A/swine/Dong_Nai/08-21-1/2015_pb1	EPI743264|A/swine/Dong_Nai/08-21-1/2015_pa	EPI743268|A/swine/Dong_Nai/08-21-1/2015_ha	EPI743261|A/swine/Dong_Nai/08-21-1/2015_np	EPI743267|A/swine/Dong_Nai/08-21-1/2015_na	EPI743263|A/swine/Dong_Nai/08-21-1/2015_mp	EPI743262|A/swine/Dong_Nai/08-21-1/2015_ns	A/swine/Dong_Nai/08-21-1/2015	A / H3N2	Asia / Vietnam	Swine	National Institute of Animal Health	Takemae, N.; Saito, T.	2015-02-06
EPI_ISL_218289	EPI743257|A/swine/Dong_Nai/08-20-1/2015_pb2	EPI743258|A/swine/Dong_Nai/08-20-1/2015_pb1	EPI743256|A/swine/Dong_Nai/08-20-1/2015_pa	EPI743260|A/swine/Dong_Nai/08-20-1/2015_ha	EPI743253|A/swine/Dong_Nai/08-20-1/2015_np	EPI743259|A/swine/Dong_Nai/08-20-1/2015_na	EPI743255|A/swine/Dong_Nai/08-20-1/2015_mp	EPI743254|A/swine/Dong_Nai/08-20-1/2015_ns	A/swine/Dong_Nai/08-20-1/2015	A / H3N2	Asia / Vietnam	Swine	National Institute of Animal Health	Takemae, N.; Saito, T.	2015-02-06
EPI_ISL_218287	EPI743241|A/swine/Dong_Nai/08-16-1/2015_pb2	EPI743242|A/swine/Dong_Nai/08-16-1/2015_pb1	EPI743240|A/swine/Dong_Nai/08-16-1/2015_pa	EPI743244|A/swine/Dong_Nai/08-16-1/2015_ha	EPI743237|A/swine/Dong_Nai/08-16-1/2015_np	EPI743243|A/swine/Dong_Nai/08-16-1/2015_na	EPI743239|A/swine/Dong_Nai/08-16-1/2015_mp	EPI743238|A/swine/Dong_Nai/08-16-1/2015_ns	A/swine/Dong_Nai/08-16-1/2015	A / H3N2	Asia / Vietnam	Swine	National Institute of Animal Health	Takemae, N.; Saito, T.	2015-02-06
EPI_ISL_218285	EPI743225|A/swine/Dong_Nai/07-27-1/2015_pb2	EPI743226|A/swine/Dong_Nai/07-27-1/2015_pb1	EPI743224|A/swine/Dong_Nai/07-27-1/2015_pa	EPI743228|A/swine/Dong_Nai/07-27-1/2015_ha	EPI743221|A/swine/Dong_Nai/07-27-1/2015_np	EPI743227|A/swine/Dong_Nai/07-27-1/2015_na	EPI743223|A/swine/Dong_Nai/07-27-1/2015_mp	EPI743222|A/swine/Dong_Nai/07-27-1/2015_ns	A/swine/Dong_Nai/07-27-1/2015	A / H1N2	Asia / Vietnam	Swine	National Institute of Animal Health	Takemae, N.; Saito, T.	2015-02-06
EPI_ISL_218283	EPI743209|A/swine/Dong_Nai/07-26-1/2015_pb2	EPI743210|A/swine/Dong_Nai/07-26-1/2015_pb1	EPI743208|A/swine/Dong_Nai/07-26-1/2015_pa	EPI743212|A/swine/Dong_Nai/07-26-1/2015_ha	EPI743205|A/swine/Dong_Nai/07-26-1/2015_np	EPI743211|A/swine/Dong_Nai/07-26-1/2015_na	EPI743207|A/swine/Dong_Nai/07-26-1/2015_mp	EPI743206|A/swine/Dong_Nai/07-26-1/2015_ns	A/swine/Dong_Nai/07-26-1/2015	A / H1N2	Asia / Vietnam	Swine	National Institute of Animal Health	Takemae, N.; Saito, T.	2015-02-06
EPI_ISL_218281	EPI743193|A/swine/Dong_Nai/07-17-1/2015_pb2	EPI743194|A/swine/Dong_Nai/07-17-1/2015_pb1	EPI743192|A/swine/Dong_Nai/07-17-1/2015_pa	EPI743196|A/swine/Dong_Nai/07-17-1/2015_ha	EPI743189|A/swine/Dong_Nai/07-17-1/2015_np	EPI743195|A/swine/Dong_Nai/07-17-1/2015_na	EPI743191|A/swine/Dong_Nai/07-17-1/2015_mp	EPI743190|A/swine/Dong_Nai/07-17-1/2015_ns	A/swine/Dong_Nai/07-17-1/2015	A / H1N2	Asia / Vietnam	Swine	National Institute of Animal Health	Takemae, N.; Saito, T.	2015-02-06
EPI_ISL_218280	EPI743185|A/swine/Ba_Ria_Vung_Tau/02-29-1/2015_pb2	EPI743186|A/swine/Ba_Ria_Vung_Tau/02-29-1/2015_pb1	EPI743184|A/swine/Ba_Ria_Vung_Tau/02-29-1/2015_pa	EPI743188|A/swine/Ba_Ria_Vung_Tau/02-29-1/2015_ha	EPI743181|A/swine/Ba_Ria_Vung_Tau/02-29-1/2015_np	EPI743187|A/swine/Ba_Ria_Vung_Tau/02-29-1/2015_na	EPI743183|A/swine/Ba_Ria_Vung_Tau/02-29-1/2015_mp	EPI743182|A/swine/Ba_Ria_Vung_Tau/02-29-1/2015_ns	A/swine/Ba_Ria_Vung_Tau/02-29-1/2015	A / H1N2	Asia / Vietnam	Swine	National Institute of Animal Health	Takemae, N.; Saito, T.	2015-02-09
EPI_ISL_218279	EPI743177|A/swine/Ba_Ria_Vung_Tau/02-28-1/2015_pb2	EPI743178|A/swine/Ba_Ria_Vung_Tau/02-28-1/2015_pb1	EPI743176|A/swine/Ba_Ria_Vung_Tau/02-28-1/2015_pa	EPI743180|A/swine/Ba_Ria_Vung_Tau/02-28-1/2015_ha	EPI743173|A/swine/Ba_Ria_Vung_Tau/02-28-1/2015_np	EPI743179|A/swine/Ba_Ria_Vung_Tau/02-28-1/2015_na	EPI743175|A/swine/Ba_Ria_Vung_Tau/02-28-1/2015_mp	EPI743174|A/swine/Ba_Ria_Vung_Tau/02-28-1/2015_ns	A/swine/Ba_Ria_Vung_Tau/02-28-1/2015	A / H1N2	Asia / Vietnam	Swine	National Institute of Animal Health	Takemae, N.; Saito, T.	2015-02-09
EPI_ISL_218278	EPI743169|A/swine/Ba_Ria_Vung_Tau/02-24-1/2015_pb2	EPI743170|A/swine/Ba_Ria_Vung_Tau/02-24-1/2015_pb1	EPI743168|A/swine/Ba_Ria_Vung_Tau/02-24-1/2015_pa	EPI743172|A/swine/Ba_Ria_Vung_Tau/02-24-1/2015_ha	EPI743165|A/swine/Ba_Ria_Vung_Tau/02-24-1/2015_np	EPI743171|A/swine/Ba_Ria_Vung_Tau/02-24-1/2015_na	EPI743167|A/swine/Ba_Ria_Vung_Tau/02-24-1/2015_mp	EPI743166|A/swine/Ba_Ria_Vung_Tau/02-24-1/2015_ns	A/swine/Ba_Ria_Vung_Tau/02-24-1/2015	A / H1N2	Asia / Vietnam	Swine	National Institute of Animal Health	Takemae, N.; Saito, T.	2015-02-09
EPI_ISL_218277	EPI743161|A/swine/Ba_Ria_Vung_Tau/02-23-1/2015_pb2	EPI743162|A/swine/Ba_Ria_Vung_Tau/02-23-1/2015_pb1	EPI743160|A/swine/Ba_Ria_Vung_Tau/02-23-1/2015_pa	EPI743164|A/swine/Ba_Ria_Vung_Tau/02-23-1/2015_ha	EPI743157|A/swine/Ba_Ria_Vung_Tau/02-23-1/2015_np	EPI743163|A/swine/Ba_Ria_Vung_Tau/02-23-1/2015_na	EPI743159|A/swine/Ba_Ria_Vung_Tau/02-23-1/2015_mp	EPI743158|A/swine/Ba_Ria_Vung_Tau/02-23-1/2015_ns	A/swine/Ba_Ria_Vung_Tau/02-23-1/2015	A / H1N2	Asia / Vietnam	Swine	National Institute of Animal Health	Takemae, N.; Saito, T.	2015-02-09
EPI_ISL_218276	EPI743153|A/swine/Ba_Ria_Vung_Tau/02-21-1/2015_pb2	EPI743154|A/swine/Ba_Ria_Vung_Tau/02-21-1/2015_pb1	EPI743152|A/swine/Ba_Ria_Vung_Tau/02-21-1/2015_pa	EPI743156|A/swine/Ba_Ria_Vung_Tau/02-21-1/2015_ha	EPI743149|A/swine/Ba_Ria_Vung_Tau/02-21-1/2015_np	EPI743155|A/swine/Ba_Ria_Vung_Tau/02-21-1/2015_na	EPI743151|A/swine/Ba_Ria_Vung_Tau/02-21-1/2015_mp	EPI743150|A/swine/Ba_Ria_Vung_Tau/02-21-1/2015_ns	A/swine/Ba_Ria_Vung_Tau/02-21-1/2015	A / H1N2	Asia / Vietnam	Swine	National Institute of Animal Health	Takemae, N.; Saito, T.	2015-02-09
EPI_ISL_218275	EPI743145|A/swine/Ba_Ria_Vung_Tau/02-17-1/2015_pb2	EPI743146|A/swine/Ba_Ria_Vung_Tau/02-17-1/2015_pb1	EPI743144|A/swine/Ba_Ria_Vung_Tau/02-17-1/2015_pa	EPI743148|A/swine/Ba_Ria_Vung_Tau/02-17-1/2015_ha	EPI743141|A/swine/Ba_Ria_Vung_Tau/02-17-1/2015_np	EPI743147|A/swine/Ba_Ria_Vung_Tau/02-17-1/2015_na	EPI743143|A/swine/Ba_Ria_Vung_Tau/02-17-1/2015_mp	EPI743142|A/swine/Ba_Ria_Vung_Tau/02-17-1/2015_ns	A/swine/Ba_Ria_Vung_Tau/02-17-1/2015	A / H1N2	Asia / Vietnam	Swine	National Institute of Animal Health	Takemae, N.; Saito, T.	2015-02-09
EPI_ISL_218273	EPI743129|A/swine/Ba_Ria_Vung_Tau/02-16-1/2015_pb2	EPI743130|A/swine/Ba_Ria_Vung_Tau/02-16-1/2015_pb1	EPI743128|A/swine/Ba_Ria_Vung_Tau/02-16-1/2015_pa	EPI743132|A/swine/Ba_Ria_Vung_Tau/02-16-1/2015_ha	EPI743125|A/swine/Ba_Ria_Vung_Tau/02-16-1/2015_np	EPI743131|A/swine/Ba_Ria_Vung_Tau/02-16-1/2015_na	EPI743127|A/swine/Ba_Ria_Vung_Tau/02-16-1/2015_mp	EPI743126|A/swine/Ba_Ria_Vung_Tau/02-16-1/2015_ns	A/swine/Ba_Ria_Vung_Tau/02-16-1/2015	A / H1N2	Asia / Vietnam	Swine	National Institute of Animal Health	Takemae, N.; Saito, T.	2015-02-09
EPI_ISL_218271	EPI743981|A/swine/Bac_Ninh/294/2015_pb2	EPI743114|A/swine/Bac_Ninh/294/2015_pb1	EPI743113|A/swine/Bac_Ninh/294/2015_pa	EPI743116|A/swine/Bac_Ninh/294/2015_ha	EPI743110|A/swine/Bac_Ninh/294/2015_np	EPI743115|A/swine/Bac_Ninh/294/2015_na	EPI743112|A/swine/Bac_Ninh/294/2015_mp	EPI743111|A/swine/Bac_Ninh/294/2015_ns	A/swine/Bac_Ninh/294/2015	A / H3N2	Asia / Vietnam	Swine	National Institute of Animal Health	Takemae, N.; Saito, T.	2015-01-31
EPI_ISL_218270	EPI743106|A/swine/Bac_Ninh/287/2015_pb2	EPI743107|A/swine/Bac_Ninh/287/2015_pb1	EPI743105|A/swine/Bac_Ninh/287/2015_pa	EPI743109|A/swine/Bac_Ninh/287/2015_ha	EPI743102|A/swine/Bac_Ninh/287/2015_np	EPI743108|A/swine/Bac_Ninh/287/2015_na	EPI743104|A/swine/Bac_Ninh/287/2015_mp	EPI743103|A/swine/Bac_Ninh/287/2015_ns	A/swine/Bac_Ninh/287/2015	A / H3N2	Asia / Vietnam	Swine	National Institute of Animal Health	Takemae, N.; Saito, T.	2015-01-31
EPI_ISL_218269	EPI743098|A/swine/Bac_Ninh/286/2015_pb2	EPI743099|A/swine/Bac_Ninh/286/2015_pb1	EPI743097|A/swine/Bac_Ninh/286/2015_pa	EPI743101|A/swine/Bac_Ninh/286/2015_ha	EPI743094|A/swine/Bac_Ninh/286/2015_np	EPI743100|A/swine/Bac_Ninh/286/2015_na	EPI743096|A/swine/Bac_Ninh/286/2015_mp	EPI743095|A/swine/Bac_Ninh/286/2015_ns	A/swine/Bac_Ninh/286/2015	A / H3N2	Asia / Vietnam	Swine	National Institute of Animal Health	Takemae, N.; Saito, T.	2015-01-31
EPI_ISL_218268	EPI743090|A/swine/Bac_Ninh/285/2015_pb2	EPI743091|A/swine/Bac_Ninh/285/2015_pb1	EPI743089|A/swine/Bac_Ninh/285/2015_pa	EPI743093|A/swine/Bac_Ninh/285/2015_ha	EPI743086|A/swine/Bac_Ninh/285/2015_np	EPI743092|A/swine/Bac_Ninh/285/2015_na	EPI743088|A/swine/Bac_Ninh/285/2015_mp	EPI743087|A/swine/Bac_Ninh/285/2015_ns	A/swine/Bac_Ninh/285/2015	A / H3N2	Asia / Vietnam	Swine	National Institute of Animal Health	Takemae, N.; Saito, T.	2015-01-31
EPI_ISL_218267	EPI743082|A/swine/Bac_Ninh/284/2015_pb2	EPI743083|A/swine/Bac_Ninh/284/2015_pb1	EPI743081|A/swine/Bac_Ninh/284/2015_pa	EPI743085|A/swine/Bac_Ninh/284/2015_ha	EPI743078|A/swine/Bac_Ninh/284/2015_np	EPI743084|A/swine/Bac_Ninh/284/2015_na	EPI743080|A/swine/Bac_Ninh/284/2015_mp	EPI743079|A/swine/Bac_Ninh/284/2015_ns	A/swine/Bac_Ninh/284/2015	A / H3N2	Asia / Vietnam	Swine	National Institute of Animal Health	Takemae, N.; Saito, T.	2015-01-31
EPI_ISL_218266	EPI743074|A/swine/Bac_Ninh/283/2015_pb2	EPI743075|A/swine/Bac_Ninh/283/2015_pb1	EPI743073|A/swine/Bac_Ninh/283/2015_pa	EPI743077|A/swine/Bac_Ninh/283/2015_ha	EPI743070|A/swine/Bac_Ninh/283/2015_np	EPI743076|A/swine/Bac_Ninh/283/2015_na	EPI743072|A/swine/Bac_Ninh/283/2015_mp	EPI743071|A/swine/Bac_Ninh/283/2015_ns	A/swine/Bac_Ninh/283/2015	A / H3N2	Asia / Vietnam	Swine	National Institute of Animal Health	Takemae, N.; Saito, T.	2015-01-31
EPI_ISL_218265	EPI743066|A/swine/Bac_Ninh/281/2015_pb2	EPI743067|A/swine/Bac_Ninh/281/2015_pb1	EPI743065|A/swine/Bac_Ninh/281/2015_pa	EPI743069|A/swine/Bac_Ninh/281/2015_ha	EPI743062|A/swine/Bac_Ninh/281/2015_np	EPI743068|A/swine/Bac_Ninh/281/2015_na	EPI743064|A/swine/Bac_Ninh/281/2015_mp	EPI743063|A/swine/Bac_Ninh/281/2015_ns	A/swine/Bac_Ninh/281/2015	A / H3N2	Asia / Vietnam	Swine	National Institute of Animal Health	Takemae, N.; Saito, T.	2015-01-31
EPI_ISL_218264	EPI743058|A/swine/Bac_Ninh/279/2015_pb2	EPI743059|A/swine/Bac_Ninh/279/2015_pb1	EPI743057|A/swine/Bac_Ninh/279/2015_pa	EPI743061|A/swine/Bac_Ninh/279/2015_ha	EPI743054|A/swine/Bac_Ninh/279/2015_np	EPI743060|A/swine/Bac_Ninh/279/2015_na	EPI743056|A/swine/Bac_Ninh/279/2015_mp	EPI743055|A/swine/Bac_Ninh/279/2015_ns	A/swine/Bac_Ninh/279/2015	A / H3N2	Asia / Vietnam	Swine	National Institute of Animal Health	Takemae, N.; Saito, T.	2015-01-31
EPI_ISL_218263	EPI743050|A/swine/Bac_Ninh/278/2015_pb2	EPI743051|A/swine/Bac_Ninh/278/2015_pb1	EPI743049|A/swine/Bac_Ninh/278/2015_pa	EPI743053|A/swine/Bac_Ninh/278/2015_ha	EPI743046|A/swine/Bac_Ninh/278/2015_np	EPI743052|A/swine/Bac_Ninh/278/2015_na	EPI743048|A/swine/Bac_Ninh/278/2015_mp	EPI743047|A/swine/Bac_Ninh/278/2015_ns	A/swine/Bac_Ninh/278/2015	A / H3N2	Asia / Vietnam	Swine	National Institute of Animal Health	Takemae, N.; Saito, T.	2015-01-31
EPI_ISL_218262	EPI743042|A/swine/Bac_Ninh/277/2015_pb2	EPI743043|A/swine/Bac_Ninh/277/2015_pb1	EPI743041|A/swine/Bac_Ninh/277/2015_pa	EPI743045|A/swine/Bac_Ninh/277/2015_ha	EPI743038|A/swine/Bac_Ninh/277/2015_np	EPI743044|A/swine/Bac_Ninh/277/2015_na	EPI743040|A/swine/Bac_Ninh/277/2015_mp	EPI743039|A/swine/Bac_Ninh/277/2015_ns	A/swine/Bac_Ninh/277/2015	A / H3N2	Asia / Vietnam	Swine	National Institute of Animal Health	Takemae, N.; Saito, T.	2015-01-31
EPI_ISL_218259	EPI743018|A/swine/Bac_Ninh/275/2015_pb2	EPI743019|A/swine/Bac_Ninh/275/2015_pb1	EPI743017|A/swine/Bac_Ninh/275/2015_pa	EPI743021|A/swine/Bac_Ninh/275/2015_ha	EPI743014|A/swine/Bac_Ninh/275/2015_np	EPI743020|A/swine/Bac_Ninh/275/2015_na	EPI743016|A/swine/Bac_Ninh/275/2015_mp	EPI743015|A/swine/Bac_Ninh/275/2015_ns	A/swine/Bac_Ninh/275/2015	A / H3N2	Asia / Vietnam	Swine	National Institute of Animal Health	Takemae, N.; Saito, T.	2015-01-31
EPI_ISL_218256	EPI742994|A/swine/Bac_Ninh/274/2015_pb2	EPI742995|A/swine/Bac_Ninh/274/2015_pb1	EPI742993|A/swine/Bac_Ninh/274/2015_pa	EPI742997|A/swine/Bac_Ninh/274/2015_ha	EPI742990|A/swine/Bac_Ninh/274/2015_np	EPI742996|A/swine/Bac_Ninh/274/2015_na	EPI742992|A/swine/Bac_Ninh/274/2015_mp	EPI742991|A/swine/Bac_Ninh/274/2015_ns	A/swine/Bac_Ninh/274/2015	A / H3N2	Asia / Vietnam	Swine	National Institute of Animal Health	Takemae, N.; Saito, T.	2015-01-31
EPI_ISL_218255	EPI742986|A/swine/Bac_Ninh/273/2015_pb2	EPI742987|A/swine/Bac_Ninh/273/2015_pb1	EPI742985|A/swine/Bac_Ninh/273/2015_pa	EPI742989|A/swine/Bac_Ninh/273/2015_ha	EPI742982|A/swine/Bac_Ninh/273/2015_np	EPI742988|A/swine/Bac_Ninh/273/2015_na	EPI742984|A/swine/Bac_Ninh/273/2015_mp	EPI742983|A/swine/Bac_Ninh/273/2015_ns	A/swine/Bac_Ninh/273/2015	A / H3N2	Asia / Vietnam	Swine	National Institute of Animal Health	Takemae, N.; Saito, T.	2015-01-31
EPI_ISL_218254	EPI742978|A/swine/Bac_Ninh/272/2015_pb2	EPI742979|A/swine/Bac_Ninh/272/2015_pb1	EPI742977|A/swine/Bac_Ninh/272/2015_pa	EPI742981|A/swine/Bac_Ninh/272/2015_ha	EPI742974|A/swine/Bac_Ninh/272/2015_np	EPI742980|A/swine/Bac_Ninh/272/2015_na	EPI742976|A/swine/Bac_Ninh/272/2015_mp	EPI742975|A/swine/Bac_Ninh/272/2015_ns	A/swine/Bac_Ninh/272/2015	A / H3N2	Asia / Vietnam	Swine	National Institute of Animal Health	Takemae, N.; Saito, T.	2015-01-31
EPI_ISL_218251	EPI742954|A/swine/Bac_Ninh/271/2015_pb2	EPI742955|A/swine/Bac_Ninh/271/2015_pb1	EPI742953|A/swine/Bac_Ninh/271/2015_pa	EPI742957|A/swine/Bac_Ninh/271/2015_ha	EPI742950|A/swine/Bac_Ninh/271/2015_np	EPI742956|A/swine/Bac_Ninh/271/2015_na	EPI742952|A/swine/Bac_Ninh/271/2015_mp	EPI742951|A/swine/Bac_Ninh/271/2015_ns	A/swine/Bac_Ninh/271/2015	A / H3N2	Asia / Vietnam	Swine	National Institute of Animal Health	Takemae, N.; Saito, T.	2015-01-31
EPI_ISL_218250	EPI742946|A/swine/Bac_Ninh/267/2015_pb2	EPI742947|A/swine/Bac_Ninh/267/2015_pb1	EPI742945|A/swine/Bac_Ninh/267/2015_pa	EPI742949|A/swine/Bac_Ninh/267/2015_ha	EPI742942|A/swine/Bac_Ninh/267/2015_np	EPI742948|A/swine/Bac_Ninh/267/2015_na	EPI742944|A/swine/Bac_Ninh/267/2015_mp	EPI742943|A/swine/Bac_Ninh/267/2015_ns	A/swine/Bac_Ninh/267/2015	A / H3N2	Asia / Vietnam	Swine	National Institute of Animal Health	Takemae, N.; Saito, T.	2015-01-31
EPI_ISL_218249	EPI742938|A/swine/Bac_Ninh/265/2015_pb2	EPI742939|A/swine/Bac_Ninh/265/2015_pb1	EPI742937|A/swine/Bac_Ninh/265/2015_pa	EPI742941|A/swine/Bac_Ninh/265/2015_ha	EPI742934|A/swine/Bac_Ninh/265/2015_np	EPI742940|A/swine/Bac_Ninh/265/2015_na	EPI742936|A/swine/Bac_Ninh/265/2015_mp	EPI742935|A/swine/Bac_Ninh/265/2015_ns	A/swine/Bac_Ninh/265/2015	A / H3N2	Asia / Vietnam	Swine	National Institute of Animal Health	Takemae, N.; Saito, T.	2015-01-31
EPI_ISL_218248	EPI742930|A/swine/Bac_Ninh/264/2015_pb2	EPI742931|A/swine/Bac_Ninh/264/2015_pb1	EPI742929|A/swine/Bac_Ninh/264/2015_pa	EPI742933|A/swine/Bac_Ninh/264/2015_ha	EPI742926|A/swine/Bac_Ninh/264/2015_np	EPI742932|A/swine/Bac_Ninh/264/2015_na	EPI742928|A/swine/Bac_Ninh/264/2015_mp	EPI742927|A/swine/Bac_Ninh/264/2015_ns	A/swine/Bac_Ninh/264/2015	A / H3N2	Asia / Vietnam	Swine	National Institute of Animal Health	Takemae, N.; Saito, T.	2015-01-31
EPI_ISL_218247	EPI742922|A/swine/Bac_Ninh/261/2015_pb2	EPI742923|A/swine/Bac_Ninh/261/2015_pb1	EPI742921|A/swine/Bac_Ninh/261/2015_pa	EPI742925|A/swine/Bac_Ninh/261/2015_ha	EPI742918|A/swine/Bac_Ninh/261/2015_np	EPI742924|A/swine/Bac_Ninh/261/2015_na	EPI742920|A/swine/Bac_Ninh/261/2015_mp	EPI742919|A/swine/Bac_Ninh/261/2015_ns	A/swine/Bac_Ninh/261/2015	A / H3N2	Asia / Vietnam	Swine	National Institute of Animal Health	Takemae, N.; Saito, T.	2015-01-31
EPI_ISL_218246	EPI742914|A/swine/Bac_Ninh/256/2015_pb2	EPI742915|A/swine/Bac_Ninh/256/2015_pb1	EPI742913|A/swine/Bac_Ninh/256/2015_pa	EPI742917|A/swine/Bac_Ninh/256/2015_ha	EPI742910|A/swine/Bac_Ninh/256/2015_np	EPI742916|A/swine/Bac_Ninh/256/2015_na	EPI742912|A/swine/Bac_Ninh/256/2015_mp	EPI742911|A/swine/Bac_Ninh/256/2015_ns	A/swine/Bac_Ninh/256/2015	A / H3N2	Asia / Vietnam	Swine	National Institute of Animal Health	Takemae, N.; Saito, T.	2015-01-31
EPI_ISL_218245	EPI742906|A/swine/Bac_Ninh/254/2015_pb2	EPI742907|A/swine/Bac_Ninh/254/2015_pb1	EPI742905|A/swine/Bac_Ninh/254/2015_pa	EPI742909|A/swine/Bac_Ninh/254/2015_ha	EPI742902|A/swine/Bac_Ninh/254/2015_np	EPI742908|A/swine/Bac_Ninh/254/2015_na	EPI742904|A/swine/Bac_Ninh/254/2015_mp	EPI742903|A/swine/Bac_Ninh/254/2015_ns	A/swine/Bac_Ninh/254/2015	A / H3N2	Asia / Vietnam	Swine	National Institute of Animal Health	Takemae, N.; Saito, T.	2015-01-31
EPI_ISL_218244	EPI742898|A/swine/Bac_Ninh/252/2015_pb2	EPI742899|A/swine/Bac_Ninh/252/2015_pb1	EPI742897|A/swine/Bac_Ninh/252/2015_pa	EPI742901|A/swine/Bac_Ninh/252/2015_ha	EPI742894|A/swine/Bac_Ninh/252/2015_np	EPI742900|A/swine/Bac_Ninh/252/2015_na	EPI742896|A/swine/Bac_Ninh/252/2015_mp	EPI742895|A/swine/Bac_Ninh/252/2015_ns	A/swine/Bac_Ninh/252/2015	A / H3N2	Asia / Vietnam	Swine	National Institute of Animal Health	Takemae, N.; Saito, T.	2015-01-31
EPI_ISL_218241	EPI742874|A/swine/Bac_Ninh/251/2015_pb2	EPI742875|A/swine/Bac_Ninh/251/2015_pb1	EPI742873|A/swine/Bac_Ninh/251/2015_pa	EPI742877|A/swine/Bac_Ninh/251/2015_ha	EPI742870|A/swine/Bac_Ninh/251/2015_np	EPI742876|A/swine/Bac_Ninh/251/2015_na	EPI742872|A/swine/Bac_Ninh/251/2015_mp	EPI742871|A/swine/Bac_Ninh/251/2015_ns	A/swine/Bac_Ninh/251/2015	A / H3N2	Asia / Vietnam	Swine	National Institute of Animal Health	Takemae, N.; Saito, T.	2015-01-31
EPI_ISL_218240	EPI742866|A/swine/Bac_Ninh/250/2015_pb2	EPI742867|A/swine/Bac_Ninh/250/2015_pb1	EPI742865|A/swine/Bac_Ninh/250/2015_pa	EPI742869|A/swine/Bac_Ninh/250/2015_ha	EPI742862|A/swine/Bac_Ninh/250/2015_np	EPI742868|A/swine/Bac_Ninh/250/2015_na	EPI742864|A/swine/Bac_Ninh/250/2015_mp	EPI742863|A/swine/Bac_Ninh/250/2015_ns	A/swine/Bac_Ninh/250/2015	A / H3N2	Asia / Vietnam	Swine	National Institute of Animal Health	Takemae, N.; Saito, T.	2015-01-31
EPI_ISL_218239	EPI742858|A/swine/Bac_Ninh/249/2015_pb2	EPI742859|A/swine/Bac_Ninh/249/2015_pb1	EPI742857|A/swine/Bac_Ninh/249/2015_pa	EPI742861|A/swine/Bac_Ninh/249/2015_ha	EPI742854|A/swine/Bac_Ninh/249/2015_np	EPI742860|A/swine/Bac_Ninh/249/2015_na	EPI742856|A/swine/Bac_Ninh/249/2015_mp	EPI742855|A/swine/Bac_Ninh/249/2015_ns	A/swine/Bac_Ninh/249/2015	A / H3N2	Asia / Vietnam	Swine	National Institute of Animal Health	Takemae, N.; Saito, T.	2015-01-31
EPI_ISL_218236	EPI742834|A/swine/Bac_Ninh/246/2015_pb2	EPI742835|A/swine/Bac_Ninh/246/2015_pb1	EPI742833|A/swine/Bac_Ninh/246/2015_pa	EPI742837|A/swine/Bac_Ninh/246/2015_ha	EPI742830|A/swine/Bac_Ninh/246/2015_np	EPI742836|A/swine/Bac_Ninh/246/2015_na	EPI742832|A/swine/Bac_Ninh/246/2015_mp	EPI742831|A/swine/Bac_Ninh/246/2015_ns	A/swine/Bac_Ninh/246/2015	A / H3N2	Asia / Vietnam	Swine	National Institute of Animal Health	Takemae, N.; Saito, T.	2015-01-31
EPI_ISL_218235	EPI742826|A/swine/Bac_Ninh/243/2015_pb2	EPI742827|A/swine/Bac_Ninh/243/2015_pb1	EPI742825|A/swine/Bac_Ninh/243/2015_pa	EPI742829|A/swine/Bac_Ninh/243/2015_ha	EPI742822|A/swine/Bac_Ninh/243/2015_np	EPI742828|A/swine/Bac_Ninh/243/2015_na	EPI742824|A/swine/Bac_Ninh/243/2015_mp	EPI742823|A/swine/Bac_Ninh/243/2015_ns	A/swine/Bac_Ninh/243/2015	A / H3N2	Asia / Vietnam	Swine	National Institute of Animal Health	Takemae, N.; Saito, T.	2015-01-31
EPI_ISL_218058	EPI741468|A/swine/Tien_Giang/08-14-1/2014_pb2	EPI741469|A/swine/Tien_Giang/08-14-1/2014_pb1	EPI741467|A/swine/Tien_Giang/08-14-1/2014_pa	EPI741471|A/swine/Tien_Giang/08-14-1/2014_ha	EPI741464|A/swine/Tien_Giang/08-14-1/2014_np	EPI741470|A/swine/Tien_Giang/08-14-1/2014_na	EPI741466|A/swine/Tien_Giang/08-14-1/2014_mp	EPI741465|A/swine/Tien_Giang/08-14-1/2014_ns	A/swine/Tien_Giang/08-14-1/2014	A / H1N2	Asia / Vietnam	Swine	National Institute of Animal Health	Takemae, N.; Saito, T.	2014-07-22
EPI_ISL_218057	EPI741460|A/swine/Tien_Giang/08-12-1/2014_pb2	EPI741461|A/swine/Tien_Giang/08-12-1/2014_pb1	EPI741459|A/swine/Tien_Giang/08-12-1/2014_pa	EPI741463|A/swine/Tien_Giang/08-12-1/2014_ha	EPI741456|A/swine/Tien_Giang/08-12-1/2014_np	EPI741462|A/swine/Tien_Giang/08-12-1/2014_na	EPI741458|A/swine/Tien_Giang/08-12-1/2014_mp	EPI741457|A/swine/Tien_Giang/08-12-1/2014_ns	A/swine/Tien_Giang/08-12-1/2014	A / H1N2	Asia / Vietnam	Swine	National Institute of Animal Health	Takemae, N.; Saito, T.	2014-07-22
EPI_ISL_218056	EPI741452|A/swine/Tien_Giang/08-11-1/2014_pb2	EPI741453|A/swine/Tien_Giang/08-11-1/2014_pb1	EPI741451|A/swine/Tien_Giang/08-11-1/2014_pa	EPI741455|A/swine/Tien_Giang/08-11-1/2014_ha	EPI741450|A/swine/Tien_Giang/08-11-1/2014_np	EPI741454|A/swine/Tien_Giang/08-11-1/2014_na	EPI743978|A/swine/Tien_Giang/08-11-1/2014_mp	EPI743979|A/swine/Tien_Giang/08-11-1/2014_ns	A/swine/Tien_Giang/08-11-1/2014	A / H1N2	Asia / Vietnam	Swine	National Institute of Animal Health	Takemae, N.; Saito, T.	2014-07-22
EPI_ISL_218055	EPI741446|A/swine/Tien_Giang/08-10-1/2014_pb2	EPI741447|A/swine/Tien_Giang/08-10-1/2014_pb1	EPI741445|A/swine/Tien_Giang/08-10-1/2014_pa	EPI741449|A/swine/Tien_Giang/08-10-1/2014_ha	EPI741443|A/swine/Tien_Giang/08-10-1/2014_np	EPI741448|A/swine/Tien_Giang/08-10-1/2014_na	EPI741444|A/swine/Tien_Giang/08-10-1/2014_mp	EPI743977|A/swine/Tien_Giang/08-10-1/2014_ns	A/swine/Tien_Giang/08-10-1/2014	A / H1N2	Asia / Vietnam	Swine	National Institute of Animal Health	Takemae, N.; Saito, T.	2014-07-22
EPI_ISL_218054	EPI741439|A/swine/Tien_Giang/08-05-1/2014_pb2	EPI741440|A/swine/Tien_Giang/08-05-1/2014_pb1	EPI741438|A/swine/Tien_Giang/08-05-1/2014_pa	EPI741442|A/swine/Tien_Giang/08-05-1/2014_ha	EPI741436|A/swine/Tien_Giang/08-05-1/2014_np	EPI741441|A/swine/Tien_Giang/08-05-1/2014_na	EPI743976|A/swine/Tien_Giang/08-05-1/2014_mp	EPI741437|A/swine/Tien_Giang/08-05-1/2014_ns	A/swine/Tien_Giang/08-05-1/2014	A / H1N2	Asia / Vietnam	Swine	National Institute of Animal Health	Takemae, N.; Saito, T.	2014-07-22
EPI_ISL_218053	EPI741432|A/swine/Tien_Giang/08-02-1/2014_pb2	EPI741433|A/swine/Tien_Giang/08-02-1/2014_pb1	EPI741431|A/swine/Tien_Giang/08-02-1/2014_pa	EPI741435|A/swine/Tien_Giang/08-02-1/2014_ha	EPI741428|A/swine/Tien_Giang/08-02-1/2014_np	EPI741434|A/swine/Tien_Giang/08-02-1/2014_na	EPI741430|A/swine/Tien_Giang/08-02-1/2014_mp	EPI741429|A/swine/Tien_Giang/08-02-1/2014_ns	A/swine/Tien_Giang/08-02-1/2014	A / H1N2	Asia / Vietnam	Swine	National Institute of Animal Health	Takemae, N.; Saito, T.	2014-07-22
EPI_ISL_218052	EPI741424|A/swine/Dong_Nai/09-15-1/2014_pb2	EPI741425|A/swine/Dong_Nai/09-15-1/2014_pb1	EPI741423|A/swine/Dong_Nai/09-15-1/2014_pa	EPI741427|A/swine/Dong_Nai/09-15-1/2014_ha	EPI741420|A/swine/Dong_Nai/09-15-1/2014_np	EPI741426|A/swine/Dong_Nai/09-15-1/2014_na	EPI741422|A/swine/Dong_Nai/09-15-1/2014_mp	EPI741421|A/swine/Dong_Nai/09-15-1/2014_ns	A/swine/Dong_Nai/09-15-1/2014	A / H3N2	Asia / Vietnam	Swine	National Institute of Animal Health	Takemae, N.; Saito, T.	2014-07-23
EPI_ISL_218051	EPI741416|A/swine/Dong_Nai/09-14-1/2014_pb2	EPI741417|A/swine/Dong_Nai/09-14-1/2014_pb1	EPI741415|A/swine/Dong_Nai/09-14-1/2014_pa	EPI741419|A/swine/Dong_Nai/09-14-1/2014_ha	EPI741412|A/swine/Dong_Nai/09-14-1/2014_np	EPI741418|A/swine/Dong_Nai/09-14-1/2014_na	EPI741414|A/swine/Dong_Nai/09-14-1/2014_mp	EPI741413|A/swine/Dong_Nai/09-14-1/2014_ns	A/swine/Dong_Nai/09-14-1/2014	A / H3N2	Asia / Vietnam	Swine	National Institute of Animal Health	Takemae, N.; Saito, T.	2014-07-23
EPI_ISL_218050	EPI741408|A/swine/Dong_Nai/09-13-1/2014_pb2	EPI741409|A/swine/Dong_Nai/09-13-1/2014_pb1	EPI741407|A/swine/Dong_Nai/09-13-1/2014_pa	EPI741411|A/swine/Dong_Nai/09-13-1/2014_ha	EPI741404|A/swine/Dong_Nai/09-13-1/2014_np	EPI741410|A/swine/Dong_Nai/09-13-1/2014_na	EPI741406|A/swine/Dong_Nai/09-13-1/2014_mp	EPI741405|A/swine/Dong_Nai/09-13-1/2014_ns	A/swine/Dong_Nai/09-13-1/2014	A / H3N2	Asia / Vietnam	Swine	National Institute of Animal Health	Takemae, N.; Saito, T.	2014-07-23
EPI_ISL_218049	EPI741400|A/swine/Dong_Nai/09-10-1/2014_pb2	EPI741401|A/swine/Dong_Nai/09-10-1/2014_pb1	EPI741399|A/swine/Dong_Nai/09-10-1/2014_pa	EPI741403|A/swine/Dong_Nai/09-10-1/2014_ha	EPI741396|A/swine/Dong_Nai/09-10-1/2014_np	EPI741402|A/swine/Dong_Nai/09-10-1/2014_na	EPI741398|A/swine/Dong_Nai/09-10-1/2014_mp	EPI741397|A/swine/Dong_Nai/09-10-1/2014_ns	A/swine/Dong_Nai/09-10-1/2014	A / H3N2	Asia / Vietnam	Swine	National Institute of Animal Health	Takemae, N.; Saito, T.	2014-07-23
EPI_ISL_218048	EPI741392|A/swine/Dong_Nai/09-07-1/2014_pb2	EPI741393|A/swine/Dong_Nai/09-07-1/2014_pb1	EPI741391|A/swine/Dong_Nai/09-07-1/2014_pa	EPI741395|A/swine/Dong_Nai/09-07-1/2014_ha	EPI741388|A/swine/Dong_Nai/09-07-1/2014_np	EPI741394|A/swine/Dong_Nai/09-07-1/2014_na	EPI741390|A/swine/Dong_Nai/09-07-1/2014_mp	EPI741389|A/swine/Dong_Nai/09-07-1/2014_ns	A/swine/Dong_Nai/09-07-1/2014	A / H3N2	Asia / Vietnam	Swine	National Institute of Animal Health	Takemae, N.; Saito, T.	2014-07-23
EPI_ISL_218047	EPI741384|A/swine/Dong_Nai/09-06-1/2014_pb2	EPI741385|A/swine/Dong_Nai/09-06-1/2014_pb1	EPI741383|A/swine/Dong_Nai/09-06-1/2014_pa	EPI741387|A/swine/Dong_Nai/09-06-1/2014_ha	EPI741380|A/swine/Dong_Nai/09-06-1/2014_np	EPI741386|A/swine/Dong_Nai/09-06-1/2014_na	EPI741382|A/swine/Dong_Nai/09-06-1/2014_mp	EPI741381|A/swine/Dong_Nai/09-06-1/2014_ns	A/swine/Dong_Nai/09-06-1/2014	A / H3N2	Asia / Vietnam	Swine	National Institute of Animal Health	Takemae, N.; Saito, T.	2014-07-23
EPI_ISL_218046	EPI741376|A/swine/Dong_Nai/09-05-1/2014_pb2	EPI741377|A/swine/Dong_Nai/09-05-1/2014_pb1	EPI741375|A/swine/Dong_Nai/09-05-1/2014_pa	EPI741379|A/swine/Dong_Nai/09-05-1/2014_ha	EPI741372|A/swine/Dong_Nai/09-05-1/2014_np	EPI741378|A/swine/Dong_Nai/09-05-1/2014_na	EPI741374|A/swine/Dong_Nai/09-05-1/2014_mp	EPI741373|A/swine/Dong_Nai/09-05-1/2014_ns	A/swine/Dong_Nai/09-05-1/2014	A / H3N2	Asia / Vietnam	Swine	National Institute of Animal Health	Takemae, N.; Saito, T.	2014-07-23
EPI_ISL_218045	EPI741368|A/swine/Dong_Nai/09-03-1/2014_pb2	EPI741369|A/swine/Dong_Nai/09-03-1/2014_pb1	EPI741367|A/swine/Dong_Nai/09-03-1/2014_pa	EPI741371|A/swine/Dong_Nai/09-03-1/2014_ha	EPI741364|A/swine/Dong_Nai/09-03-1/2014_np	EPI741370|A/swine/Dong_Nai/09-03-1/2014_na	EPI741366|A/swine/Dong_Nai/09-03-1/2014_mp	EPI741365|A/swine/Dong_Nai/09-03-1/2014_ns	A/swine/Dong_Nai/09-03-1/2014	A / H3N2	Asia / Vietnam	Swine	National Institute of Animal Health	Takemae, N.; Saito, T.	2014-07-23
EPI_ISL_218044	EPI741360|A/swine/Dong_Nai/09-02-1/2014_pb2	EPI741361|A/swine/Dong_Nai/09-02-1/2014_pb1	EPI741359|A/swine/Dong_Nai/09-02-1/2014_pa	EPI741363|A/swine/Dong_Nai/09-02-1/2014_ha	EPI741356|A/swine/Dong_Nai/09-02-1/2014_np	EPI741362|A/swine/Dong_Nai/09-02-1/2014_na	EPI741358|A/swine/Dong_Nai/09-02-1/2014_mp	EPI741357|A/swine/Dong_Nai/09-02-1/2014_ns	A/swine/Dong_Nai/09-02-1/2014	A / H3N2	Asia / Vietnam	Swine	National Institute of Animal Health	Takemae, N.; Saito, T.	2014-07-23
EPI_ISL_218043	EPI741352|A/swine/Dong_Nai/09-01-1/2014_pb2	EPI741353|A/swine/Dong_Nai/09-01-1/2014_pb1	EPI741351|A/swine/Dong_Nai/09-01-1/2014_pa	EPI741355|A/swine/Dong_Nai/09-01-1/2014_ha	EPI741348|A/swine/Dong_Nai/09-01-1/2014_np	EPI741354|A/swine/Dong_Nai/09-01-1/2014_na	EPI741350|A/swine/Dong_Nai/09-01-1/2014_mp	EPI741349|A/swine/Dong_Nai/09-01-1/2014_ns	A/swine/Dong_Nai/09-01-1/2014	A / H3N2	Asia / Vietnam	Swine	National Institute of Animal Health	Takemae, N.; Saito, T.	2014-07-23
EPI_ISL_218042	EPI741344|A/swine/Dong_Nai/07-17-1/2014_pb2	EPI741345|A/swine/Dong_Nai/07-17-1/2014_pb1	EPI741343|A/swine/Dong_Nai/07-17-1/2014_pa	EPI741347|A/swine/Dong_Nai/07-17-1/2014_ha	EPI741340|A/swine/Dong_Nai/07-17-1/2014_np	EPI741346|A/swine/Dong_Nai/07-17-1/2014_na	EPI741342|A/swine/Dong_Nai/07-17-1/2014_mp	EPI741341|A/swine/Dong_Nai/07-17-1/2014_ns	A/swine/Dong_Nai/07-17-1/2014	A / H1N2	Asia / Vietnam	Swine	National Institute of Animal Health	Takemae, N.; Saito, T.	2014-07-23
EPI_ISL_218041	EPI741336|A/swine/Bac_Ninh/418/2014_pb2	EPI741337|A/swine/Bac_Ninh/418/2014_pb1	EPI741335|A/swine/Bac_Ninh/418/2014_pa	EPI741339|A/swine/Bac_Ninh/418/2014_ha	EPI741332|A/swine/Bac_Ninh/418/2014_np	EPI741338|A/swine/Bac_Ninh/418/2014_na	EPI741334|A/swine/Bac_Ninh/418/2014_mp	EPI741333|A/swine/Bac_Ninh/418/2014_ns	A/swine/Bac_Ninh/418/2014	A / H3N2	Asia / Vietnam	Swine	National Institute of Animal Health	Takemae, N.; Saito, T.	2014-07-15
EPI_ISL_218040	EPI741328|A/swine/Bac_Ninh/405/2014_pb2	EPI741329|A/swine/Bac_Ninh/405/2014_pb1	EPI741327|A/swine/Bac_Ninh/405/2014_pa	EPI741331|A/swine/Bac_Ninh/405/2014_ha	EPI741324|A/swine/Bac_Ninh/405/2014_np	EPI741330|A/swine/Bac_Ninh/405/2014_na	EPI741326|A/swine/Bac_Ninh/405/2014_mp	EPI741325|A/swine/Bac_Ninh/405/2014_ns	A/swine/Bac_Ninh/405/2014	A / H3N2	Asia / Vietnam	Swine	National Institute of Animal Health	Takemae, N.; Saito, T.	2014-07-15
EPI_ISL_218039	EPI741320|A/swine/Bac_Ninh/404/2014_pb2	EPI741321|A/swine/Bac_Ninh/404/2014_pb1	EPI741319|A/swine/Bac_Ninh/404/2014_pa	EPI741323|A/swine/Bac_Ninh/404/2014_ha	EPI741316|A/swine/Bac_Ninh/404/2014_np	EPI741322|A/swine/Bac_Ninh/404/2014_na	EPI741318|A/swine/Bac_Ninh/404/2014_mp	EPI741317|A/swine/Bac_Ninh/404/2014_ns	A/swine/Bac_Ninh/404/2014	A / H3N2	Asia / Vietnam	Swine	National Institute of Animal Health	Takemae, N.; Saito, T.	2014-07-15
EPI_ISL_218038	EPI741312|A/swine/Bac_Ninh/403/2014_pb2	EPI741313|A/swine/Bac_Ninh/403/2014_pb1	EPI741311|A/swine/Bac_Ninh/403/2014_pa	EPI741315|A/swine/Bac_Ninh/403/2014_ha	EPI741308|A/swine/Bac_Ninh/403/2014_np	EPI741314|A/swine/Bac_Ninh/403/2014_na	EPI741310|A/swine/Bac_Ninh/403/2014_mp	EPI741309|A/swine/Bac_Ninh/403/2014_ns	A/swine/Bac_Ninh/403/2014	A / H3N2	Asia / Vietnam	Swine	National Institute of Animal Health	Takemae, N.; Saito, T.	2014-07-15
EPI_ISL_218037	EPI741304|A/swine/Bac_Ninh/400/2014_pb2	EPI741305|A/swine/Bac_Ninh/400/2014_pb1	EPI741303|A/swine/Bac_Ninh/400/2014_pa	EPI741307|A/swine/Bac_Ninh/400/2014_ha	EPI741300|A/swine/Bac_Ninh/400/2014_np	EPI741306|A/swine/Bac_Ninh/400/2014_na	EPI741302|A/swine/Bac_Ninh/400/2014_mp	EPI741301|A/swine/Bac_Ninh/400/2014_ns	A/swine/Bac_Ninh/400/2014	A / H3N2	Asia / Vietnam	Swine	National Institute of Animal Health	Takemae, N.; Saito, T.	2014-07-15
EPI_ISL_218036	EPI741296|A/swine/Bac_Ninh/398/2014_pb2	EPI741297|A/swine/Bac_Ninh/398/2014_pb1	EPI741295|A/swine/Bac_Ninh/398/2014_pa	EPI741299|A/swine/Bac_Ninh/398/2014_ha	EPI741293|A/swine/Bac_Ninh/398/2014_np	EPI741298|A/swine/Bac_Ninh/398/2014_na	EPI741294|A/swine/Bac_Ninh/398/2014_mp	EPI743980|A/swine/Bac_Ninh/398/2014_ns	A/swine/Bac_Ninh/398/2014	A / H3N2	Asia / Vietnam	Swine	National Institute of Animal Health	Takemae, N.; Saito, T.	2014-07-15
EPI_ISL_218035	EPI741289|A/swine/Bac_Ninh/396/2014_pb2	EPI741290|A/swine/Bac_Ninh/396/2014_pb1	EPI741288|A/swine/Bac_Ninh/396/2014_pa	EPI741292|A/swine/Bac_Ninh/396/2014_ha	EPI741285|A/swine/Bac_Ninh/396/2014_np	EPI741291|A/swine/Bac_Ninh/396/2014_na	EPI741287|A/swine/Bac_Ninh/396/2014_mp	EPI741286|A/swine/Bac_Ninh/396/2014_ns	A/swine/Bac_Ninh/396/2014	A / H3N2	Asia / Vietnam	Swine	National Institute of Animal Health	Takemae, N.; Saito, T.	2014-07-15
EPI_ISL_218034	EPI741281|A/swine/Bac_Ninh/393/2014_pb2	EPI741282|A/swine/Bac_Ninh/393/2014_pb1	EPI741280|A/swine/Bac_Ninh/393/2014_pa	EPI741284|A/swine/Bac_Ninh/393/2014_ha	EPI741277|A/swine/Bac_Ninh/393/2014_np	EPI741283|A/swine/Bac_Ninh/393/2014_na	EPI741279|A/swine/Bac_Ninh/393/2014_mp	EPI741278|A/swine/Bac_Ninh/393/2014_ns	A/swine/Bac_Ninh/393/2014	A / H3N2	Asia / Vietnam	Swine	National Institute of Animal Health	Takemae, N.; Saito, T.	2014-07-15
EPI_ISL_218033	EPI741273|A/swine/Bac_Ninh/392/2014_pb2	EPI741274|A/swine/Bac_Ninh/392/2014_pb1	EPI741272|A/swine/Bac_Ninh/392/2014_pa	EPI741276|A/swine/Bac_Ninh/392/2014_ha	EPI741269|A/swine/Bac_Ninh/392/2014_np	EPI741275|A/swine/Bac_Ninh/392/2014_na	EPI741271|A/swine/Bac_Ninh/392/2014_mp	EPI741270|A/swine/Bac_Ninh/392/2014_ns	A/swine/Bac_Ninh/392/2014	A / H3N2	Asia / Vietnam	Swine	National Institute of Animal Health	Takemae, N.; Saito, T.	2014-07-15
EPI_ISL_218032	EPI741265|A/swine/Bac_Ninh/391/2014_pb2	EPI741266|A/swine/Bac_Ninh/391/2014_pb1	EPI741264|A/swine/Bac_Ninh/391/2014_pa	EPI741268|A/swine/Bac_Ninh/391/2014_ha	EPI741261|A/swine/Bac_Ninh/391/2014_np	EPI741267|A/swine/Bac_Ninh/391/2014_na	EPI741263|A/swine/Bac_Ninh/391/2014_mp	EPI741262|A/swine/Bac_Ninh/391/2014_ns	A/swine/Bac_Ninh/391/2014	A / H3N2	Asia / Vietnam	Swine	National Institute of Animal Health	Takemae, N.; Saito, T.	2014-07-15
EPI_ISL_218031	EPI741257|A/swine/Bac_Ninh/262/2014_pb2	EPI741258|A/swine/Bac_Ninh/262/2014_pb1	EPI741256|A/swine/Bac_Ninh/262/2014_pa	EPI741260|A/swine/Bac_Ninh/262/2014_ha	EPI741253|A/swine/Bac_Ninh/262/2014_np	EPI741259|A/swine/Bac_Ninh/262/2014_na	EPI741255|A/swine/Bac_Ninh/262/2014_mp	EPI741254|A/swine/Bac_Ninh/262/2014_ns	A/swine/Bac_Ninh/262/2014	A / H3N2	Asia / Vietnam	Swine	National Institute of Animal Health	Takemae, N.; Saito, T.	2014-07-15
EPI_ISL_218030	EPI741249|A/swine/Bac_Ninh/257/2014_pb2	EPI741250|A/swine/Bac_Ninh/257/2014_pb1	EPI741248|A/swine/Bac_Ninh/257/2014_pa	EPI741252|A/swine/Bac_Ninh/257/2014_ha	EPI741245|A/swine/Bac_Ninh/257/2014_np	EPI741251|A/swine/Bac_Ninh/257/2014_na	EPI741247|A/swine/Bac_Ninh/257/2014_mp	EPI741246|A/swine/Bac_Ninh/257/2014_ns	A/swine/Bac_Ninh/257/2014	A / H3N2	Asia / Vietnam	Swine	National Institute of Animal Health	Takemae, N.; Saito, T.	2014-07-15
EPI_ISL_218029	EPI741241|A/swine/Bac_Ninh/255/2014_pb2	EPI741242|A/swine/Bac_Ninh/255/2014_pb1	EPI741240|A/swine/Bac_Ninh/255/2014_pa	EPI741244|A/swine/Bac_Ninh/255/2014_ha	EPI741237|A/swine/Bac_Ninh/255/2014_np	EPI741243|A/swine/Bac_Ninh/255/2014_na	EPI741239|A/swine/Bac_Ninh/255/2014_mp	EPI741238|A/swine/Bac_Ninh/255/2014_ns	A/swine/Bac_Ninh/255/2014	A / H3N2	Asia / Vietnam	Swine	National Institute of Animal Health	Takemae, N.; Saito, T.	2014-07-15
EPI_ISL_218028	EPI741233|A/swine/Bac_Ninh/253/2014_pb2	EPI741234|A/swine/Bac_Ninh/253/2014_pb1	EPI741232|A/swine/Bac_Ninh/253/2014_pa	EPI741236|A/swine/Bac_Ninh/253/2014_ha	EPI741229|A/swine/Bac_Ninh/253/2014_np	EPI741235|A/swine/Bac_Ninh/253/2014_na	EPI741231|A/swine/Bac_Ninh/253/2014_mp	EPI741230|A/swine/Bac_Ninh/253/2014_ns	A/swine/Bac_Ninh/253/2014	A / H3N2	Asia / Vietnam	Swine	National Institute of Animal Health	Takemae, N.; Saito, T.	2014-07-15
EPI_ISL_218027	EPI741225|A/swine/Bac_Ninh/252/2014_pb2	EPI741226|A/swine/Bac_Ninh/252/2014_pb1	EPI741224|A/swine/Bac_Ninh/252/2014_pa	EPI741228|A/swine/Bac_Ninh/252/2014_ha	EPI741221|A/swine/Bac_Ninh/252/2014_np	EPI741227|A/swine/Bac_Ninh/252/2014_na	EPI741223|A/swine/Bac_Ninh/252/2014_mp	EPI741222|A/swine/Bac_Ninh/252/2014_ns	A/swine/Bac_Ninh/252/2014	A / H3N2	Asia / Vietnam	Swine	National Institute of Animal Health	Takemae, N.; Saito, T.	2014-07-15
EPI_ISL_218026	EPI741217|A/swine/Bac_Ninh/250/2014_pb2	EPI741218|A/swine/Bac_Ninh/250/2014_pb1	EPI741216|A/swine/Bac_Ninh/250/2014_pa	EPI741220|A/swine/Bac_Ninh/250/2014_ha	EPI741213|A/swine/Bac_Ninh/250/2014_np	EPI741219|A/swine/Bac_Ninh/250/2014_na	EPI741215|A/swine/Bac_Ninh/250/2014_mp	EPI741214|A/swine/Bac_Ninh/250/2014_ns	A/swine/Bac_Ninh/250/2014	A / H3N2	Asia / Vietnam	Swine	National Institute of Animal Health	Takemae, N.; Saito, T.	2014-07-15
EPI_ISL_218025	EPI741209|A/swine/Bac_Ninh/249/2014_pb2	EPI741210|A/swine/Bac_Ninh/249/2014_pb1	EPI741208|A/swine/Bac_Ninh/249/2014_pa	EPI741212|A/swine/Bac_Ninh/249/2014_ha	EPI741205|A/swine/Bac_Ninh/249/2014_np	EPI741211|A/swine/Bac_Ninh/249/2014_na	EPI741207|A/swine/Bac_Ninh/249/2014_mp	EPI741206|A/swine/Bac_Ninh/249/2014_ns	A/swine/Bac_Ninh/249/2014	A / H3N2	Asia / Vietnam	Swine	National Institute of Animal Health	Takemae, N.; Saito, T.	2014-07-15
EPI_ISL_218024	EPI741201|A/swine/Bac_Ninh/248/2014_pb2	EPI741202|A/swine/Bac_Ninh/248/2014_pb1	EPI741200|A/swine/Bac_Ninh/248/2014_pa	EPI741204|A/swine/Bac_Ninh/248/2014_ha	EPI741197|A/swine/Bac_Ninh/248/2014_np	EPI741203|A/swine/Bac_Ninh/248/2014_na	EPI741199|A/swine/Bac_Ninh/248/2014_mp	EPI741198|A/swine/Bac_Ninh/248/2014_ns	A/swine/Bac_Ninh/248/2014	A / H3N2	Asia / Vietnam	Swine	National Institute of Animal Health	Takemae, N.; Saito, T.	2014-07-15
EPI_ISL_218023	EPI741193|A/swine/Bac_Ninh/247/2014_pb2	EPI741194|A/swine/Bac_Ninh/247/2014_pb1	EPI741192|A/swine/Bac_Ninh/247/2014_pa	EPI741196|A/swine/Bac_Ninh/247/2014_ha	EPI741189|A/swine/Bac_Ninh/247/2014_np	EPI741195|A/swine/Bac_Ninh/247/2014_na	EPI741191|A/swine/Bac_Ninh/247/2014_mp	EPI741190|A/swine/Bac_Ninh/247/2014_ns	A/swine/Bac_Ninh/247/2014	A / H3N2	Asia / Vietnam	Swine	National Institute of Animal Health	Takemae, N.; Saito, T.	2014-07-15
EPI_ISL_218022	EPI741185|A/swine/Bac_Ninh/246/2014_pb2	EPI741186|A/swine/Bac_Ninh/246/2014_pb1	EPI741184|A/swine/Bac_Ninh/246/2014_pa	EPI741188|A/swine/Bac_Ninh/246/2014_ha	EPI741181|A/swine/Bac_Ninh/246/2014_np	EPI741187|A/swine/Bac_Ninh/246/2014_na	EPI741183|A/swine/Bac_Ninh/246/2014_mp	EPI741182|A/swine/Bac_Ninh/246/2014_ns	A/swine/Bac_Ninh/246/2014	A / H3N2	Asia / Vietnam	Swine	National Institute of Animal Health	Takemae, N.; Saito, T.	2014-07-15
EPI_ISL_218021	EPI741177|A/swine/Bac_Ninh/245/2014_pb2	EPI741178|A/swine/Bac_Ninh/245/2014_pb1	EPI741176|A/swine/Bac_Ninh/245/2014_pa	EPI741180|A/swine/Bac_Ninh/245/2014_ha	EPI741173|A/swine/Bac_Ninh/245/2014_np	EPI741179|A/swine/Bac_Ninh/245/2014_na	EPI741175|A/swine/Bac_Ninh/245/2014_mp	EPI741174|A/swine/Bac_Ninh/245/2014_ns	A/swine/Bac_Ninh/245/2014	A / H3N2	Asia / Vietnam	Swine	National Institute of Animal Health	Takemae, N.; Saito, T.	2014-07-15
EPI_ISL_218020	EPI741169|A/swine/Bac_Ninh/243/2014_pb2	EPI741170|A/swine/Bac_Ninh/243/2014_pb1	EPI741168|A/swine/Bac_Ninh/243/2014_pa	EPI741172|A/swine/Bac_Ninh/243/2014_ha	EPI741165|A/swine/Bac_Ninh/243/2014_np	EPI741171|A/swine/Bac_Ninh/243/2014_na	EPI741167|A/swine/Bac_Ninh/243/2014_mp	EPI741166|A/swine/Bac_Ninh/243/2014_ns	A/swine/Bac_Ninh/243/2014	A / H3N2	Asia / Vietnam	Swine	National Institute of Animal Health	Takemae, N.; Saito, T.	2014-07-15
EPI_ISL_218019	EPI741161|A/swine/Bac_Ninh/242/2014_pb2	EPI741162|A/swine/Bac_Ninh/242/2014_pb1	EPI741160|A/swine/Bac_Ninh/242/2014_pa	EPI741164|A/swine/Bac_Ninh/242/2014_ha	EPI741157|A/swine/Bac_Ninh/242/2014_np	EPI741163|A/swine/Bac_Ninh/242/2014_na	EPI741159|A/swine/Bac_Ninh/242/2014_mp	EPI741158|A/swine/Bac_Ninh/242/2014_ns	A/swine/Bac_Ninh/242/2014	A / H3N2	Asia / Vietnam	Swine	National Institute of Animal Health	Takemae, N.; Saito, T.	2014-07-15
EPI_ISL_218018	EPI741153|A/swine/Bac_Ninh/111/2014_pb2	EPI741154|A/swine/Bac_Ninh/111/2014_pb1	EPI741152|A/swine/Bac_Ninh/111/2014_pa	EPI741156|A/swine/Bac_Ninh/111/2014_ha	EPI741149|A/swine/Bac_Ninh/111/2014_np	EPI741155|A/swine/Bac_Ninh/111/2014_na	EPI741151|A/swine/Bac_Ninh/111/2014_mp	EPI741150|A/swine/Bac_Ninh/111/2014_ns	A/swine/Bac_Ninh/111/2014	A / H1N1	Asia / Vietnam	Swine	National Institute of Animal Health	Takemae, N.; Saito, T.	2014-07-14
EPI_ISL_218017	EPI741145|A/swine/Bac_Ninh/1/2014_pb2	EPI741146|A/swine/Bac_Ninh/1/2014_pb1	EPI741144|A/swine/Bac_Ninh/1/2014_pa	EPI741148|A/swine/Bac_Ninh/1/2014_ha	EPI741141|A/swine/Bac_Ninh/1/2014_np	EPI741147|A/swine/Bac_Ninh/1/2014_na	EPI741143|A/swine/Bac_Ninh/1/2014_mp	EPI741142|A/swine/Bac_Ninh/1/2014_ns	A/swine/Bac_Ninh/1/2014	A / H1N1	Asia / Vietnam	Swine	National Institute of Animal Health	Takemae, N.; Saito, T.	2014-07-14
EPI_ISL_168023				EPI548418|A/swine/Hanoi/568/2013_ha					A/swine/Hanoi/568/2013	A / H1N2	Asia / Vietnam	Swine	NA	Baudon,E.; Poon,L.L.; Dao,T.D.; Pham,N.T.; Cowling,B.J.; Peyre,M.; Nguyen,K.V.; Peiris,M.; Tung,D.; Nga,P.; Khong,N.	2013-08-13
EPI_ISL_168022				EPI548417|A/swine/Hanoi/424/2013_ha					A/swine/Hanoi/424/2013	A / H1N2	Asia / Vietnam	Swine	NA	Baudon,E.; Poon,L.L.; Dao,T.D.; Pham,N.T.; Cowling,B.J.; Peyre,M.; Nguyen,K.V.; Peiris,M.; Tung,D.; Nga,P.; Khong,N.	2013-08-13
EPI_ISL_168021				EPI548416|A/swine/Hanoi/411/2013_ha					A/swine/Hanoi/411/2013	A / H1N2	Asia / Vietnam	Swine	NA	Baudon,E.; Poon,L.L.; Dao,T.D.; Pham,N.T.; Cowling,B.J.; Peyre,M.; Nguyen,K.V.; Peiris,M.; Tung,D.; Nga,P.; Khong,N.	2013-08-13
EPI_ISL_168017				EPI548402|A/swine/Hanoi/422/2013_ha		EPI548400|A/swine/Hanoi/422/2013_na			A/swine/Hanoi/422/2013	A / H3N2	Asia / Vietnam	Swine	NA	Baudon,E.; Poon,L.L.; Dao,T.D.; Pham,N.T.; Cowling,B.J.; Peyre,M.; Nguyen,K.V.; Peiris,M.; Tung,D.; Nga,P.; Khong,N.	2013-08-13
EPI_ISL_168016				EPI548401|A/swine/Hanoi/415/2013_ha		EPI548399|A/swine/Hanoi/415/2013_na			A/swine/Hanoi/415/2013	A / H3N2	Asia / Vietnam	Swine	NA	Baudon,E.; Poon,L.L.; Dao,T.D.; Pham,N.T.; Cowling,B.J.; Peyre,M.; Nguyen,K.V.; Peiris,M.; Tung,D.; Nga,P.; Khong,N.	2013-08-13
EPI_ISL_164609	EPI537672|A/swine/BinhDuong/01-12/2010_pb2	EPI537671|A/swine/BinhDuong/01-12/2010_pb1	EPI537932|A/swine/BinhDuong/01-12/2010_pa	EPI537673|A/swine/BinhDuong/01-12/2010_ha	EPI537669|A/swine/BinhDuong/01-12/2010_np	EPI537933|A/swine/BinhDuong/01-12/2010_na	EPI537668|A/swine/BinhDuong/01-12/2010_mp	EPI537670|A/swine/BinhDuong/01-12/2010_ns	A/swine/BinhDuong/01-12/2010	A / H1N1	Asia / Vietnam	Swine	National Institute of Animal Health	Takemae, N.; Saito, T.	2010-03-01
EPI_ISL_164595	EPI537637|A/swine/Bac_Ninh/357/2013_pb2	EPI537638|A/swine/Bac_Ninh/357/2013_pb1	EPI537636|A/swine/Bac_Ninh/357/2013_pa	EPI537640|A/swine/Bac_Ninh/357/2013_ha	EPI537633|A/swine/Bac_Ninh/357/2013_np	EPI537639|A/swine/Bac_Ninh/357/2013_na	EPI537635|A/swine/Bac_Ninh/357/2013_mp	EPI537634|A/swine/Bac_Ninh/357/2013_ns	A/swine/Bac_Ninh/357/2013	A / H3N2	Asia / Vietnam	Swine	National Institute of Animal Health	Takemae, N.; Saito, T.	2013-12-05
EPI_ISL_164594	EPI537629|A/swine/NamDinh/VBLM02/2011_pb2	EPI537630|A/swine/NamDinh/VBLM02/2011_pb1	EPI537628|A/swine/NamDinh/VBLM02/2011_pa	EPI537632|A/swine/NamDinh/VBLM02/2011_ha	EPI537625|A/swine/NamDinh/VBLM02/2011_np	EPI537631|A/swine/NamDinh/VBLM02/2011_na	EPI537627|A/swine/NamDinh/VBLM02/2011_mp	EPI537626|A/swine/NamDinh/VBLM02/2011_ns	A/swine/NamDinh/VBLM02/2011	A / H1N1	Asia / Vietnam	Swine	National Institute of Animal Health	Takemae, N.; Saito, T.	2011-03-05
EPI_ISL_164497	EPI537451|A/swine/NamDinh/VBLM03/2011_pb2	EPI537452|A/swine/NamDinh/VBLM03/2011_pb1	EPI537450|A/swine/NamDinh/VBLM03/2011_pa	EPI537454|A/swine/NamDinh/VBLM03/2011_ha	EPI537447|A/swine/NamDinh/VBLM03/2011_np	EPI537453|A/swine/NamDinh/VBLM03/2011_na	EPI537449|A/swine/NamDinh/VBLM03/2011_mp	EPI537448|A/swine/NamDinh/VBLM03/2011_ns	A/swine/NamDinh/VBLM03/2011	A / H1N1	Asia / Vietnam	Swine	National Institute of Animal Health	Takemae, N.; Saito, T.	2011-03-05
EPI_ISL_164479	EPI537623|A/swine/TienGiang/02-30-1/2012_pb2	EPI537622|A/swine/TienGiang/02-30-1/2012_pb1	EPI537418|A/swine/TienGiang/02-30-1/2012_pa	EPI537419|A/swine/TienGiang/02-30-1/2012_ha	EPI537620|A/swine/TienGiang/02-30-1/2012_np	EPI537624|A/swine/TienGiang/02-30-1/2012_na	EPI537420|A/swine/TienGiang/02-30-1/2012_mp	EPI537621|A/swine/TienGiang/02-30-1/2012_ns	A/swine/TienGiang/02-30-1/2012	A / H1N2	Asia / Vietnam	Swine	National Institute of Animal Health	Takemae, N.; Saito, T.	2012-09-18
EPI_ISL_164478	EPI537414|A/swine/DongNai/10-13-1/2013_pb2	EPI537415|A/swine/DongNai/10-13-1/2013_pb1	EPI537413|A/swine/DongNai/10-13-1/2013_pa	EPI537417|A/swine/DongNai/10-13-1/2013_ha	EPI537410|A/swine/DongNai/10-13-1/2013_np	EPI537416|A/swine/DongNai/10-13-1/2013_na	EPI537412|A/swine/DongNai/10-13-1/2013_mp	EPI537411|A/swine/DongNai/10-13-1/2013_ns	A/swine/DongNai/10-13-1/2013	A / H3N2	Asia / Vietnam	Swine	National Institute of Animal Health	Takemae, N.; Saito, T.	2013-07-17
EPI_ISL_164477	EPI537406|A/swine/DongNai/10-12-1/2013_pb2	EPI537407|A/swine/DongNai/10-12-1/2013_pb1	EPI537405|A/swine/DongNai/10-12-1/2013_pa	EPI537409|A/swine/DongNai/10-12-1/2013_ha	EPI537402|A/swine/DongNai/10-12-1/2013_np	EPI537408|A/swine/DongNai/10-12-1/2013_na	EPI537404|A/swine/DongNai/10-12-1/2013_mp	EPI537403|A/swine/DongNai/10-12-1/2013_ns	A/swine/DongNai/10-12-1/2013	A / H3N2	Asia / Vietnam	Swine	National Institute of Animal Health	Takemae, N.; Saito, T.	2013-07-17
EPI_ISL_164476	EPI537398|A/swine/DongNai/07-18-2/2012_pb2	EPI537399|A/swine/DongNai/07-18-2/2012_pb1	EPI537397|A/swine/DongNai/07-18-2/2012_pa	EPI537401|A/swine/DongNai/07-18-2/2012_ha	EPI537394|A/swine/DongNai/07-18-2/2012_np	EPI537400|A/swine/DongNai/07-18-2/2012_na	EPI537396|A/swine/DongNai/07-18-2/2012_mp	EPI537395|A/swine/DongNai/07-18-2/2012_ns	A/swine/DongNai/07-18-2/2012	A / H3N2	Asia / Vietnam	Swine	National Institute of Animal Health	Takemae, N.; Saito, T.	2012-12-19
EPI_ISL_164475	EPI537390|A/swine/TienGiang/02-17-1/2012_pb2	EPI537391|A/swine/TienGiang/02-17-1/2012_pb1	EPI537389|A/swine/TienGiang/02-17-1/2012_pa	EPI537393|A/swine/TienGiang/02-17-1/2012_ha	EPI537386|A/swine/TienGiang/02-17-1/2012_np	EPI537392|A/swine/TienGiang/02-17-1/2012_na	EPI537388|A/swine/TienGiang/02-17-1/2012_mp	EPI537387|A/swine/TienGiang/02-17-1/2012_ns	A/swine/TienGiang/02-17-1/2012	A / H1N1	Asia / Vietnam	Swine	National Institute of Animal Health	Takemae, N.; Saito, T.	2012-09-18
EPI_ISL_164474	EPI537382|A/swine/TienGiang/02-27-1/2012_pb2	EPI537383|A/swine/TienGiang/02-27-1/2012_pb1	EPI537381|A/swine/TienGiang/02-27-1/2012_pa	EPI537385|A/swine/TienGiang/02-27-1/2012_ha	EPI537378|A/swine/TienGiang/02-27-1/2012_np	EPI537384|A/swine/TienGiang/02-27-1/2012_na	EPI537380|A/swine/TienGiang/02-27-1/2012_mp	EPI537379|A/swine/TienGiang/02-27-1/2012_ns	A/swine/TienGiang/02-27-1/2012	A / H1N1	Asia / Vietnam	Swine	National Institute of Animal Health	Takemae, N.; Saito, T.	2012-09-18
EPI_ISL_164473	EPI537374|A/swine/TienGiang/02-29-1/2012_pb2	EPI537375|A/swine/TienGiang/02-29-1/2012_pb1	EPI537373|A/swine/TienGiang/02-29-1/2012_pa	EPI537377|A/swine/TienGiang/02-29-1/2012_ha	EPI537370|A/swine/TienGiang/02-29-1/2012_np	EPI537376|A/swine/TienGiang/02-29-1/2012_na	EPI537372|A/swine/TienGiang/02-29-1/2012_mp	EPI537371|A/swine/TienGiang/02-29-1/2012_ns	A/swine/TienGiang/02-29-1/2012	A / H1N1	Asia / Vietnam	Swine	National Institute of Animal Health	Takemae, N.; Saito, T.	2012-09-18
EPI_ISL_164472	EPI537366|A/swine/Bac_Ninh/104/2012_pb2	EPI537367|A/swine/Bac_Ninh/104/2012_pb1	EPI537365|A/swine/Bac_Ninh/104/2012_pa	EPI537369|A/swine/Bac_Ninh/104/2012_ha	EPI537362|A/swine/Bac_Ninh/104/2012_np	EPI537368|A/swine/Bac_Ninh/104/2012_na	EPI537364|A/swine/Bac_Ninh/104/2012_mp	EPI537363|A/swine/Bac_Ninh/104/2012_ns	A/swine/Bac_Ninh/104/2012	A / H3N2	Asia / Vietnam	Swine	National Institute of Animal Health	Takemae, N.; Saito, T.	2012-07-24
EPI_ISL_164471	EPI537358|A/swine/Bac_Ninh/112/2012_pb2	EPI537359|A/swine/Bac_Ninh/112/2012_pb1	EPI537357|A/swine/Bac_Ninh/112/2012_pa	EPI537361|A/swine/Bac_Ninh/112/2012_ha	EPI537354|A/swine/Bac_Ninh/112/2012_np	EPI537360|A/swine/Bac_Ninh/112/2012_na	EPI537356|A/swine/Bac_Ninh/112/2012_mp	EPI537355|A/swine/Bac_Ninh/112/2012_ns	A/swine/Bac_Ninh/112/2012	A / H3N2	Asia / Vietnam	Swine	National Institute of Animal Health	Takemae, N.; Saito, T.	2012-07-24
EPI_ISL_164470	EPI537350|A/swine/Bac_Ninh/156/2012_pb2	EPI537351|A/swine/Bac_Ninh/156/2012_pb1	EPI537349|A/swine/Bac_Ninh/156/2012_pa	EPI537353|A/swine/Bac_Ninh/156/2012_ha	EPI537346|A/swine/Bac_Ninh/156/2012_np	EPI537352|A/swine/Bac_Ninh/156/2012_na	EPI537348|A/swine/Bac_Ninh/156/2012_mp	EPI537347|A/swine/Bac_Ninh/156/2012_ns	A/swine/Bac_Ninh/156/2012	A / H3N2	Asia / Vietnam	Swine	National Institute of Animal Health	Takemae, N.; Saito, T.	2012-07-24
EPI_ISL_164469	EPI537342|A/swine/Bac_Ninh/162/2012_pb2	EPI537343|A/swine/Bac_Ninh/162/2012_pb1	EPI537341|A/swine/Bac_Ninh/162/2012_pa	EPI537345|A/swine/Bac_Ninh/162/2012_ha	EPI537338|A/swine/Bac_Ninh/162/2012_np	EPI537344|A/swine/Bac_Ninh/162/2012_na	EPI537340|A/swine/Bac_Ninh/162/2012_mp	EPI537339|A/swine/Bac_Ninh/162/2012_ns	A/swine/Bac_Ninh/162/2012	A / H3N2	Asia / Vietnam	Swine	National Institute of Animal Health	Takemae, N.; Saito, T.	2012-07-24
EPI_ISL_164468	EPI537334|A/swine/BaRiaVungTau/01-13-1/2013_pb2	EPI537335|A/swine/BaRiaVungTau/01-13-1/2013_pb1	EPI537333|A/swine/BaRiaVungTau/01-13-1/2013_pa	EPI537337|A/swine/BaRiaVungTau/01-13-1/2013_ha	EPI537330|A/swine/BaRiaVungTau/01-13-1/2013_np	EPI537336|A/swine/BaRiaVungTau/01-13-1/2013_na	EPI537332|A/swine/BaRiaVungTau/01-13-1/2013_mp	EPI537331|A/swine/BaRiaVungTau/01-13-1/2013_ns	A/swine/BaRiaVungTau/01-13-1/2013	A / H1N1	Asia / Vietnam	Swine	National Institute of Animal Health	Takemae, N.; Saito, T.	2013-07-23
EPI_ISL_164467	EPI537326|A/swine/BaRiaVungTau/02-07-2/2011_pb2	EPI537327|A/swine/BaRiaVungTau/02-07-2/2011_pb1	EPI537325|A/swine/BaRiaVungTau/02-07-2/2011_pa	EPI537329|A/swine/BaRiaVungTau/02-07-2/2011_ha	EPI537322|A/swine/BaRiaVungTau/02-07-2/2011_np	EPI537328|A/swine/BaRiaVungTau/02-07-2/2011_na	EPI537324|A/swine/BaRiaVungTau/02-07-2/2011_mp	EPI537323|A/swine/BaRiaVungTau/02-07-2/2011_ns	A/swine/BaRiaVungTau/02-07-2/2011	A / H1N1	Asia / Vietnam	Swine	National Institute of Animal Health	Takemae, N.; Saito, T.	2011-12-14
EPI_ISL_164466	EPI537318|A/swine/BaRiaVungTau/02-05-2/2011_pb2	EPI537319|A/swine/BaRiaVungTau/02-05-2/2011_pb1	EPI537317|A/swine/BaRiaVungTau/02-05-2/2011_pa	EPI537321|A/swine/BaRiaVungTau/02-05-2/2011_ha	EPI537314|A/swine/BaRiaVungTau/02-05-2/2011_np	EPI537320|A/swine/BaRiaVungTau/02-05-2/2011_na	EPI537316|A/swine/BaRiaVungTau/02-05-2/2011_mp	EPI537315|A/swine/BaRiaVungTau/02-05-2/2011_ns	A/swine/BaRiaVungTau/02-05-2/2011	A / H1N1	Asia / Vietnam	Swine	National Institute of Animal Health	Takemae, N.; Saito, T.	2011-12-14
EPI_ISL_164465	EPI537310|A/swine/DongNai/03-30-2/2011_pb2	EPI537311|A/swine/DongNai/03-30-2/2011_pb1	EPI537309|A/swine/DongNai/03-30-2/2011_pa	EPI537313|A/swine/DongNai/03-30-2/2011_ha	EPI537306|A/swine/DongNai/03-30-2/2011_np	EPI537312|A/swine/DongNai/03-30-2/2011_na	EPI537308|A/swine/DongNai/03-30-2/2011_mp	EPI537307|A/swine/DongNai/03-30-2/2011_ns	A/swine/DongNai/03-30-2/2011	A / H1N2	Asia / Vietnam	Swine	National Institute of Animal Health	Takemae, N.; Saito, T.	2011-12-13
EPI_ISL_164464	EPI537302|A/swine/DongNai/03-29-2/2011_pb2	EPI537303|A/swine/DongNai/03-29-2/2011_pb1	EPI537301|A/swine/DongNai/03-29-2/2011_pa	EPI537305|A/swine/DongNai/03-29-2/2011_ha	EPI537298|A/swine/DongNai/03-29-2/2011_np	EPI537304|A/swine/DongNai/03-29-2/2011_na	EPI537300|A/swine/DongNai/03-29-2/2011_mp	EPI537299|A/swine/DongNai/03-29-2/2011_ns	A/swine/DongNai/03-29-2/2011	A / H1N2	Asia / Vietnam	Swine	National Institute of Animal Health	Takemae, N.; Saito, T.	2011-12-13
EPI_ISL_164463	EPI537294|A/swine/DongNai/03-18-2/2011_pb2	EPI537295|A/swine/DongNai/03-18-2/2011_pb1	EPI537293|A/swine/DongNai/03-18-2/2011_pa	EPI537297|A/swine/DongNai/03-18-2/2011_ha	EPI537290|A/swine/DongNai/03-18-2/2011_np	EPI537296|A/swine/DongNai/03-18-2/2011_na	EPI537292|A/swine/DongNai/03-18-2/2011_mp	EPI537291|A/swine/DongNai/03-18-2/2011_ns	A/swine/DongNai/03-18-2/2011	A / H1N2	Asia / Vietnam	Swine	National Institute of Animal Health	Takemae, N.; Saito, T.	2011-12-13
EPI_ISL_164462	EPI537286|A/swine/DongNai/03-17-2/2011_pb2	EPI537287|A/swine/DongNai/03-17-2/2011_pb1	EPI537285|A/swine/DongNai/03-17-2/2011_pa	EPI537289|A/swine/DongNai/03-17-2/2011_ha	EPI537282|A/swine/DongNai/03-17-2/2011_np	EPI537288|A/swine/DongNai/03-17-2/2011_na	EPI537284|A/swine/DongNai/03-17-2/2011_mp	EPI537283|A/swine/DongNai/03-17-2/2011_ns	A/swine/DongNai/03-17-2/2011	A / H1N2	Asia / Vietnam	Swine	National Institute of Animal Health	Takemae, N.; Saito, T.	2011-12-13
EPI_ISL_164461	EPI537272|A/swine/DongNai/03-16-2/2011_pb2	EPI537273|A/swine/DongNai/03-16-2/2011_pb1	EPI537271|A/swine/DongNai/03-16-2/2011_pa	EPI537275|A/swine/DongNai/03-16-2/2011_ha	EPI537268|A/swine/DongNai/03-16-2/2011_np	EPI537274|A/swine/DongNai/03-16-2/2011_na	EPI537270|A/swine/DongNai/03-16-2/2011_mp	EPI537269|A/swine/DongNai/03-16-2/2011_ns	A/swine/DongNai/03-16-2/2011	A / H1N2	Asia / Vietnam	Swine	National Institute of Animal Health	Takemae, N.; Saito, T.	2011-12-13
EPI_ISL_164460	EPI537264|A/swine/HoChiMinh/01-30-2/2011_pb2	EPI537265|A/swine/HoChiMinh/01-30-2/2011_pb1	EPI537263|A/swine/HoChiMinh/01-30-2/2011_pa	EPI537267|A/swine/HoChiMinh/01-30-2/2011_ha	EPI537260|A/swine/HoChiMinh/01-30-2/2011_np	EPI537266|A/swine/HoChiMinh/01-30-2/2011_na	EPI537262|A/swine/HoChiMinh/01-30-2/2011_mp	EPI537261|A/swine/HoChiMinh/01-30-2/2011_ns	A/swine/HoChiMinh/01-30-2/2011	A / H3N2	Asia / Vietnam	Swine	National Institute of Animal Health	Takemae, N.; Saito, T.	2011-12-12
EPI_ISL_164459	EPI537256|A/swine/HoChiMinh/01-29-2/2011_pb2	EPI537257|A/swine/HoChiMinh/01-29-2/2011_pb1	EPI537255|A/swine/HoChiMinh/01-29-2/2011_pa	EPI537259|A/swine/HoChiMinh/01-29-2/2011_ha	EPI537252|A/swine/HoChiMinh/01-29-2/2011_np	EPI537258|A/swine/HoChiMinh/01-29-2/2011_na	EPI537254|A/swine/HoChiMinh/01-29-2/2011_mp	EPI537253|A/swine/HoChiMinh/01-29-2/2011_ns	A/swine/HoChiMinh/01-29-2/2011	A / H3N2	Asia / Vietnam	Swine	National Institute of Animal Health	Takemae, N.; Saito, T.	2011-12-12
EPI_ISL_164458	EPI537248|A/swine/HoChiMinh/01-27-2/2011_pb2	EPI537249|A/swine/HoChiMinh/01-27-2/2011_pb1	EPI537247|A/swine/HoChiMinh/01-27-2/2011_pa	EPI537251|A/swine/HoChiMinh/01-27-2/2011_ha	EPI537244|A/swine/HoChiMinh/01-27-2/2011_np	EPI537250|A/swine/HoChiMinh/01-27-2/2011_na	EPI537246|A/swine/HoChiMinh/01-27-2/2011_mp	EPI537245|A/swine/HoChiMinh/01-27-2/2011_ns	A/swine/HoChiMinh/01-27-2/2011	A / H3N2	Asia / Vietnam	Swine	National Institute of Animal Health	Takemae, N.; Saito, T.	2011-12-12
EPI_ISL_164457	EPI537240|A/swine/HoChiMinh/01-25-2/2011_pb2	EPI537241|A/swine/HoChiMinh/01-25-2/2011_pb1	EPI537239|A/swine/HoChiMinh/01-25-2/2011_pa	EPI537243|A/swine/HoChiMinh/01-25-2/2011_ha	EPI537236|A/swine/HoChiMinh/01-25-2/2011_np	EPI537242|A/swine/HoChiMinh/01-25-2/2011_na	EPI537238|A/swine/HoChiMinh/01-25-2/2011_mp	EPI537237|A/swine/HoChiMinh/01-25-2/2011_ns	A/swine/HoChiMinh/01-25-2/2011	A / H3N2	Asia / Vietnam	Swine	National Institute of Animal Health	Takemae, N.; Saito, T.	2011-12-12
EPI_ISL_164456	EPI537232|A/swine/HoChiMinh/01-24-2/2011_pb2	EPI537233|A/swine/HoChiMinh/01-24-2/2011_pb1	EPI537231|A/swine/HoChiMinh/01-24-2/2011_pa	EPI537235|A/swine/HoChiMinh/01-24-2/2011_ha	EPI537228|A/swine/HoChiMinh/01-24-2/2011_np	EPI537234|A/swine/HoChiMinh/01-24-2/2011_na	EPI537230|A/swine/HoChiMinh/01-24-2/2011_mp	EPI537229|A/swine/HoChiMinh/01-24-2/2011_ns	A/swine/HoChiMinh/01-24-2/2011	A / H3N2	Asia / Vietnam	Swine	National Institute of Animal Health	Takemae, N.; Saito, T.	2011-12-12
EPI_ISL_164455	EPI537224|A/swine/HoChiMinh/01-23-2/2011_pb2	EPI537225|A/swine/HoChiMinh/01-23-2/2011_pb1	EPI537223|A/swine/HoChiMinh/01-23-2/2011_pa	EPI537227|A/swine/HoChiMinh/01-23-2/2011_ha	EPI537220|A/swine/HoChiMinh/01-23-2/2011_np	EPI537226|A/swine/HoChiMinh/01-23-2/2011_na	EPI537222|A/swine/HoChiMinh/01-23-2/2011_mp	EPI537221|A/swine/HoChiMinh/01-23-2/2011_ns	A/swine/HoChiMinh/01-23-2/2011	A / H3N2	Asia / Vietnam	Swine	National Institute of Animal Health	Takemae, N.; Saito, T.	2011-12-12
EPI_ISL_164454	EPI537216|A/swine/HoChiMinh/01-22-2/2011_pb2	EPI537217|A/swine/HoChiMinh/01-22-2/2011_pb1	EPI537215|A/swine/HoChiMinh/01-22-2/2011_pa	EPI537219|A/swine/HoChiMinh/01-22-2/2011_ha	EPI537212|A/swine/HoChiMinh/01-22-2/2011_np	EPI537218|A/swine/HoChiMinh/01-22-2/2011_na	EPI537214|A/swine/HoChiMinh/01-22-2/2011_mp	EPI537213|A/swine/HoChiMinh/01-22-2/2011_ns	A/swine/HoChiMinh/01-22-2/2011	A / H3N2	Asia / Vietnam	Swine	National Institute of Animal Health	Takemae, N.; Saito, T.	2011-12-12
EPI_ISL_164453	EPI537208|A/swine/HoChiMinh/01-20-2/2011_pb2	EPI537209|A/swine/HoChiMinh/01-20-2/2011_pb1	EPI537207|A/swine/HoChiMinh/01-20-2/2011_pa	EPI537211|A/swine/HoChiMinh/01-20-2/2011_ha	EPI537204|A/swine/HoChiMinh/01-20-2/2011_np	EPI537210|A/swine/HoChiMinh/01-20-2/2011_na	EPI537206|A/swine/HoChiMinh/01-20-2/2011_mp	EPI537205|A/swine/HoChiMinh/01-20-2/2011_ns	A/swine/HoChiMinh/01-20-2/2011	A / H3N2	Asia / Vietnam	Swine	National Institute of Animal Health	Takemae, N.; Saito, T.	2011-12-12
EPI_ISL_164452	EPI537200|A/swine/HoChiMinh/01-19-2/2011_pb2	EPI537201|A/swine/HoChiMinh/01-19-2/2011_pb1	EPI537199|A/swine/HoChiMinh/01-19-2/2011_pa	EPI537203|A/swine/HoChiMinh/01-19-2/2011_ha	EPI537196|A/swine/HoChiMinh/01-19-2/2011_np	EPI537202|A/swine/HoChiMinh/01-19-2/2011_na	EPI537198|A/swine/HoChiMinh/01-19-2/2011_mp	EPI537197|A/swine/HoChiMinh/01-19-2/2011_ns	A/swine/HoChiMinh/01-19-2/2011	A / H3N2	Asia / Vietnam	Swine	National Institute of Animal Health	Takemae, N.; Saito, T.	2011-12-12
EPI_ISL_164451	EPI537192|A/swine/HoChiMinh/01-17-2/2011_pb2	EPI537193|A/swine/HoChiMinh/01-17-2/2011_pb1	EPI537191|A/swine/HoChiMinh/01-17-2/2011_pa	EPI537195|A/swine/HoChiMinh/01-17-2/2011_ha	EPI537188|A/swine/HoChiMinh/01-17-2/2011_np	EPI537194|A/swine/HoChiMinh/01-17-2/2011_na	EPI537190|A/swine/HoChiMinh/01-17-2/2011_mp	EPI537189|A/swine/HoChiMinh/01-17-2/2011_ns	A/swine/HoChiMinh/01-17-2/2011	A / H3N2	Asia / Vietnam	Swine	National Institute of Animal Health	Takemae, N.; Saito, T.	2011-12-12
EPI_ISL_164450	EPI537184|A/swine/TienGiang/02-15-2/2011_pb2	EPI537185|A/swine/TienGiang/02-15-2/2011_pb1	EPI537183|A/swine/TienGiang/02-15-2/2011_pa	EPI537187|A/swine/TienGiang/02-15-2/2011_ha	EPI537180|A/swine/TienGiang/02-15-2/2011_np	EPI537186|A/swine/TienGiang/02-15-2/2011_na	EPI537182|A/swine/TienGiang/02-15-2/2011_mp	EPI537181|A/swine/TienGiang/02-15-2/2011_ns	A/swine/TienGiang/02-15-2/2011	A / H3N2	Asia / Vietnam	Swine	National Institute of Animal Health	Takemae, N.; Saito, T.	2011-12-12
EPI_ISL_164449	EPI537176|A/swine/TienGiang/02-14-2/2011_pb2	EPI537177|A/swine/TienGiang/02-14-2/2011_pb1	EPI537175|A/swine/TienGiang/02-14-2/2011_pa	EPI537179|A/swine/TienGiang/02-14-2/2011_ha	EPI537172|A/swine/TienGiang/02-14-2/2011_np	EPI537178|A/swine/TienGiang/02-14-2/2011_na	EPI537174|A/swine/TienGiang/02-14-2/2011_mp	EPI537173|A/swine/TienGiang/02-14-2/2011_ns	A/swine/TienGiang/02-14-2/2011	A / H3N2	Asia / Vietnam	Swine	National Institute of Animal Health	Takemae, N.; Saito, T.	2011-12-12
EPI_ISL_164448	EPI537168|A/swine/TienGiang/02-07-2/2011_pb2	EPI537169|A/swine/TienGiang/02-07-2/2011_pb1	EPI537167|A/swine/TienGiang/02-07-2/2011_pa	EPI537171|A/swine/TienGiang/02-07-2/2011_ha	EPI537164|A/swine/TienGiang/02-07-2/2011_np	EPI537170|A/swine/TienGiang/02-07-2/2011_na	EPI537166|A/swine/TienGiang/02-07-2/2011_mp	EPI537165|A/swine/TienGiang/02-07-2/2011_ns	A/swine/TienGiang/02-07-2/2011	A / H3N2	Asia / Vietnam	Swine	National Institute of Animal Health	Takemae, N.; Saito, T.	2011-12-12
EPI_ISL_164447	EPI537160|A/swine/TienGiang/02-06-2/2011_pb2	EPI537161|A/swine/TienGiang/02-06-2/2011_pb1	EPI537159|A/swine/TienGiang/02-06-2/2011_pa	EPI537163|A/swine/TienGiang/02-06-2/2011_ha	EPI537156|A/swine/TienGiang/02-06-2/2011_np	EPI537162|A/swine/TienGiang/02-06-2/2011_na	EPI537158|A/swine/TienGiang/02-06-2/2011_mp	EPI537157|A/swine/TienGiang/02-06-2/2011_ns	A/swine/TienGiang/02-06-2/2011	A / H3N2	Asia / Vietnam	Swine	National Institute of Animal Health	Takemae, N.; Saito, T.	2011-12-12
EPI_ISL_164446	EPI537152|A/swine/TienGiang/02-05-2/2011_pb2	EPI537153|A/swine/TienGiang/02-05-2/2011_pb1	EPI537151|A/swine/TienGiang/02-05-2/2011_pa	EPI537155|A/swine/TienGiang/02-05-2/2011_ha	EPI537148|A/swine/TienGiang/02-05-2/2011_np	EPI537154|A/swine/TienGiang/02-05-2/2011_na	EPI537150|A/swine/TienGiang/02-05-2/2011_mp	EPI537149|A/swine/TienGiang/02-05-2/2011_ns	A/swine/TienGiang/02-05-2/2011	A / H3N2	Asia / Vietnam	Swine	National Institute of Animal Health	Takemae, N.; Saito, T.	2011-12-12
EPI_ISL_164445	EPI537144|A/swine/TienGiang/01-28-2/2011_pb2	EPI537145|A/swine/TienGiang/01-28-2/2011_pb1	EPI537143|A/swine/TienGiang/01-28-2/2011_pa	EPI537147|A/swine/TienGiang/01-28-2/2011_ha	EPI537140|A/swine/TienGiang/01-28-2/2011_np	EPI537146|A/swine/TienGiang/01-28-2/2011_na	EPI537142|A/swine/TienGiang/01-28-2/2011_mp	EPI537141|A/swine/TienGiang/01-28-2/2011_ns	A/swine/TienGiang/01-28-2/2011	A / H1N2	Asia / Vietnam	Swine	National Institute of Animal Health	Takemae, N.; Saito, T.	2011-12-12
EPI_ISL_164444	EPI537136|A/swine/TienGiang/01-25-2/2011_pb2	EPI537137|A/swine/TienGiang/01-25-2/2011_pb1	EPI537135|A/swine/TienGiang/01-25-2/2011_pa	EPI537139|A/swine/TienGiang/01-25-2/2011_ha	EPI537132|A/swine/TienGiang/01-25-2/2011_np	EPI537138|A/swine/TienGiang/01-25-2/2011_na	EPI537134|A/swine/TienGiang/01-25-2/2011_mp	EPI537133|A/swine/TienGiang/01-25-2/2011_ns	A/swine/TienGiang/01-25-2/2011	A / H1N2	Asia / Vietnam	Swine	National Institute of Animal Health	Takemae, N.; Saito, T.	2011-12-12
EPI_ISL_164397	EPI536985|A/swine/TienGiang/01-24-2/2011_pb2	EPI536986|A/swine/TienGiang/01-24-2/2011_pb1	EPI536984|A/swine/TienGiang/01-24-2/2011_pa	EPI536988|A/swine/TienGiang/01-24-2/2011_ha	EPI536981|A/swine/TienGiang/01-24-2/2011_np	EPI536987|A/swine/TienGiang/01-24-2/2011_na	EPI536983|A/swine/TienGiang/01-24-2/2011_mp	EPI536982|A/swine/TienGiang/01-24-2/2011_ns	A/swine/TienGiang/01-24-2/2011	A / H1N2	Asia / Vietnam	Swine	National Institute of Animal Health	Takemae, N.; Saito, T.	2011-12-12
EPI_ISL_164396	EPI536977|A/swine/TienGiang/01-23-2/2011_pb2	EPI536978|A/swine/TienGiang/01-23-2/2011_pb1	EPI536976|A/swine/TienGiang/01-23-2/2011_pa	EPI536980|A/swine/TienGiang/01-23-2/2011_ha	EPI536973|A/swine/TienGiang/01-23-2/2011_np	EPI536979|A/swine/TienGiang/01-23-2/2011_na	EPI536975|A/swine/TienGiang/01-23-2/2011_mp	EPI536974|A/swine/TienGiang/01-23-2/2011_ns	A/swine/TienGiang/01-23-2/2011	A / H1N2	Asia / Vietnam	Swine	National Institute of Animal Health	Takemae, N.; Saito, T.	2011-12-12
EPI_ISL_164395	EPI536969|A/swine/TienGiang/01-22-2/2011_pb2	EPI536970|A/swine/TienGiang/01-22-2/2011_pb1	EPI536968|A/swine/TienGiang/01-22-2/2011_pa	EPI536972|A/swine/TienGiang/01-22-2/2011_ha	EPI536965|A/swine/TienGiang/01-22-2/2011_np	EPI536971|A/swine/TienGiang/01-22-2/2011_na	EPI536967|A/swine/TienGiang/01-22-2/2011_mp	EPI536966|A/swine/TienGiang/01-22-2/2011_ns	A/swine/TienGiang/01-22-2/2011	A / H1N2	Asia / Vietnam	Swine	National Institute of Animal Health	Takemae, N.; Saito, T.	2011-12-12
EPI_ISL_164394	EPI536961|A/swine/TienGiang/01-21-2/2011_pb2	EPI536962|A/swine/TienGiang/01-21-2/2011_pb1	EPI536960|A/swine/TienGiang/01-21-2/2011_pa	EPI536964|A/swine/TienGiang/01-21-2/2011_ha	EPI536957|A/swine/TienGiang/01-21-2/2011_np	EPI536963|A/swine/TienGiang/01-21-2/2011_na	EPI536959|A/swine/TienGiang/01-21-2/2011_mp	EPI536958|A/swine/TienGiang/01-21-2/2011_ns	A/swine/TienGiang/01-21-2/2011	A / H1N2	Asia / Vietnam	Swine	National Institute of Animal Health	Takemae, N.; Saito, T.	2011-12-12
EPI_ISL_164393	EPI536953|A/swine/TienGiang/01-20-2/2011_pb2	EPI536954|A/swine/TienGiang/01-20-2/2011_pb1	EPI536952|A/swine/TienGiang/01-20-2/2011_pa	EPI536956|A/swine/TienGiang/01-20-2/2011_ha	EPI536949|A/swine/TienGiang/01-20-2/2011_np	EPI536955|A/swine/TienGiang/01-20-2/2011_na	EPI536951|A/swine/TienGiang/01-20-2/2011_mp	EPI536950|A/swine/TienGiang/01-20-2/2011_ns	A/swine/TienGiang/01-20-2/2011	A / H1N2	Asia / Vietnam	Swine	National Institute of Animal Health	Takemae, N.; Saito, T.	2011-12-12
EPI_ISL_164392	EPI536945|A/swine/TienGiang/01-19-2/2011_pb2	EPI536946|A/swine/TienGiang/01-19-2/2011_pb1	EPI536944|A/swine/TienGiang/01-19-2/2011_pa	EPI536948|A/swine/TienGiang/01-19-2/2011_ha	EPI536941|A/swine/TienGiang/01-19-2/2011_np	EPI536947|A/swine/TienGiang/01-19-2/2011_na	EPI536943|A/swine/TienGiang/01-19-2/2011_mp	EPI536942|A/swine/TienGiang/01-19-2/2011_ns	A/swine/TienGiang/01-19-2/2011	A / H1N2	Asia / Vietnam	Swine	National Institute of Animal Health	Takemae, N.; Saito, T.	2011-12-12
EPI_ISL_164391	EPI536937|A/swine/TienGiang/01-18-2/2011_pb2	EPI536938|A/swine/TienGiang/01-18-2/2011_pb1	EPI536936|A/swine/TienGiang/01-18-2/2011_pa	EPI536940|A/swine/TienGiang/01-18-2/2011_ha	EPI536933|A/swine/TienGiang/01-18-2/2011_np	EPI536939|A/swine/TienGiang/01-18-2/2011_na	EPI536935|A/swine/TienGiang/01-18-2/2011_mp	EPI536934|A/swine/TienGiang/01-18-2/2011_ns	A/swine/TienGiang/01-18-2/2011	A / H1N2	Asia / Vietnam	Swine	National Institute of Animal Health	Takemae, N.; Saito, T.	2011-12-12
EPI_ISL_164390	EPI536929|A/swine/NamDinh/VBVH38/2011_pb2	EPI536930|A/swine/NamDinh/VBVH38/2011_pb1	EPI536928|A/swine/NamDinh/VBVH38/2011_pa	EPI536932|A/swine/NamDinh/VBVH38/2011_ha	EPI536925|A/swine/NamDinh/VBVH38/2011_np	EPI536931|A/swine/NamDinh/VBVH38/2011_na	EPI536927|A/swine/NamDinh/VBVH38/2011_mp	EPI536926|A/swine/NamDinh/VBVH38/2011_ns	A/swine/NamDinh/VBVH38/2011	A / H1N1	Asia / Vietnam	Swine	National Institute of Animal Health	Takemae, N.; Saito, T.	2011-03-05
EPI_ISL_164389	EPI536921|A/swine/NamDinh/VBVH37/2011_pb2	EPI536922|A/swine/NamDinh/VBVH37/2011_pb1	EPI536920|A/swine/NamDinh/VBVH37/2011_pa	EPI536924|A/swine/NamDinh/VBVH37/2011_ha	EPI536917|A/swine/NamDinh/VBVH37/2011_np	EPI536923|A/swine/NamDinh/VBVH37/2011_na	EPI536919|A/swine/NamDinh/VBVH37/2011_mp	EPI536918|A/swine/NamDinh/VBVH37/2011_ns	A/swine/NamDinh/VBVH37/2011	A / H1N1	Asia / Vietnam	Swine	National Institute of Animal Health	Takemae, N.; Saito, T.	2011-03-05
EPI_ISL_164388	EPI536913|A/swine/NamDinh/VBVH36/2011_pb2	EPI536914|A/swine/NamDinh/VBVH36/2011_pb1	EPI536912|A/swine/NamDinh/VBVH36/2011_pa	EPI536916|A/swine/NamDinh/VBVH36/2011_ha	EPI536909|A/swine/NamDinh/VBVH36/2011_np	EPI536915|A/swine/NamDinh/VBVH36/2011_na	EPI536911|A/swine/NamDinh/VBVH36/2011_mp	EPI536910|A/swine/NamDinh/VBVH36/2011_ns	A/swine/NamDinh/VBVH36/2011	A / H1N1	Asia / Vietnam	Swine	National Institute of Animal Health	Takemae, N.; Saito, T.	2011-03-05
EPI_ISL_164387	EPI536901|A/swine/NamDinh/VBVH34/2011_pb2	EPI536902|A/swine/NamDinh/VBVH34/2011_pb1	EPI536903|A/swine/NamDinh/VBVH34/2011_pa	EPI536904|A/swine/NamDinh/VBVH34/2011_ha	EPI536905|A/swine/NamDinh/VBVH34/2011_np	EPI536906|A/swine/NamDinh/VBVH34/2011_na	EPI536907|A/swine/NamDinh/VBVH34/2011_mp	EPI536908|A/swine/NamDinh/VBVH34/2011_ns	A/swine/NamDinh/VBVH34/2011	A / H1N1	Asia / Vietnam	Swine	National Institute of Animal Health	Takemae, N.; Saito, T.	2011-03-05
EPI_ISL_164386	EPI536897|A/swine/NamDinh/11-17/2010_pb2	EPI536898|A/swine/NamDinh/11-17/2010_pb1	EPI536896|A/swine/NamDinh/11-17/2010_pa	EPI536900|A/swine/NamDinh/11-17/2010_ha	EPI536893|A/swine/NamDinh/11-17/2010_np	EPI536899|A/swine/NamDinh/11-17/2010_na	EPI536895|A/swine/NamDinh/11-17/2010_mp	EPI536894|A/swine/NamDinh/11-17/2010_ns	A/swine/NamDinh/11-17/2010	A / H1N1	Asia / Vietnam	Swine	National Institute of Animal Health	Takemae, N.; Saito, T.	2010-03-13
EPI_ISL_164385	EPI536889|A/swine/NamDinh/11-11/2010_pb2	EPI536890|A/swine/NamDinh/11-11/2010_pb1	EPI536888|A/swine/NamDinh/11-11/2010_pa	EPI536892|A/swine/NamDinh/11-11/2010_ha	EPI536885|A/swine/NamDinh/11-11/2010_np	EPI536891|A/swine/NamDinh/11-11/2010_na	EPI536887|A/swine/NamDinh/11-11/2010_mp	EPI536886|A/swine/NamDinh/11-11/2010_ns	A/swine/NamDinh/11-11/2010	A / H1N1	Asia / Vietnam	Swine	National Institute of Animal Health	Takemae, N.; Saito, T.	2010-03-13
EPI_ISL_164384	EPI536881|A/swine/NamDinh/11-10/2010_pb2	EPI536882|A/swine/NamDinh/11-10/2010_pb1	EPI536880|A/swine/NamDinh/11-10/2010_pa	EPI536884|A/swine/NamDinh/11-10/2010_ha	EPI536877|A/swine/NamDinh/11-10/2010_np	EPI536883|A/swine/NamDinh/11-10/2010_na	EPI536879|A/swine/NamDinh/11-10/2010_mp	EPI536878|A/swine/NamDinh/11-10/2010_ns	A/swine/NamDinh/11-10/2010	A / H1N1	Asia / Vietnam	Swine	National Institute of Animal Health	Takemae, N.; Saito, T.	2010-03-13
EPI_ISL_164383	EPI536873|A/swine/BinhDuong/01-07/2010_pb2	EPI536874|A/swine/BinhDuong/01-07/2010_pb1	EPI536872|A/swine/BinhDuong/01-07/2010_pa	EPI536876|A/swine/BinhDuong/01-07/2010_ha	EPI536869|A/swine/BinhDuong/01-07/2010_np	EPI536875|A/swine/BinhDuong/01-07/2010_na	EPI536871|A/swine/BinhDuong/01-07/2010_mp	EPI536870|A/swine/BinhDuong/01-07/2010_ns	A/swine/BinhDuong/01-07/2010	A / H1N1	Asia / Vietnam	Swine	National Institute of Animal Health	Takemae, N.; Saito, T.	2010-03-01
EPI_ISL_163497	EPI533555|A/swine/BinhDuong/01-03/2010_pb2	EPI533560|A/swine/BinhDuong/01-03/2010_pb1	EPI533554|A/swine/BinhDuong/01-03/2010_pa	EPI533561|A/swine/BinhDuong/01-03/2010_ha	EPI533559|A/swine/BinhDuong/01-03/2010_np	EPI533556|A/swine/BinhDuong/01-03/2010_na	EPI533558|A/swine/BinhDuong/01-03/2010_mp	EPI533557|A/swine/BinhDuong/01-03/2010_ns	A/swine/BinhDuong/01-03/2010	A / H1N1	Asia / Vietnam	Swine	National Institute of Animal Health	Takemae, N.; Saito, T.	2010-03-01
EPI_ISL_163496	EPI533553|A/swine/NamDinh/11-05/2010_pb2	EPI533552|A/swine/NamDinh/11-05/2010_pb1	EPI533551|A/swine/NamDinh/11-05/2010_pa	EPI533546|A/swine/NamDinh/11-05/2010_ha	EPI533548|A/swine/NamDinh/11-05/2010_np	EPI533547|A/swine/NamDinh/11-05/2010_na	EPI533549|A/swine/NamDinh/11-05/2010_mp	EPI533550|A/swine/NamDinh/11-05/2010_ns	A/swine/NamDinh/11-05/2010	A / H1N1	Asia / Vietnam	Swine	National Institute of Animal Health	Takemae, N.; Saito, T.	2010-03-13
EPI_ISL_163206	EPI533104|A/swine/TienGiang/01-27-1/2012_pb2	EPI533105|A/swine/TienGiang/01-27-1/2012_pb1	EPI533103|A/swine/TienGiang/01-27-1/2012_pa	EPI533107|A/swine/TienGiang/01-27-1/2012_ha	EPI533100|A/swine/TienGiang/01-27-1/2012_np	EPI533106|A/swine/TienGiang/01-27-1/2012_na	EPI533102|A/swine/TienGiang/01-27-1/2012_mp	EPI533101|A/swine/TienGiang/01-27-1/2012_ns	A/swine/TienGiang/01-27-1/2012	A / H1N2	Asia / Vietnam	Swine	National Institute of Animal Health	Takemae, N.; Saito, T.	2012-09-18
EPI_ISL_163205	EPI533096|A/swine/TienGiang/01-26-1/2012_pb2	EPI533097|A/swine/TienGiang/01-26-1/2012_pb1	EPI533095|A/swine/TienGiang/01-26-1/2012_pa	EPI533099|A/swine/TienGiang/01-26-1/2012_ha	EPI533092|A/swine/TienGiang/01-26-1/2012_np	EPI533098|A/swine/TienGiang/01-26-1/2012_na	EPI533094|A/swine/TienGiang/01-26-1/2012_mp	EPI533093|A/swine/TienGiang/01-26-1/2012_ns	A/swine/TienGiang/01-26-1/2012	A / H1N2	Asia / Vietnam	Swine	National Institute of Animal Health	Takemae, N.; Saito, T.	2012-09-18
EPI_ISL_163204	EPI533088|A/swine/TienGiang/01-20-1/2012_pb2	EPI533089|A/swine/TienGiang/01-20-1/2012_pb1	EPI533087|A/swine/TienGiang/01-20-1/2012_pa	EPI533091|A/swine/TienGiang/01-20-1/2012_ha	EPI533084|A/swine/TienGiang/01-20-1/2012_np	EPI533090|A/swine/TienGiang/01-20-1/2012_na	EPI533086|A/swine/TienGiang/01-20-1/2012_mp	EPI533085|A/swine/TienGiang/01-20-1/2012_ns	A/swine/TienGiang/01-20-1/2012	A / H1N2	Asia / Vietnam	Swine	National Institute of Animal Health	Takemae, N.; Saito, T.	2012-09-18
EPI_ISL_163190	EPI533055|A/swine/TienGiang/01-30-1/2012_pb2	EPI533056|A/swine/TienGiang/01-30-1/2012_pb1	EPI533054|A/swine/TienGiang/01-30-1/2012_pa	EPI533058|A/swine/TienGiang/01-30-1/2012_ha	EPI533051|A/swine/TienGiang/01-30-1/2012_np	EPI533057|A/swine/TienGiang/01-30-1/2012_na	EPI533053|A/swine/TienGiang/01-30-1/2012_mp	EPI533052|A/swine/TienGiang/01-30-1/2012_ns	A/swine/TienGiang/01-30-1/2012	A / H1N2	Asia / Vietnam	Swine	National Institute of Animal Health	Takemae, N.; Saito, T.	2012-09-18
EPI_ISL_163189	EPI533047|A/swine/TienGiang/01-29-1/2012_pb2	EPI533048|A/swine/TienGiang/01-29-1/2012_pb1	EPI533046|A/swine/TienGiang/01-29-1/2012_pa	EPI533050|A/swine/TienGiang/01-29-1/2012_ha	EPI533043|A/swine/TienGiang/01-29-1/2012_np	EPI533049|A/swine/TienGiang/01-29-1/2012_na	EPI533045|A/swine/TienGiang/01-29-1/2012_mp	EPI533044|A/swine/TienGiang/01-29-1/2012_ns	A/swine/TienGiang/01-29-1/2012	A / H1N2	Asia / Vietnam	Swine	National Institute of Animal Health	Takemae, N.; Saito, T.	2012-09-18
EPI_ISL_163188	EPI533039|A/swine/TienGiang/01-28-1/2012_pb2	EPI533040|A/swine/TienGiang/01-28-1/2012_pb1	EPI533038|A/swine/TienGiang/01-28-1/2012_pa	EPI533042|A/swine/TienGiang/01-28-1/2012_ha	EPI533035|A/swine/TienGiang/01-28-1/2012_np	EPI533041|A/swine/TienGiang/01-28-1/2012_na	EPI533037|A/swine/TienGiang/01-28-1/2012_mp	EPI533036|A/swine/TienGiang/01-28-1/2012_ns	A/swine/TienGiang/01-28-1/2012	A / H1N2	Asia / Vietnam	Swine	National Institute of Animal Health	Takemae, N.; Saito, T.	2012-09-18
EPI_ISL_163187	EPI533031|A/swine/TienGiang/01-24-1/2012_pb2	EPI533032|A/swine/TienGiang/01-24-1/2012_pb1	EPI533030|A/swine/TienGiang/01-24-1/2012_pa	EPI533034|A/swine/TienGiang/01-24-1/2012_ha	EPI533027|A/swine/TienGiang/01-24-1/2012_np	EPI533033|A/swine/TienGiang/01-24-1/2012_na	EPI533029|A/swine/TienGiang/01-24-1/2012_mp	EPI533028|A/swine/TienGiang/01-24-1/2012_ns	A/swine/TienGiang/01-24-1/2012	A / H1N2	Asia / Vietnam	Swine	National Institute of Animal Health	Takemae, N.; Saito, T.	2012-09-18
EPI_ISL_163186	EPI533023|A/swine/TienGiang/01-22-1/2012_pb2	EPI533024|A/swine/TienGiang/01-22-1/2012_pb1	EPI533022|A/swine/TienGiang/01-22-1/2012_pa	EPI533026|A/swine/TienGiang/01-22-1/2012_ha	EPI533019|A/swine/TienGiang/01-22-1/2012_np	EPI533025|A/swine/TienGiang/01-22-1/2012_na	EPI533021|A/swine/TienGiang/01-22-1/2012_mp	EPI533020|A/swine/TienGiang/01-22-1/2012_ns	A/swine/TienGiang/01-22-1/2012	A / H1N2	Asia / Vietnam	Swine	National Institute of Animal Health	Takemae, N.; Saito, T.	2012-09-18
EPI_ISL_163185	EPI533015|A/swine/TienGiang/01-18-1/2012_pb2	EPI533016|A/swine/TienGiang/01-18-1/2012_pb1	EPI533014|A/swine/TienGiang/01-18-1/2012_pa	EPI533018|A/swine/TienGiang/01-18-1/2012_ha	EPI533011|A/swine/TienGiang/01-18-1/2012_np	EPI533017|A/swine/TienGiang/01-18-1/2012_na	EPI533013|A/swine/TienGiang/01-18-1/2012_mp	EPI533012|A/swine/TienGiang/01-18-1/2012_ns	A/swine/TienGiang/01-18-1/2012	A / H1N2	Asia / Vietnam	Swine	National Institute of Animal Health	Takemae, N.; Saito, T.	2012-09-18
EPI_ISL_163184	EPI533007|A/swine/TienGiang/01-17-1/2012_pb2	EPI533008|A/swine/TienGiang/01-17-1/2012_pb1	EPI533006|A/swine/TienGiang/01-17-1/2012_pa	EPI533010|A/swine/TienGiang/01-17-1/2012_ha	EPI533003|A/swine/TienGiang/01-17-1/2012_np	EPI533009|A/swine/TienGiang/01-17-1/2012_na	EPI533005|A/swine/TienGiang/01-17-1/2012_mp	EPI533004|A/swine/TienGiang/01-17-1/2012_ns	A/swine/TienGiang/01-17-1/2012	A / H1N2	Asia / Vietnam	Swine	National Institute of Animal Health	Takemae, N.; Saito, T.	2012-09-18
EPI_ISL_163054	EPI532733|A/swine/HoChiMinh/01-18-2/2011_pb2	EPI532734|A/swine/HoChiMinh/01-18-2/2011_pb1	EPI532732|A/swine/HoChiMinh/01-18-2/2011_pa	EPI532736|A/swine/HoChiMinh/01-18-2/2011_ha	EPI532729|A/swine/HoChiMinh/01-18-2/2011_np	EPI532735|A/swine/HoChiMinh/01-18-2/2011_na	EPI532731|A/swine/HoChiMinh/01-18-2/2011_mp	EPI532730|A/swine/HoChiMinh/01-18-2/2011_ns	A/swine/HoChiMinh/01-18-2/2011	A / H3N2	Asia / Vietnam	Swine	National Institute of Animal Health	Takemae, N.; Saito, T.	2011-12-12
EPI_ISL_163053	EPI532725|A/swine/HoChiMinh/01-21-2/2011_pb2	EPI532726|A/swine/HoChiMinh/01-21-2/2011_pb1	EPI532724|A/swine/HoChiMinh/01-21-2/2011_pa	EPI532728|A/swine/HoChiMinh/01-21-2/2011_ha	EPI532721|A/swine/HoChiMinh/01-21-2/2011_np	EPI532727|A/swine/HoChiMinh/01-21-2/2011_na	EPI532723|A/swine/HoChiMinh/01-21-2/2011_mp	EPI532722|A/swine/HoChiMinh/01-21-2/2011_ns	A/swine/HoChiMinh/01-21-2/2011	A / H3N2	Asia / Vietnam	Swine	National Institute of Animal Health	Takemae, N.; Saito, T.	2011-12-12
EPI_ISL_163052	EPI532717|A/swine/HoChiMinh/01-26-2/2011_pb2	EPI532718|A/swine/HoChiMinh/01-26-2/2011_pb1	EPI532716|A/swine/HoChiMinh/01-26-2/2011_pa	EPI532720|A/swine/HoChiMinh/01-26-2/2011_ha	EPI532713|A/swine/HoChiMinh/01-26-2/2011_np	EPI532719|A/swine/HoChiMinh/01-26-2/2011_na	EPI532715|A/swine/HoChiMinh/01-26-2/2011_mp	EPI532714|A/swine/HoChiMinh/01-26-2/2011_ns	A/swine/HoChiMinh/01-26-2/2011	A / H3N2	Asia / Vietnam	Swine	National Institute of Animal Health	Takemae, N.; Saito, T.	2011-12-12
EPI_ISL_163051	EPI532709|A/swine/DongNai/07-01-2/2013_pb2	EPI532710|A/swine/DongNai/07-01-2/2013_pb1	EPI532708|A/swine/DongNai/07-01-2/2013_pa	EPI532712|A/swine/DongNai/07-01-2/2013_ha	EPI532705|A/swine/DongNai/07-01-2/2013_np	EPI532711|A/swine/DongNai/07-01-2/2013_na	EPI532707|A/swine/DongNai/07-01-2/2013_mp	EPI532706|A/swine/DongNai/07-01-2/2013_ns	A/swine/DongNai/07-01-2/2013	A / H3N2	Asia / Vietnam	Swine	National Institute of Animal Health	Takemae, N.; Saito, T.	2013-12-14
EPI_ISL_163050	EPI532701|A/swine/DongNai/07-05-2/2013_pb2	EPI532702|A/swine/DongNai/07-05-2/2013_pb1	EPI532700|A/swine/DongNai/07-05-2/2013_pa	EPI532704|A/swine/DongNai/07-05-2/2013_ha	EPI532697|A/swine/DongNai/07-05-2/2013_np	EPI532703|A/swine/DongNai/07-05-2/2013_na	EPI532699|A/swine/DongNai/07-05-2/2013_mp	EPI532698|A/swine/DongNai/07-05-2/2013_ns	A/swine/DongNai/07-05-2/2013	A / H3N2	Asia / Vietnam	Swine	National Institute of Animal Health	Takemae, N.; Saito, T.	2013-12-14
EPI_ISL_163049	EPI532693|A/swine/DongNai/07-08-2/2013_pb2	EPI532694|A/swine/DongNai/07-08-2/2013_pb1	EPI532692|A/swine/DongNai/07-08-2/2013_pa	EPI532696|A/swine/DongNai/07-08-2/2013_ha	EPI532689|A/swine/DongNai/07-08-2/2013_np	EPI532695|A/swine/DongNai/07-08-2/2013_na	EPI532691|A/swine/DongNai/07-08-2/2013_mp	EPI532690|A/swine/DongNai/07-08-2/2013_ns	A/swine/DongNai/07-08-2/2013	A / H3N2	Asia / Vietnam	Swine	National Institute of Animal Health	Takemae, N.; Saito, T.	2013-12-14
EPI_ISL_163048	EPI532685|A/swine/DongNai/07-10-2/2013_pb2	EPI532686|A/swine/DongNai/07-10-2/2013_pb1	EPI532684|A/swine/DongNai/07-10-2/2013_pa	EPI532688|A/swine/DongNai/07-10-2/2013_ha	EPI532681|A/swine/DongNai/07-10-2/2013_np	EPI532687|A/swine/DongNai/07-10-2/2013_na	EPI532683|A/swine/DongNai/07-10-2/2013_mp	EPI532682|A/swine/DongNai/07-10-2/2013_ns	A/swine/DongNai/07-10-2/2013	A / H1N2	Asia / Vietnam	Swine	National Institute of Animal Health	Takemae, N.; Saito, T.	2013-12-14
EPI_ISL_163047	EPI532677|A/swine/DongNai/07-11-2/2013_pb2	EPI532678|A/swine/DongNai/07-11-2/2013_pb1	EPI532676|A/swine/DongNai/07-11-2/2013_pa	EPI532680|A/swine/DongNai/07-11-2/2013_ha	EPI532673|A/swine/DongNai/07-11-2/2013_np	EPI532679|A/swine/DongNai/07-11-2/2013_na	EPI532675|A/swine/DongNai/07-11-2/2013_mp	EPI532674|A/swine/DongNai/07-11-2/2013_ns	A/swine/DongNai/07-11-2/2013	A / H3N2	Asia / Vietnam	Swine	National Institute of Animal Health	Takemae, N.; Saito, T.	2013-12-14
EPI_ISL_163046	EPI532669|A/swine/DongNai/07-16-2/2013_pb2	EPI532670|A/swine/DongNai/07-16-2/2013_pb1	EPI532668|A/swine/DongNai/07-16-2/2013_pa	EPI532672|A/swine/DongNai/07-16-2/2013_ha	EPI532665|A/swine/DongNai/07-16-2/2013_np	EPI532671|A/swine/DongNai/07-16-2/2013_na	EPI532667|A/swine/DongNai/07-16-2/2013_mp	EPI532666|A/swine/DongNai/07-16-2/2013_ns	A/swine/DongNai/07-16-2/2013	A / H3N2	Asia / Vietnam	Swine	National Institute of Animal Health	Takemae, N.; Saito, T.	2013-12-14
EPI_ISL_163045	EPI532661|A/swine/DongNai/07-19-2/2013_pb2	EPI532662|A/swine/DongNai/07-19-2/2013_pb1	EPI532660|A/swine/DongNai/07-19-2/2013_pa	EPI532664|A/swine/DongNai/07-19-2/2013_ha	EPI532657|A/swine/DongNai/07-19-2/2013_np	EPI532663|A/swine/DongNai/07-19-2/2013_na	EPI532659|A/swine/DongNai/07-19-2/2013_mp	EPI532658|A/swine/DongNai/07-19-2/2013_ns	A/swine/DongNai/07-19-2/2013	A / H1N2	Asia / Vietnam	Swine	National Institute of Animal Health	Takemae, N.; Saito, T.	2013-12-14
EPI_ISL_163043	EPI532645|A/swine/BinhDuong/01-13/2010_pb2	EPI532646|A/swine/BinhDuong/01-13/2010_pb1	EPI532644|A/swine/BinhDuong/01-13/2010_pa	EPI532648|A/swine/BinhDuong/01-13/2010_ha	EPI532641|A/swine/BinhDuong/01-13/2010_np	EPI532647|A/swine/BinhDuong/01-13/2010_na	EPI532643|A/swine/BinhDuong/01-13/2010_mp	EPI532642|A/swine/BinhDuong/01-13/2010_ns	A/swine/BinhDuong/01-13/2010	A / H1N1	Asia / Vietnam	Swine	National Institute of Animal Health	Takemae, N.; Saito, T.	2010-03-01
EPI_ISL_163042	EPI532637|A/swine/NamDinh/11-06/2010_pb2	EPI532638|A/swine/NamDinh/11-06/2010_pb1	EPI532636|A/swine/NamDinh/11-06/2010_pa	EPI532640|A/swine/NamDinh/11-06/2010_ha	EPI532633|A/swine/NamDinh/11-06/2010_np	EPI532639|A/swine/NamDinh/11-06/2010_na	EPI532635|A/swine/NamDinh/11-06/2010_mp	EPI532634|A/swine/NamDinh/11-06/2010_ns	A/swine/NamDinh/11-06/2010	A / H1N1	Asia / Vietnam	Swine	National Institute of Animal Health	Takemae, N.; Saito, T.	2010-03-13
EPI_ISL_162685	EPI532082|A/swine/TienGiang/01-12-1/2012_pb2	EPI532083|A/swine/TienGiang/01-12-1/2012_pb1	EPI532081|A/swine/TienGiang/01-12-1/2012_pa	EPI532085|A/swine/TienGiang/01-12-1/2012_ha	EPI532078|A/swine/TienGiang/01-12-1/2012_np	EPI532084|A/swine/TienGiang/01-12-1/2012_na	EPI532080|A/swine/TienGiang/01-12-1/2012_mp	EPI532079|A/swine/TienGiang/01-12-1/2012_ns	A/swine/TienGiang/01-12-1/2012	A / H1N2	Asia / Vietnam	Swine	National Institute of Animal Health	Takemae, N.; Saito, T.	2012-09-18
EPI_ISL_162684	EPI532074|A/swine/TienGiang/01-08-1/2012_pb2	EPI532075|A/swine/TienGiang/01-08-1/2012_pb1	EPI532073|A/swine/TienGiang/01-08-1/2012_pa	EPI532077|A/swine/TienGiang/01-08-1/2012_ha	EPI532070|A/swine/TienGiang/01-08-1/2012_np	EPI532076|A/swine/TienGiang/01-08-1/2012_na	EPI532072|A/swine/TienGiang/01-08-1/2012_mp	EPI532071|A/swine/TienGiang/01-08-1/2012_ns	A/swine/TienGiang/01-08-1/2012	A / H1N2	Asia / Vietnam	Swine	National Institute of Animal Health	Takemae, N.; Saito, T.	2012-09-18
EPI_ISL_162683	EPI532066|A/swine/BaRiaVungTau/02-09-2/2011_pb2	EPI532067|A/swine/BaRiaVungTau/02-09-2/2011_pb1	EPI532065|A/swine/BaRiaVungTau/02-09-2/2011_pa	EPI532069|A/swine/BaRiaVungTau/02-09-2/2011_ha	EPI532062|A/swine/BaRiaVungTau/02-09-2/2011_np	EPI532068|A/swine/BaRiaVungTau/02-09-2/2011_na	EPI532064|A/swine/BaRiaVungTau/02-09-2/2011_mp	EPI532063|A/swine/BaRiaVungTau/02-09-2/2011_ns	A/swine/BaRiaVungTau/02-09-2/2011	A / H1N1	Asia / Vietnam	Swine	National Institute of Animal Health	Takemae, N.; Saito, T.	2011-12-14
EPI_ISL_162682	EPI532058|A/swine/BaRiaVungTau/02-06-2/2011_pb2	EPI532059|A/swine/BaRiaVungTau/02-06-2/2011_pb1	EPI532057|A/swine/BaRiaVungTau/02-06-2/2011_pa	EPI532061|A/swine/BaRiaVungTau/02-06-2/2011_ha	EPI532054|A/swine/BaRiaVungTau/02-06-2/2011_np	EPI532060|A/swine/BaRiaVungTau/02-06-2/2011_na	EPI532056|A/swine/BaRiaVungTau/02-06-2/2011_mp	EPI532055|A/swine/BaRiaVungTau/02-06-2/2011_ns	A/swine/BaRiaVungTau/02-06-2/2011	A / H1N1	Asia / Vietnam	Swine	National Institute of Animal Health	Takemae, N.; Saito, T.	2011-12-14
EPI_ISL_162681	EPI532050|A/swine/DongNai/10-11-1/2013_pb2	EPI532051|A/swine/DongNai/10-11-1/2013_pb1	EPI532049|A/swine/DongNai/10-11-1/2013_pa	EPI532053|A/swine/DongNai/10-11-1/2013_ha	EPI532046|A/swine/DongNai/10-11-1/2013_np	EPI532052|A/swine/DongNai/10-11-1/2013_na	EPI532048|A/swine/DongNai/10-11-1/2013_mp	EPI532047|A/swine/DongNai/10-11-1/2013_ns	A/swine/DongNai/10-11-1/2013	A / H3N2	Asia / Vietnam	Swine	National Institute of Animal Health	Takemae, N.; Saito, T.	2013-07-17
EPI_ISL_162680	EPI532042|A/swine/Bac_Ninh/388/2013_pb2	EPI532043|A/swine/Bac_Ninh/388/2013_pb1	EPI532041|A/swine/Bac_Ninh/388/2013_pa	EPI532045|A/swine/Bac_Ninh/388/2013_ha	EPI532038|A/swine/Bac_Ninh/388/2013_np	EPI532044|A/swine/Bac_Ninh/388/2013_na	EPI532040|A/swine/Bac_Ninh/388/2013_mp	EPI532039|A/swine/Bac_Ninh/388/2013_ns	A/swine/Bac_Ninh/388/2013	A / H1N2	Asia / Vietnam	Swine	National Institute of Animal Health	Takemae, N.; Saito, T.	2013-12-05
EPI_ISL_162679	EPI532034|A/swine/Bac_Ninh/360/2013_pb2	EPI532035|A/swine/Bac_Ninh/360/2013_pb1	EPI532033|A/swine/Bac_Ninh/360/2013_pa	EPI532037|A/swine/Bac_Ninh/360/2013_ha	EPI532030|A/swine/Bac_Ninh/360/2013_np	EPI532036|A/swine/Bac_Ninh/360/2013_na	EPI532032|A/swine/Bac_Ninh/360/2013_mp	EPI532031|A/swine/Bac_Ninh/360/2013_ns	A/swine/Bac_Ninh/360/2013	A / H3N2	Asia / Vietnam	Swine	National Institute of Animal Health	Takemae, N.; Saito, T.	2013-12-05
EPI_ISL_162678	EPI532026|A/swine/Bac_Ninh/354/2013_pb2	EPI532027|A/swine/Bac_Ninh/354/2013_pb1	EPI532025|A/swine/Bac_Ninh/354/2013_pa	EPI532029|A/swine/Bac_Ninh/354/2013_ha	EPI532022|A/swine/Bac_Ninh/354/2013_np	EPI532028|A/swine/Bac_Ninh/354/2013_na	EPI532024|A/swine/Bac_Ninh/354/2013_mp	EPI532023|A/swine/Bac_Ninh/354/2013_ns	A/swine/Bac_Ninh/354/2013	A / H1N2	Asia / Vietnam	Swine	National Institute of Animal Health	Takemae, N.; Saito, T.	2013-12-05
EPI_ISL_162677	EPI532018|A/swine/Bac_Ninh/350/2013_pb2	EPI532019|A/swine/Bac_Ninh/350/2013_pb1	EPI532017|A/swine/Bac_Ninh/350/2013_pa	EPI532021|A/swine/Bac_Ninh/350/2013_ha	EPI532014|A/swine/Bac_Ninh/350/2013_np	EPI532020|A/swine/Bac_Ninh/350/2013_na	EPI532016|A/swine/Bac_Ninh/350/2013_mp	EPI532015|A/swine/Bac_Ninh/350/2013_ns	A/swine/Bac_Ninh/350/2013	A / H3N2	Asia / Vietnam	Swine	National Institute of Animal Health	Takemae, N.; Saito, T.	2013-12-05
EPI_ISL_162676	EPI532010|A/swine/Bac_Ninh/348/2013_pb2	EPI532011|A/swine/Bac_Ninh/348/2013_pb1	EPI532009|A/swine/Bac_Ninh/348/2013_pa	EPI532013|A/swine/Bac_Ninh/348/2013_ha	EPI532006|A/swine/Bac_Ninh/348/2013_np	EPI532012|A/swine/Bac_Ninh/348/2013_na	EPI532008|A/swine/Bac_Ninh/348/2013_mp	EPI532007|A/swine/Bac_Ninh/348/2013_ns	A/swine/Bac_Ninh/348/2013	A / H3N2	Asia / Vietnam	Swine	National Institute of Animal Health	Takemae, N.; Saito, T.	2013-12-05
EPI_ISL_162675	EPI532002|A/swine/Bac_Ninh/346/2013_pb2	EPI532003|A/swine/Bac_Ninh/346/2013_pb1	EPI532001|A/swine/Bac_Ninh/346/2013_pa	EPI532005|A/swine/Bac_Ninh/346/2013_ha	EPI531998|A/swine/Bac_Ninh/346/2013_np	EPI532004|A/swine/Bac_Ninh/346/2013_na	EPI532000|A/swine/Bac_Ninh/346/2013_mp	EPI531999|A/swine/Bac_Ninh/346/2013_ns	A/swine/Bac_Ninh/346/2013	A / H3N2	Asia / Vietnam	Swine	National Institute of Animal Health	Takemae, N.; Saito, T.	2013-12-05
EPI_ISL_162674	EPI531994|A/swine/BaRiaVungTau/01-27-1/2013_pb2	EPI531995|A/swine/BaRiaVungTau/01-27-1/2013_pb1	EPI531993|A/swine/BaRiaVungTau/01-27-1/2013_pa	EPI531997|A/swine/BaRiaVungTau/01-27-1/2013_ha	EPI531990|A/swine/BaRiaVungTau/01-27-1/2013_np	EPI531996|A/swine/BaRiaVungTau/01-27-1/2013_na	EPI531992|A/swine/BaRiaVungTau/01-27-1/2013_mp	EPI531991|A/swine/BaRiaVungTau/01-27-1/2013_ns	A/swine/BaRiaVungTau/01-27-1/2013	A / H1N1	Asia / Vietnam	Swine	National Institute of Animal Health	Takemae, N.; Saito, T.	2013-07-23
EPI_ISL_162673	EPI531986|A/swine/TienGiang/02-13-1/2012_pb2	EPI531987|A/swine/TienGiang/02-13-1/2012_pb1	EPI531985|A/swine/TienGiang/02-13-1/2012_pa	EPI531989|A/swine/TienGiang/02-13-1/2012_ha	EPI531982|A/swine/TienGiang/02-13-1/2012_np	EPI531988|A/swine/TienGiang/02-13-1/2012_na	EPI531984|A/swine/TienGiang/02-13-1/2012_mp	EPI531983|A/swine/TienGiang/02-13-1/2012_ns	A/swine/TienGiang/02-13-1/2012	A / H1N2	Asia / Vietnam	Swine	National Institute of Animal Health	Takemae, N.; Saito, T.	2012-09-18
EPI_ISL_162672	EPI531978|A/swine/TienGiang/02-28-1/2012_pb2	EPI531979|A/swine/TienGiang/02-28-1/2012_pb1	EPI531977|A/swine/TienGiang/02-28-1/2012_pa	EPI531981|A/swine/TienGiang/02-28-1/2012_ha	EPI531974|A/swine/TienGiang/02-28-1/2012_np	EPI531980|A/swine/TienGiang/02-28-1/2012_na	EPI531976|A/swine/TienGiang/02-28-1/2012_mp	EPI531975|A/swine/TienGiang/02-28-1/2012_ns	A/swine/TienGiang/02-28-1/2012	A / H1N2	Asia / Vietnam	Swine	National Institute of Animal Health	Takemae, N.; Saito, T.	2012-09-18
EPI_ISL_162668	EPI531965|A/swine/TienGiang/03-10-1/2013_pb2	EPI531966|A/swine/TienGiang/03-10-1/2013_pb1	EPI531964|A/swine/TienGiang/03-10-1/2013_pa	EPI531968|A/swine/TienGiang/03-10-1/2013_ha	EPI531961|A/swine/TienGiang/03-10-1/2013_np	EPI531967|A/swine/TienGiang/03-10-1/2013_na	EPI531963|A/swine/TienGiang/03-10-1/2013_mp	EPI531962|A/swine/TienGiang/03-10-1/2013_ns	A/swine/TienGiang/03-10-1/2013	A / H1N2	Asia / Vietnam	Swine	National Institute of Animal Health	Takemae, N.; Saito, T.	2013-07-16
EPI_ISL_162372	EPI531174|A/swine/NamDinh/VBVH30/2011_pb2	EPI531175|A/swine/NamDinh/VBVH30/2011_pb1	EPI531173|A/swine/NamDinh/VBVH30/2011_pa	EPI531177|A/swine/NamDinh/VBVH30/2011_ha	EPI531170|A/swine/NamDinh/VBVH30/2011_np	EPI531176|A/swine/NamDinh/VBVH30/2011_na	EPI531172|A/swine/NamDinh/VBVH30/2011_mp	EPI531171|A/swine/NamDinh/VBVH30/2011_ns	A/swine/NamDinh/VBVH30/2011	A / H1N1	Asia / Vietnam	Swine	National Institute of Animal Health	Takemae, N.; Saito, T.	2011-03-05
EPI_ISL_161840	EPI537279|A/swine/BaRiaVungTau/02-03-2/2011_pb2	EPI537278|A/swine/BaRiaVungTau/02-03-2/2011_pb1	EPI537277|A/swine/BaRiaVungTau/02-03-2/2011_pa	EPI537280|A/swine/BaRiaVungTau/02-03-2/2011_ha	EPI537281|A/swine/BaRiaVungTau/02-03-2/2011_np	EPI537276|A/swine/BaRiaVungTau/02-03-2/2011_na	EPI529325|A/swine/BaRiaVungTau/02-03-2/2011_mp	EPI529326|A/swine/BaRiaVungTau/02-03-2/2011_ns	A/swine/BaRiaVungTau/02-03-2/2011	A / H1N1	Asia / Vietnam	Swine	National Institute of Animal Health	Takemae, N.; Saito, T.	2011-12-14
EPI_ISL_161839	EPI529321|A/swine/BinhDuong/01-10/2010_pb2	EPI529322|A/swine/BinhDuong/01-10/2010_pb1	EPI529320|A/swine/BinhDuong/01-10/2010_pa	EPI529324|A/swine/BinhDuong/01-10/2010_ha	EPI529317|A/swine/BinhDuong/01-10/2010_np	EPI529323|A/swine/BinhDuong/01-10/2010_na	EPI529319|A/swine/BinhDuong/01-10/2010_mp	EPI529318|A/swine/BinhDuong/01-10/2010_ns	A/swine/BinhDuong/01-10/2010	A / H1N1	Asia / Vietnam	Swine	National Institute of Animal Health	Takemae, N.; Saito, T.	2010-03-01
EPI_ISL_161838	EPI529313|A/swine/BinhDuong/01-09/2010_pb2	EPI529314|A/swine/BinhDuong/01-09/2010_pb1	EPI529312|A/swine/BinhDuong/01-09/2010_pa	EPI529316|A/swine/BinhDuong/01-09/2010_ha	EPI529309|A/swine/BinhDuong/01-09/2010_np	EPI529315|A/swine/BinhDuong/01-09/2010_na	EPI529311|A/swine/BinhDuong/01-09/2010_mp	EPI529310|A/swine/BinhDuong/01-09/2010_ns	A/swine/BinhDuong/01-09/2010	A / H1N1	Asia / Vietnam	Swine	National Institute of Animal Health	Takemae, N.; Saito, T.	2010-03-01
EPI_ISL_161669	EPI528327|A/swine/BinhDuong/01-08/2010_pb2	EPI528328|A/swine/BinhDuong/01-08/2010_pb1	EPI528326|A/swine/BinhDuong/01-08/2010_pa	EPI528330|A/swine/BinhDuong/01-08/2010_ha	EPI528323|A/swine/BinhDuong/01-08/2010_np	EPI528329|A/swine/BinhDuong/01-08/2010_na	EPI528325|A/swine/BinhDuong/01-08/2010_mp	EPI528324|A/swine/BinhDuong/01-08/2010_ns	A/swine/BinhDuong/01-08/2010	A / H1N1	Asia / Vietnam	Swine	National Institute of Animal Health	Takemae, N.; Saito, T.	2010-03-01
EPI_ISL_161668	EPI528319|A/swine/DongNai/07-29-1/2012_pb2	EPI528320|A/swine/DongNai/07-29-1/2012_pb1	EPI528318|A/swine/DongNai/07-29-1/2012_pa	EPI528322|A/swine/DongNai/07-29-1/2012_ha	EPI528315|A/swine/DongNai/07-29-1/2012_np	EPI528321|A/swine/DongNai/07-29-1/2012_na	EPI528317|A/swine/DongNai/07-29-1/2012_mp	EPI528316|A/swine/DongNai/07-29-1/2012_ns	A/swine/DongNai/07-29-1/2012	A / H3N2	Asia / Vietnam	Swine	National Institute of Animal Health	Takemae, N.; Saito, T.	2012-09-20
EPI_ISL_161667	EPI528311|A/swine/DongNai/07-28-1/2012_pb2	EPI528312|A/swine/DongNai/07-28-1/2012_pb1	EPI528310|A/swine/DongNai/07-28-1/2012_pa	EPI528314|A/swine/DongNai/07-28-1/2012_ha	EPI528307|A/swine/DongNai/07-28-1/2012_np	EPI528313|A/swine/DongNai/07-28-1/2012_na	EPI528309|A/swine/DongNai/07-28-1/2012_mp	EPI528308|A/swine/DongNai/07-28-1/2012_ns	A/swine/DongNai/07-28-1/2012	A / H3N2	Asia / Vietnam	Swine	National Institute of Animal Health	Takemae, N.; Saito, T.	2012-09-20
EPI_ISL_161666	EPI528303|A/swine/DongNai/07-26-1/2012_pb2	EPI528304|A/swine/DongNai/07-26-1/2012_pb1	EPI528302|A/swine/DongNai/07-26-1/2012_pa	EPI528306|A/swine/DongNai/07-26-1/2012_ha	EPI528299|A/swine/DongNai/07-26-1/2012_np	EPI528305|A/swine/DongNai/07-26-1/2012_na	EPI528301|A/swine/DongNai/07-26-1/2012_mp	EPI528300|A/swine/DongNai/07-26-1/2012_ns	A/swine/DongNai/07-26-1/2012	A / H3N2	Asia / Vietnam	Swine	National Institute of Animal Health	Takemae, N.; Saito, T.	2012-09-20
EPI_ISL_161664	EPI528287|A/swine/DongNai/07-23-2/2012_pb2	EPI528288|A/swine/DongNai/07-23-2/2012_pb1	EPI528286|A/swine/DongNai/07-23-2/2012_pa	EPI528290|A/swine/DongNai/07-23-2/2012_ha	EPI528283|A/swine/DongNai/07-23-2/2012_np	EPI528289|A/swine/DongNai/07-23-2/2012_na	EPI528285|A/swine/DongNai/07-23-2/2012_mp	EPI528284|A/swine/DongNai/07-23-2/2012_ns	A/swine/DongNai/07-23-2/2012	A / H3N2	Asia / Vietnam	Swine	National Institute of Animal Health	Takemae, N.; Saito, T.	2012-12-19
EPI_ISL_161663	EPI528279|A/swine/DongNai/07-20-2/2012_pb2	EPI528280|A/swine/DongNai/07-20-2/2012_pb1	EPI528278|A/swine/DongNai/07-20-2/2012_pa	EPI528282|A/swine/DongNai/07-20-2/2012_ha	EPI528275|A/swine/DongNai/07-20-2/2012_np	EPI528281|A/swine/DongNai/07-20-2/2012_na	EPI528277|A/swine/DongNai/07-20-2/2012_mp	EPI528276|A/swine/DongNai/07-20-2/2012_ns	A/swine/DongNai/07-20-2/2012	A / H3N2	Asia / Vietnam	Swine	National Institute of Animal Health	Takemae, N.; Saito, T.	2012-12-19
EPI_ISL_161662	EPI528271|A/swine/DongNai/07-13-2/2012_pb2	EPI528272|A/swine/DongNai/07-13-2/2012_pb1	EPI528270|A/swine/DongNai/07-13-2/2012_pa	EPI528274|A/swine/DongNai/07-13-2/2012_ha	EPI528267|A/swine/DongNai/07-13-2/2012_np	EPI528273|A/swine/DongNai/07-13-2/2012_na	EPI528269|A/swine/DongNai/07-13-2/2012_mp	EPI528268|A/swine/DongNai/07-13-2/2012_ns	A/swine/DongNai/07-13-2/2012	A / H3N2	Asia / Vietnam	Swine	National Institute of Animal Health	Takemae, N.; Saito, T.	2012-12-19
EPI_ISL_161661	EPI528263|A/swine/DongNai/07-11-2/2012_pb2	EPI528264|A/swine/DongNai/07-11-2/2012_pb1	EPI528262|A/swine/DongNai/07-11-2/2012_pa	EPI528266|A/swine/DongNai/07-11-2/2012_ha	EPI528259|A/swine/DongNai/07-11-2/2012_np	EPI528265|A/swine/DongNai/07-11-2/2012_na	EPI528261|A/swine/DongNai/07-11-2/2012_mp	EPI528260|A/swine/DongNai/07-11-2/2012_ns	A/swine/DongNai/07-11-2/2012	A / H3N2	Asia / Vietnam	Swine	National Institute of Animal Health	Takemae, N.; Saito, T.	2012-12-19
EPI_ISL_161660	EPI528255|A/swine/Bac_Ninh/386/2012_pb2	EPI528256|A/swine/Bac_Ninh/386/2012_pb1	EPI528254|A/swine/Bac_Ninh/386/2012_pa	EPI528258|A/swine/Bac_Ninh/386/2012_ha	EPI528251|A/swine/Bac_Ninh/386/2012_np	EPI528257|A/swine/Bac_Ninh/386/2012_na	EPI528253|A/swine/Bac_Ninh/386/2012_mp	EPI528252|A/swine/Bac_Ninh/386/2012_ns	A/swine/Bac_Ninh/386/2012	A / H3N2	Asia / Vietnam	Swine	National Institute of Animal Health	Takemae, N.; Saito, T.	2012-12-04
EPI_ISL_161659	EPI528247|A/swine/Bac_Ninh/367/2012_pb2	EPI528248|A/swine/Bac_Ninh/367/2012_pb1	EPI528246|A/swine/Bac_Ninh/367/2012_pa	EPI528250|A/swine/Bac_Ninh/367/2012_ha	EPI528243|A/swine/Bac_Ninh/367/2012_np	EPI528249|A/swine/Bac_Ninh/367/2012_na	EPI528245|A/swine/Bac_Ninh/367/2012_mp	EPI528244|A/swine/Bac_Ninh/367/2012_ns	A/swine/Bac_Ninh/367/2012	A / H1N2	Asia / Vietnam	Swine	National Institute of Animal Health	Takemae, N.; Saito, T.	2012-12-04
EPI_ISL_161658	EPI528239|A/swine/Bac_Ninh/365/2012_pb2	EPI528240|A/swine/Bac_Ninh/365/2012_pb1	EPI528238|A/swine/Bac_Ninh/365/2012_pa	EPI528242|A/swine/Bac_Ninh/365/2012_ha	EPI528235|A/swine/Bac_Ninh/365/2012_np	EPI528241|A/swine/Bac_Ninh/365/2012_na	EPI528237|A/swine/Bac_Ninh/365/2012_mp	EPI528236|A/swine/Bac_Ninh/365/2012_ns	A/swine/Bac_Ninh/365/2012	A / H1N2	Asia / Vietnam	Swine	National Institute of Animal Health	Takemae, N.; Saito, T.	2012-12-04
EPI_ISL_161657	EPI528231|A/swine/Bac_Ninh/352/2012_pb2	EPI528232|A/swine/Bac_Ninh/352/2012_pb1	EPI528230|A/swine/Bac_Ninh/352/2012_pa	EPI528234|A/swine/Bac_Ninh/352/2012_ha	EPI528227|A/swine/Bac_Ninh/352/2012_np	EPI528233|A/swine/Bac_Ninh/352/2012_na	EPI528229|A/swine/Bac_Ninh/352/2012_mp	EPI528228|A/swine/Bac_Ninh/352/2012_ns	A/swine/Bac_Ninh/352/2012	A / H1N2	Asia / Vietnam	Swine	National Institute of Animal Health	Takemae, N.; Saito, T.	2012-12-04
EPI_ISL_161656	EPI528223|A/swine/Bac_Ninh/351/2012_pb2	EPI528224|A/swine/Bac_Ninh/351/2012_pb1	EPI528222|A/swine/Bac_Ninh/351/2012_pa	EPI528226|A/swine/Bac_Ninh/351/2012_ha	EPI528219|A/swine/Bac_Ninh/351/2012_np	EPI528225|A/swine/Bac_Ninh/351/2012_na	EPI528221|A/swine/Bac_Ninh/351/2012_mp	EPI528220|A/swine/Bac_Ninh/351/2012_ns	A/swine/Bac_Ninh/351/2012	A / H1N2	Asia / Vietnam	Swine	National Institute of Animal Health	Takemae, N.; Saito, T.	2012-12-04
EPI_ISL_161655	EPI528215|A/swine/Bac_Ninh/349/2012_pb2	EPI528216|A/swine/Bac_Ninh/349/2012_pb1	EPI528214|A/swine/Bac_Ninh/349/2012_pa	EPI528218|A/swine/Bac_Ninh/349/2012_ha	EPI528211|A/swine/Bac_Ninh/349/2012_np	EPI528217|A/swine/Bac_Ninh/349/2012_na	EPI528213|A/swine/Bac_Ninh/349/2012_mp	EPI528212|A/swine/Bac_Ninh/349/2012_ns	A/swine/Bac_Ninh/349/2012	A / H1N2	Asia / Vietnam	Swine	National Institute of Animal Health	Takemae, N.; Saito, T.	2012-12-04
EPI_ISL_161654	EPI528207|A/swine/Bac_Ninh/347/2012_pb2	EPI528208|A/swine/Bac_Ninh/347/2012_pb1	EPI528206|A/swine/Bac_Ninh/347/2012_pa	EPI528210|A/swine/Bac_Ninh/347/2012_ha	EPI528203|A/swine/Bac_Ninh/347/2012_np	EPI528209|A/swine/Bac_Ninh/347/2012_na	EPI528205|A/swine/Bac_Ninh/347/2012_mp	EPI528204|A/swine/Bac_Ninh/347/2012_ns	A/swine/Bac_Ninh/347/2012	A / H1N2	Asia / Vietnam	Swine	National Institute of Animal Health	Takemae, N.; Saito, T.	2012-12-04
EPI_ISL_161653	EPI528199|A/swine/Bac_Ninh/346/2012_pb2	EPI528200|A/swine/Bac_Ninh/346/2012_pb1	EPI528198|A/swine/Bac_Ninh/346/2012_pa	EPI528202|A/swine/Bac_Ninh/346/2012_ha	EPI528195|A/swine/Bac_Ninh/346/2012_np	EPI528201|A/swine/Bac_Ninh/346/2012_na	EPI528197|A/swine/Bac_Ninh/346/2012_mp	EPI528196|A/swine/Bac_Ninh/346/2012_ns	A/swine/Bac_Ninh/346/2012	A / H1N2	Asia / Vietnam	Swine	National Institute of Animal Health	Takemae, N.; Saito, T.	2012-12-04
EPI_ISL_161652	EPI528191|A/swine/Bac_Ninh/345/2012_pb2	EPI528192|A/swine/Bac_Ninh/345/2012_pb1	EPI528190|A/swine/Bac_Ninh/345/2012_pa	EPI528194|A/swine/Bac_Ninh/345/2012_ha	EPI528187|A/swine/Bac_Ninh/345/2012_np	EPI528193|A/swine/Bac_Ninh/345/2012_na	EPI528189|A/swine/Bac_Ninh/345/2012_mp	EPI528188|A/swine/Bac_Ninh/345/2012_ns	A/swine/Bac_Ninh/345/2012	A / H1N2	Asia / Vietnam	Swine	National Institute of Animal Health	Takemae, N.; Saito, T.	2012-12-04
EPI_ISL_161651	EPI528183|A/swine/Bac_Ninh/169/2012_pb2	EPI528184|A/swine/Bac_Ninh/169/2012_pb1	EPI528182|A/swine/Bac_Ninh/169/2012_pa	EPI528186|A/swine/Bac_Ninh/169/2012_ha	EPI528179|A/swine/Bac_Ninh/169/2012_np	EPI528185|A/swine/Bac_Ninh/169/2012_na	EPI528181|A/swine/Bac_Ninh/169/2012_mp	EPI528180|A/swine/Bac_Ninh/169/2012_ns	A/swine/Bac_Ninh/169/2012	A / H3N2	Asia / Vietnam	Swine	National Institute of Animal Health	Takemae, N.; Saito, T.	2012-07-24
EPI_ISL_161650	EPI528175|A/swine/Bac_Ninh/168/2012_pb2	EPI528176|A/swine/Bac_Ninh/168/2012_pb1	EPI528174|A/swine/Bac_Ninh/168/2012_pa	EPI528178|A/swine/Bac_Ninh/168/2012_ha	EPI528171|A/swine/Bac_Ninh/168/2012_np	EPI528177|A/swine/Bac_Ninh/168/2012_na	EPI528173|A/swine/Bac_Ninh/168/2012_mp	EPI528172|A/swine/Bac_Ninh/168/2012_ns	A/swine/Bac_Ninh/168/2012	A / H3N2	Asia / Vietnam	Swine	National Institute of Animal Health	Takemae, N.; Saito, T.	2012-07-24
EPI_ISL_161649	EPI528167|A/swine/Bac_Ninh/167/2012_pb2	EPI528168|A/swine/Bac_Ninh/167/2012_pb1	EPI528166|A/swine/Bac_Ninh/167/2012_pa	EPI528170|A/swine/Bac_Ninh/167/2012_ha	EPI528163|A/swine/Bac_Ninh/167/2012_np	EPI528169|A/swine/Bac_Ninh/167/2012_na	EPI528165|A/swine/Bac_Ninh/167/2012_mp	EPI528164|A/swine/Bac_Ninh/167/2012_ns	A/swine/Bac_Ninh/167/2012	A / H3N2	Asia / Vietnam	Swine	National Institute of Animal Health	Takemae, N.; Saito, T.	2012-07-24
EPI_ISL_161648	EPI528159|A/swine/Bac_Ninh/166/2012_pb2	EPI528160|A/swine/Bac_Ninh/166/2012_pb1	EPI528158|A/swine/Bac_Ninh/166/2012_pa	EPI528162|A/swine/Bac_Ninh/166/2012_ha	EPI528155|A/swine/Bac_Ninh/166/2012_np	EPI528161|A/swine/Bac_Ninh/166/2012_na	EPI528157|A/swine/Bac_Ninh/166/2012_mp	EPI528156|A/swine/Bac_Ninh/166/2012_ns	A/swine/Bac_Ninh/166/2012	A / H3N2	Asia / Vietnam	Swine	National Institute of Animal Health	Takemae, N.; Saito, T.	2012-07-24
EPI_ISL_161647	EPI528151|A/swine/Bac_Ninh/164/2012_pb2	EPI528152|A/swine/Bac_Ninh/164/2012_pb1	EPI528150|A/swine/Bac_Ninh/164/2012_pa	EPI528154|A/swine/Bac_Ninh/164/2012_ha	EPI528147|A/swine/Bac_Ninh/164/2012_np	EPI528153|A/swine/Bac_Ninh/164/2012_na	EPI528149|A/swine/Bac_Ninh/164/2012_mp	EPI528148|A/swine/Bac_Ninh/164/2012_ns	A/swine/Bac_Ninh/164/2012	A / H3N2	Asia / Vietnam	Swine	National Institute of Animal Health	Takemae, N.; Saito, T.	2012-07-24
EPI_ISL_161646	EPI528143|A/swine/Bac_Ninh/163/2012_pb2	EPI528144|A/swine/Bac_Ninh/163/2012_pb1	EPI528142|A/swine/Bac_Ninh/163/2012_pa	EPI528146|A/swine/Bac_Ninh/163/2012_ha	EPI528139|A/swine/Bac_Ninh/163/2012_np	EPI528145|A/swine/Bac_Ninh/163/2012_na	EPI528141|A/swine/Bac_Ninh/163/2012_mp	EPI528140|A/swine/Bac_Ninh/163/2012_ns	A/swine/Bac_Ninh/163/2012	A / H3N2	Asia / Vietnam	Swine	National Institute of Animal Health	Takemae, N.; Saito, T.	2012-07-24
EPI_ISL_161645	EPI528135|A/swine/Bac_Ninh/161/2012_pb2	EPI528136|A/swine/Bac_Ninh/161/2012_pb1	EPI528134|A/swine/Bac_Ninh/161/2012_pa	EPI528138|A/swine/Bac_Ninh/161/2012_ha	EPI528131|A/swine/Bac_Ninh/161/2012_np	EPI528137|A/swine/Bac_Ninh/161/2012_na	EPI528133|A/swine/Bac_Ninh/161/2012_mp	EPI528132|A/swine/Bac_Ninh/161/2012_ns	A/swine/Bac_Ninh/161/2012	A / H3N2	Asia / Vietnam	Swine	National Institute of Animal Health	Takemae, N.; Saito, T.	2012-07-24
EPI_ISL_161644	EPI528127|A/swine/Bac_Ninh/160/2012_pb2	EPI528128|A/swine/Bac_Ninh/160/2012_pb1	EPI528126|A/swine/Bac_Ninh/160/2012_pa	EPI528130|A/swine/Bac_Ninh/160/2012_ha	EPI528123|A/swine/Bac_Ninh/160/2012_np	EPI528129|A/swine/Bac_Ninh/160/2012_na	EPI528125|A/swine/Bac_Ninh/160/2012_mp	EPI528124|A/swine/Bac_Ninh/160/2012_ns	A/swine/Bac_Ninh/160/2012	A / H3N2	Asia / Vietnam	Swine	National Institute of Animal Health	Takemae, N.; Saito, T.	2012-07-24
EPI_ISL_161643	EPI528119|A/swine/Bac_Ninh/159/2012_pb2	EPI528120|A/swine/Bac_Ninh/159/2012_pb1	EPI528118|A/swine/Bac_Ninh/159/2012_pa	EPI528122|A/swine/Bac_Ninh/159/2012_ha	EPI528115|A/swine/Bac_Ninh/159/2012_np	EPI528121|A/swine/Bac_Ninh/159/2012_na	EPI528117|A/swine/Bac_Ninh/159/2012_mp	EPI528116|A/swine/Bac_Ninh/159/2012_ns	A/swine/Bac_Ninh/159/2012	A / H3N2	Asia / Vietnam	Swine	National Institute of Animal Health	Takemae, N.; Saito, T.	2012-07-24
EPI_ISL_161642	EPI528111|A/swine/Bac_Ninh/157/2012_pb2	EPI528112|A/swine/Bac_Ninh/157/2012_pb1	EPI528110|A/swine/Bac_Ninh/157/2012_pa	EPI528114|A/swine/Bac_Ninh/157/2012_ha	EPI528107|A/swine/Bac_Ninh/157/2012_np	EPI528113|A/swine/Bac_Ninh/157/2012_na	EPI528109|A/swine/Bac_Ninh/157/2012_mp	EPI528108|A/swine/Bac_Ninh/157/2012_ns	A/swine/Bac_Ninh/157/2012	A / H3N2	Asia / Vietnam	Swine	National Institute of Animal Health	Takemae, N.; Saito, T.	2012-07-24
EPI_ISL_161641	EPI528103|A/swine/Bac_Ninh/155/2012_pb2	EPI528104|A/swine/Bac_Ninh/155/2012_pb1	EPI528102|A/swine/Bac_Ninh/155/2012_pa	EPI528106|A/swine/Bac_Ninh/155/2012_ha	EPI528099|A/swine/Bac_Ninh/155/2012_np	EPI528105|A/swine/Bac_Ninh/155/2012_na	EPI528101|A/swine/Bac_Ninh/155/2012_mp	EPI528100|A/swine/Bac_Ninh/155/2012_ns	A/swine/Bac_Ninh/155/2012	A / H3N2	Asia / Vietnam	Swine	National Institute of Animal Health	Takemae, N.; Saito, T.	2012-07-24
EPI_ISL_161631	EPI528077|A/swine/Bac_Ninh/154/2012_pb2	EPI528078|A/swine/Bac_Ninh/154/2012_pb1	EPI528076|A/swine/Bac_Ninh/154/2012_pa	EPI528080|A/swine/Bac_Ninh/154/2012_ha	EPI528073|A/swine/Bac_Ninh/154/2012_np	EPI528079|A/swine/Bac_Ninh/154/2012_na	EPI528075|A/swine/Bac_Ninh/154/2012_mp	EPI528074|A/swine/Bac_Ninh/154/2012_ns	A/swine/Bac_Ninh/154/2012	A / H3N2	Asia / Vietnam	Swine	National Institute of Animal Health	Takemae, N.; Saito, T.	2012-07-24
EPI_ISL_161630	EPI528069|A/swine/BaRiaVungTau/02-18-2/2011_pb2	EPI528070|A/swine/BaRiaVungTau/02-18-2/2011_pb1	EPI528068|A/swine/BaRiaVungTau/02-18-2/2011_pa	EPI528072|A/swine/BaRiaVungTau/02-18-2/2011_ha	EPI528065|A/swine/BaRiaVungTau/02-18-2/2011_np	EPI528071|A/swine/BaRiaVungTau/02-18-2/2011_na	EPI528067|A/swine/BaRiaVungTau/02-18-2/2011_mp	EPI528066|A/swine/BaRiaVungTau/02-18-2/2011_ns	A/swine/BaRiaVungTau/02-18-2/2011	A / H1N1	Asia / Vietnam	Swine	National Institute of Animal Health	Takemae, N.; Saito, T.	2011-12-14
EPI_ISL_161629	EPI528061|A/swine/BaRiaVungTau/02-17-2/2011_pb2	EPI528062|A/swine/BaRiaVungTau/02-17-2/2011_pb1	EPI528060|A/swine/BaRiaVungTau/02-17-2/2011_pa	EPI528064|A/swine/BaRiaVungTau/02-17-2/2011_ha	EPI528057|A/swine/BaRiaVungTau/02-17-2/2011_np	EPI528063|A/swine/BaRiaVungTau/02-17-2/2011_na	EPI528059|A/swine/BaRiaVungTau/02-17-2/2011_mp	EPI528058|A/swine/BaRiaVungTau/02-17-2/2011_ns	A/swine/BaRiaVungTau/02-17-2/2011	A / H1N1	Asia / Vietnam	Swine	National Institute of Animal Health	Takemae, N.; Saito, T.	2011-12-14
EPI_ISL_161628	EPI528053|A/swine/BaRiaVungTau/02-16-2/2011_pb2	EPI528054|A/swine/BaRiaVungTau/02-16-2/2011_pb1	EPI528052|A/swine/BaRiaVungTau/02-16-2/2011_pa	EPI528056|A/swine/BaRiaVungTau/02-16-2/2011_ha	EPI528049|A/swine/BaRiaVungTau/02-16-2/2011_np	EPI528055|A/swine/BaRiaVungTau/02-16-2/2011_na	EPI528051|A/swine/BaRiaVungTau/02-16-2/2011_mp	EPI528050|A/swine/BaRiaVungTau/02-16-2/2011_ns	A/swine/BaRiaVungTau/02-16-2/2011	A / H1N1	Asia / Vietnam	Swine	National Institute of Animal Health	Takemae, N.; Saito, T.	2011-12-14
EPI_ISL_161627	EPI528045|A/swine/BaRiaVungTau/02-15-2/2011_pb2	EPI528046|A/swine/BaRiaVungTau/02-15-2/2011_pb1	EPI528044|A/swine/BaRiaVungTau/02-15-2/2011_pa	EPI528048|A/swine/BaRiaVungTau/02-15-2/2011_ha	EPI528041|A/swine/BaRiaVungTau/02-15-2/2011_np	EPI528047|A/swine/BaRiaVungTau/02-15-2/2011_na	EPI528043|A/swine/BaRiaVungTau/02-15-2/2011_mp	EPI528042|A/swine/BaRiaVungTau/02-15-2/2011_ns	A/swine/BaRiaVungTau/02-15-2/2011	A / H1N1	Asia / Vietnam	Swine	National Institute of Animal Health	Takemae, N.; Saito, T.	2011-12-14
EPI_ISL_161626	EPI528037|A/swine/BaRiaVungTau/02-13-2/2011_pb2	EPI528038|A/swine/BaRiaVungTau/02-13-2/2011_pb1	EPI528036|A/swine/BaRiaVungTau/02-13-2/2011_pa	EPI528040|A/swine/BaRiaVungTau/02-13-2/2011_ha	EPI528033|A/swine/BaRiaVungTau/02-13-2/2011_np	EPI528039|A/swine/BaRiaVungTau/02-13-2/2011_na	EPI528035|A/swine/BaRiaVungTau/02-13-2/2011_mp	EPI528034|A/swine/BaRiaVungTau/02-13-2/2011_ns	A/swine/BaRiaVungTau/02-13-2/2011	A / H1N1	Asia / Vietnam	Swine	National Institute of Animal Health	Takemae, N.; Saito, T.	2011-12-14
EPI_ISL_161625	EPI528029|A/swine/BaRiaVungTau/02-12-2/2011_pb2	EPI528030|A/swine/BaRiaVungTau/02-12-2/2011_pb1	EPI528028|A/swine/BaRiaVungTau/02-12-2/2011_pa	EPI528032|A/swine/BaRiaVungTau/02-12-2/2011_ha	EPI528025|A/swine/BaRiaVungTau/02-12-2/2011_np	EPI528031|A/swine/BaRiaVungTau/02-12-2/2011_na	EPI528027|A/swine/BaRiaVungTau/02-12-2/2011_mp	EPI528026|A/swine/BaRiaVungTau/02-12-2/2011_ns	A/swine/BaRiaVungTau/02-12-2/2011	A / H1N1	Asia / Vietnam	Swine	National Institute of Animal Health	Takemae, N.; Saito, T.	2011-12-14
EPI_ISL_161624	EPI528021|A/swine/BaRiaVungTau/02-11-2/2011_pb2	EPI528022|A/swine/BaRiaVungTau/02-11-2/2011_pb1	EPI528020|A/swine/BaRiaVungTau/02-11-2/2011_pa	EPI528024|A/swine/BaRiaVungTau/02-11-2/2011_ha	EPI528017|A/swine/BaRiaVungTau/02-11-2/2011_np	EPI528023|A/swine/BaRiaVungTau/02-11-2/2011_na	EPI528019|A/swine/BaRiaVungTau/02-11-2/2011_mp	EPI528018|A/swine/BaRiaVungTau/02-11-2/2011_ns	A/swine/BaRiaVungTau/02-11-2/2011	A / H1N1	Asia / Vietnam	Swine	National Institute of Animal Health	Takemae, N.; Saito, T.	2011-12-14
EPI_ISL_161623	EPI528013|A/swine/BaRiaVungTau/02-10-2/2011_pb2	EPI528014|A/swine/BaRiaVungTau/02-10-2/2011_pb1	EPI528012|A/swine/BaRiaVungTau/02-10-2/2011_pa	EPI528016|A/swine/BaRiaVungTau/02-10-2/2011_ha	EPI528009|A/swine/BaRiaVungTau/02-10-2/2011_np	EPI528015|A/swine/BaRiaVungTau/02-10-2/2011_na	EPI528011|A/swine/BaRiaVungTau/02-10-2/2011_mp	EPI528010|A/swine/BaRiaVungTau/02-10-2/2011_ns	A/swine/BaRiaVungTau/02-10-2/2011	A / H1N1	Asia / Vietnam	Swine	National Institute of Animal Health	Takemae, N.; Saito, T.	2011-12-14
EPI_ISL_161436	EPI527481|A/swine/Bac_Ninh/153/2012_pb2	EPI527482|A/swine/Bac_Ninh/153/2012_pb1	EPI527480|A/swine/Bac_Ninh/153/2012_pa	EPI527484|A/swine/Bac_Ninh/153/2012_ha	EPI527477|A/swine/Bac_Ninh/153/2012_np	EPI527483|A/swine/Bac_Ninh/153/2012_na	EPI527479|A/swine/Bac_Ninh/153/2012_mp	EPI527478|A/swine/Bac_Ninh/153/2012_ns	A/swine/Bac_Ninh/153/2012	A / H3N2	Asia / Vietnam	Swine	National Institute of Animal Health	Takemae, N.; Saito, T.	2012-07-24
EPI_ISL_161435	EPI527473|A/swine/Bac_Ninh/152/2012_pb2	EPI527474|A/swine/Bac_Ninh/152/2012_pb1	EPI527472|A/swine/Bac_Ninh/152/2012_pa	EPI527476|A/swine/Bac_Ninh/152/2012_ha	EPI527469|A/swine/Bac_Ninh/152/2012_np	EPI527475|A/swine/Bac_Ninh/152/2012_na	EPI527471|A/swine/Bac_Ninh/152/2012_mp	EPI527470|A/swine/Bac_Ninh/152/2012_ns	A/swine/Bac_Ninh/152/2012	A / H3N2	Asia / Vietnam	Swine	National Institute of Animal Health	Takemae, N.; Saito, T.	2012-07-24
EPI_ISL_161434	EPI527465|A/swine/Bac_Ninh/150/2012_pb2	EPI527466|A/swine/Bac_Ninh/150/2012_pb1	EPI527464|A/swine/Bac_Ninh/150/2012_pa	EPI527468|A/swine/Bac_Ninh/150/2012_ha	EPI527461|A/swine/Bac_Ninh/150/2012_np	EPI527467|A/swine/Bac_Ninh/150/2012_na	EPI527463|A/swine/Bac_Ninh/150/2012_mp	EPI527462|A/swine/Bac_Ninh/150/2012_ns	A/swine/Bac_Ninh/150/2012	A / H3N2	Asia / Vietnam	Swine	National Institute of Animal Health	Takemae, N.; Saito, T.	2012-07-24
EPI_ISL_161433	EPI527457|A/swine/Bac_Ninh/149/2012_pb2	EPI527458|A/swine/Bac_Ninh/149/2012_pb1	EPI527456|A/swine/Bac_Ninh/149/2012_pa	EPI527460|A/swine/Bac_Ninh/149/2012_ha	EPI527453|A/swine/Bac_Ninh/149/2012_np	EPI527459|A/swine/Bac_Ninh/149/2012_na	EPI527455|A/swine/Bac_Ninh/149/2012_mp	EPI527454|A/swine/Bac_Ninh/149/2012_ns	A/swine/Bac_Ninh/149/2012	A / H3N2	Asia / Vietnam	Swine	National Institute of Animal Health	Takemae, N.; Saito, T.	2012-07-24
EPI_ISL_161432	EPI527449|A/swine/Bac_Ninh/148/2012_pb2	EPI527450|A/swine/Bac_Ninh/148/2012_pb1	EPI527448|A/swine/Bac_Ninh/148/2012_pa	EPI527452|A/swine/Bac_Ninh/148/2012_ha	EPI527445|A/swine/Bac_Ninh/148/2012_np	EPI527451|A/swine/Bac_Ninh/148/2012_na	EPI527447|A/swine/Bac_Ninh/148/2012_mp	EPI527446|A/swine/Bac_Ninh/148/2012_ns	A/swine/Bac_Ninh/148/2012	A / H3N2	Asia / Vietnam	Swine	National Institute of Animal Health	Takemae, N.; Saito, T.	2012-07-24
EPI_ISL_161431	EPI527441|A/swine/Bac_Ninh/146/2012_pb2	EPI527442|A/swine/Bac_Ninh/146/2012_pb1	EPI527440|A/swine/Bac_Ninh/146/2012_pa	EPI527444|A/swine/Bac_Ninh/146/2012_ha	EPI527437|A/swine/Bac_Ninh/146/2012_np	EPI527443|A/swine/Bac_Ninh/146/2012_na	EPI527439|A/swine/Bac_Ninh/146/2012_mp	EPI527438|A/swine/Bac_Ninh/146/2012_ns	A/swine/Bac_Ninh/146/2012	A / H3N2	Asia / Vietnam	Swine	National Institute of Animal Health	Takemae, N.; Saito, T.	2012-07-24
EPI_ISL_161430	EPI527433|A/swine/Bac_Ninh/145/2012_pb2	EPI527434|A/swine/Bac_Ninh/145/2012_pb1	EPI527432|A/swine/Bac_Ninh/145/2012_pa	EPI527436|A/swine/Bac_Ninh/145/2012_ha	EPI527429|A/swine/Bac_Ninh/145/2012_np	EPI527435|A/swine/Bac_Ninh/145/2012_na	EPI527431|A/swine/Bac_Ninh/145/2012_mp	EPI527430|A/swine/Bac_Ninh/145/2012_ns	A/swine/Bac_Ninh/145/2012	A / H3N2	Asia / Vietnam	Swine	National Institute of Animal Health	Takemae, N.; Saito, T.	2012-07-24
EPI_ISL_161429	EPI527425|A/swine/Bac_Ninh/144/2012_pb2	EPI527426|A/swine/Bac_Ninh/144/2012_pb1	EPI527424|A/swine/Bac_Ninh/144/2012_pa	EPI527428|A/swine/Bac_Ninh/144/2012_ha	EPI527421|A/swine/Bac_Ninh/144/2012_np	EPI527427|A/swine/Bac_Ninh/144/2012_na	EPI527423|A/swine/Bac_Ninh/144/2012_mp	EPI527422|A/swine/Bac_Ninh/144/2012_ns	A/swine/Bac_Ninh/144/2012	A / H3N2	Asia / Vietnam	Swine	National Institute of Animal Health	Takemae, N.; Saito, T.	2012-07-24
EPI_ISL_161428	EPI527417|A/swine/Bac_Ninh/141/2012_pb2	EPI527418|A/swine/Bac_Ninh/141/2012_pb1	EPI527416|A/swine/Bac_Ninh/141/2012_pa	EPI527420|A/swine/Bac_Ninh/141/2012_ha	EPI527413|A/swine/Bac_Ninh/141/2012_np	EPI527419|A/swine/Bac_Ninh/141/2012_na	EPI527415|A/swine/Bac_Ninh/141/2012_mp	EPI527414|A/swine/Bac_Ninh/141/2012_ns	A/swine/Bac_Ninh/141/2012	A / H3N2	Asia / Vietnam	Swine	National Institute of Animal Health	Takemae, N.; Saito, T.	2012-07-24
EPI_ISL_161427	EPI527409|A/swine/Bac_Ninh/118/2012_pb2	EPI527410|A/swine/Bac_Ninh/118/2012_pb1	EPI527408|A/swine/Bac_Ninh/118/2012_pa	EPI527412|A/swine/Bac_Ninh/118/2012_ha	EPI527405|A/swine/Bac_Ninh/118/2012_np	EPI527411|A/swine/Bac_Ninh/118/2012_na	EPI527407|A/swine/Bac_Ninh/118/2012_mp	EPI527406|A/swine/Bac_Ninh/118/2012_ns	A/swine/Bac_Ninh/118/2012	A / H3N2	Asia / Vietnam	Swine	National Institute of Animal Health	Takemae, N.; Saito, T.	2012-07-24
EPI_ISL_161426	EPI527401|A/swine/Bac_Ninh/116/2012_pb2	EPI527402|A/swine/Bac_Ninh/116/2012_pb1	EPI527400|A/swine/Bac_Ninh/116/2012_pa	EPI527404|A/swine/Bac_Ninh/116/2012_ha	EPI527397|A/swine/Bac_Ninh/116/2012_np	EPI527403|A/swine/Bac_Ninh/116/2012_na	EPI527399|A/swine/Bac_Ninh/116/2012_mp	EPI527398|A/swine/Bac_Ninh/116/2012_ns	A/swine/Bac_Ninh/116/2012	A / H3N2	Asia / Vietnam	Swine	National Institute of Animal Health	Takemae, N.; Saito, T.	2012-07-24
EPI_ISL_161425	EPI527393|A/swine/Bac_Ninh/105/2012_pb2	EPI527394|A/swine/Bac_Ninh/105/2012_pb1	EPI527392|A/swine/Bac_Ninh/105/2012_pa	EPI527396|A/swine/Bac_Ninh/105/2012_ha	EPI527389|A/swine/Bac_Ninh/105/2012_np	EPI527395|A/swine/Bac_Ninh/105/2012_na	EPI527391|A/swine/Bac_Ninh/105/2012_mp	EPI527390|A/swine/Bac_Ninh/105/2012_ns	A/swine/Bac_Ninh/105/2012	A / H3N2	Asia / Vietnam	Swine	National Institute of Animal Health	Takemae, N.; Saito, T.	2012-07-24
EPI_ISL_160814	EPI524564|A/swine/TienGiang/02-22-1/2012_pb2	EPI524565|A/swine/TienGiang/02-22-1/2012_pb1	EPI524563|A/swine/TienGiang/02-22-1/2012_pa	EPI524567|A/swine/TienGiang/02-22-1/2012_ha	EPI524560|A/swine/TienGiang/02-22-1/2012_np	EPI524566|A/swine/TienGiang/02-22-1/2012_na	EPI524562|A/swine/TienGiang/02-22-1/2012_mp	EPI524561|A/swine/TienGiang/02-22-1/2012_ns	A/swine/TienGiang/02-22-1/2012	A / H1N1	Asia / Vietnam	Swine	National Institute of Animal Health	Takemae, N.; Saito, T.	2012-09-18
EPI_ISL_160813	EPI524556|A/swine/TienGiang/02-03-1/2012_pb2	EPI524557|A/swine/TienGiang/02-03-1/2012_pb1	EPI524555|A/swine/TienGiang/02-03-1/2012_pa	EPI524559|A/swine/TienGiang/02-03-1/2012_ha	EPI524552|A/swine/TienGiang/02-03-1/2012_np	EPI524558|A/swine/TienGiang/02-03-1/2012_na	EPI524554|A/swine/TienGiang/02-03-1/2012_mp	EPI524553|A/swine/TienGiang/02-03-1/2012_ns	A/swine/TienGiang/02-03-1/2012	A / H1N2	Asia / Vietnam	Swine	National Institute of Animal Health	Takemae, N.; Saito, T.	2012-09-18
EPI_ISL_160807	EPI524508|A/swine/TienGiang/01-06-1/2012_pb2	EPI524509|A/swine/TienGiang/01-06-1/2012_pb1	EPI524507|A/swine/TienGiang/01-06-1/2012_pa	EPI524513|A/swine/TienGiang/01-06-1/2012_ha	EPI524502|A/swine/TienGiang/01-06-1/2012_np	EPI524511|A/swine/TienGiang/01-06-1/2012_na	EPI524505|A/swine/TienGiang/01-06-1/2012_mp	EPI524503|A/swine/TienGiang/01-06-1/2012_ns	A/swine/TienGiang/01-06-1/2012	A / H1N2	Asia / Vietnam	Swine	National Institute of Animal Health	Takemae, N.; Saito, T.	2012-09-18
EPI_ISL_160794	EPI524412|A/swine/DongNai/07-17-1/2012_pb2	EPI524413|A/swine/DongNai/07-17-1/2012_pb1	EPI524411|A/swine/DongNai/07-17-1/2012_pa	EPI524415|A/swine/DongNai/07-17-1/2012_ha	EPI524408|A/swine/DongNai/07-17-1/2012_np	EPI524414|A/swine/DongNai/07-17-1/2012_na	EPI524410|A/swine/DongNai/07-17-1/2012_mp	EPI524409|A/swine/DongNai/07-17-1/2012_ns	A/swine/DongNai/07-17-1/2012	A / H3N2	Asia / Vietnam	Swine	National Institute of Animal Health	Takemae, N.; Saito, T.	2012-09-20
EPI_ISL_160793	EPI524404|A/swine/Bac_Ninh/143/2012_pb2	EPI524405|A/swine/Bac_Ninh/143/2012_pb1	EPI524403|A/swine/Bac_Ninh/143/2012_pa	EPI524407|A/swine/Bac_Ninh/143/2012_ha	EPI524400|A/swine/Bac_Ninh/143/2012_np	EPI524406|A/swine/Bac_Ninh/143/2012_na	EPI524402|A/swine/Bac_Ninh/143/2012_mp	EPI524401|A/swine/Bac_Ninh/143/2012_ns	A/swine/Bac_Ninh/143/2012	A / H3N2	Asia / Vietnam	Swine	National Institute of Animal Health	Takemae, N.; Saito, T.	2012-07-24
EPI_ISL_160791	EPI524388|A/swine/Bac_Ninh/102/2012_pb2	EPI524389|A/swine/Bac_Ninh/102/2012_pb1	EPI524387|A/swine/Bac_Ninh/102/2012_pa	EPI524391|A/swine/Bac_Ninh/102/2012_ha	EPI524384|A/swine/Bac_Ninh/102/2012_np	EPI524390|A/swine/Bac_Ninh/102/2012_na	EPI524386|A/swine/Bac_Ninh/102/2012_mp	EPI524385|A/swine/Bac_Ninh/102/2012_ns	A/swine/Bac_Ninh/102/2012	A / H3N2	Asia / Vietnam	Swine	National Institute of Animal Health	Takemae, N.; Saito, T.	2012-07-24
EPI_ISL_160790	EPI524380|A/swine/TienGiang/02-24-2/2012_pb2	EPI524381|A/swine/TienGiang/02-24-2/2012_pb1	EPI524379|A/swine/TienGiang/02-24-2/2012_pa	EPI524383|A/swine/TienGiang/02-24-2/2012_ha	EPI524376|A/swine/TienGiang/02-24-2/2012_np	EPI524382|A/swine/TienGiang/02-24-2/2012_na	EPI524378|A/swine/TienGiang/02-24-2/2012_mp	EPI524377|A/swine/TienGiang/02-24-2/2012_ns	A/swine/TienGiang/02-24-2/2012	A / H1N2	Asia / Vietnam	Swine	National Institute of Animal Health	Takemae, N.; Saito, T.	2012-12-18
EPI_ISL_160789	EPI524372|A/swine/DongNai/07-10-2/2012_pb2	EPI524373|A/swine/DongNai/07-10-2/2012_pb1	EPI524371|A/swine/DongNai/07-10-2/2012_pa	EPI524375|A/swine/DongNai/07-10-2/2012_ha	EPI524368|A/swine/DongNai/07-10-2/2012_np	EPI524374|A/swine/DongNai/07-10-2/2012_na	EPI524370|A/swine/DongNai/07-10-2/2012_mp	EPI524369|A/swine/DongNai/07-10-2/2012_ns	A/swine/DongNai/07-10-2/2012	A / H3N2	Asia / Vietnam	Swine	National Institute of Animal Health	Takemae, N.; Saito, T.	2012-12-19
EPI_ISL_160788	EPI524364|A/swine/Bac_Ninh/396/2012_pb2	EPI524365|A/swine/Bac_Ninh/396/2012_pb1	EPI524363|A/swine/Bac_Ninh/396/2012_pa	EPI524367|A/swine/Bac_Ninh/396/2012_ha	EPI524360|A/swine/Bac_Ninh/396/2012_np	EPI524366|A/swine/Bac_Ninh/396/2012_na	EPI524362|A/swine/Bac_Ninh/396/2012_mp	EPI524361|A/swine/Bac_Ninh/396/2012_ns	A/swine/Bac_Ninh/396/2012	A / H3N2	Asia / Vietnam	Swine	National Institute of Animal Health	Takemae, N.; Saito, T.	2012-12-04
EPI_ISL_160787	EPI524356|A/swine/Bac_Ninh/344/2012_pb2	EPI524357|A/swine/Bac_Ninh/344/2012_pb1	EPI524355|A/swine/Bac_Ninh/344/2012_pa	EPI524359|A/swine/Bac_Ninh/344/2012_ha	EPI524352|A/swine/Bac_Ninh/344/2012_np	EPI524358|A/swine/Bac_Ninh/344/2012_na	EPI524354|A/swine/Bac_Ninh/344/2012_mp	EPI524353|A/swine/Bac_Ninh/344/2012_ns	A/swine/Bac_Ninh/344/2012	A / H1N2	Asia / Vietnam	Swine	National Institute of Animal Health	Takemae, N.; Saito, T.	2012-12-04
EPI_ISL_160786	EPI524347|A/swine/HoChiMinh/01-16-2/2011_pb2	EPI524348|A/swine/HoChiMinh/01-16-2/2011_pb1	EPI524346|A/swine/HoChiMinh/01-16-2/2011_pa	EPI524350|A/swine/HoChiMinh/01-16-2/2011_ha	EPI524343|A/swine/HoChiMinh/01-16-2/2011_np	EPI524349|A/swine/HoChiMinh/01-16-2/2011_na	EPI524345|A/swine/HoChiMinh/01-16-2/2011_mp	EPI524344|A/swine/HoChiMinh/01-16-2/2011_ns	A/swine/HoChiMinh/01-16-2/2011	A / H3N2	Asia / Vietnam	Swine	National Institute of Animal Health	Takemae, N.; Saito, T.	2011-12-12
EPI_ISL_160785	EPI524339|A/swine/TienGiang/02-25-1/2011_pb2	EPI524340|A/swine/TienGiang/02-25-1/2011_pb1	EPI524338|A/swine/TienGiang/02-25-1/2011_pa	EPI524342|A/swine/TienGiang/02-25-1/2011_ha	EPI524335|A/swine/TienGiang/02-25-1/2011_np	EPI524341|A/swine/TienGiang/02-25-1/2011_na	EPI524337|A/swine/TienGiang/02-25-1/2011_mp	EPI524336|A/swine/TienGiang/02-25-1/2011_ns	A/swine/TienGiang/02-25-1/2011	A / H1N1	Asia / Vietnam	Swine	National Institute of Animal Health	Takemae, N.; Saito, T.	2011-08-16
EPI_ISL_160784	EPI524331|A/swine/TienGiang/02-03-2/2011_pb2	EPI524332|A/swine/TienGiang/02-03-2/2011_pb1	EPI524330|A/swine/TienGiang/02-03-2/2011_pa	EPI524334|A/swine/TienGiang/02-03-2/2011_ha	EPI524327|A/swine/TienGiang/02-03-2/2011_np	EPI524333|A/swine/TienGiang/02-03-2/2011_na	EPI524329|A/swine/TienGiang/02-03-2/2011_mp	EPI524328|A/swine/TienGiang/02-03-2/2011_ns	A/swine/TienGiang/02-03-2/2011	A / H3N2	Asia / Vietnam	Swine	National Institute of Animal Health	Takemae, N.; Saito, T.	2011-12-12
EPI_ISL_160783	EPI524323|A/swine/TienGiang/01-16-2/2011_pb2	EPI524324|A/swine/TienGiang/01-16-2/2011_pb1	EPI524322|A/swine/TienGiang/01-16-2/2011_pa	EPI524326|A/swine/TienGiang/01-16-2/2011_ha	EPI524319|A/swine/TienGiang/01-16-2/2011_np	EPI524325|A/swine/TienGiang/01-16-2/2011_na	EPI524321|A/swine/TienGiang/01-16-2/2011_mp	EPI524320|A/swine/TienGiang/01-16-2/2011_ns	A/swine/TienGiang/01-16-2/2011	A / H1N2	Asia / Vietnam	Swine	National Institute of Animal Health	Takemae, N.; Saito, T.	2011-12-12
EPI_ISL_160446	EPI521960|A/swine/NamDinh/VBVH33/2011_pb2	EPI521961|A/swine/NamDinh/VBVH33/2011_pb1	EPI521959|A/swine/NamDinh/VBVH33/2011_pa	EPI521963|A/swine/NamDinh/VBVH33/2011_ha	EPI521956|A/swine/NamDinh/VBVH33/2011_np	EPI521962|A/swine/NamDinh/VBVH33/2011_na	EPI521958|A/swine/NamDinh/VBVH33/2011_mp	EPI521957|A/swine/NamDinh/VBVH33/2011_ns	A/swine/NamDinh/VBVH33/2011	A / H1N1	Asia / Vietnam	Swine	National Institute of Animal Health	Takemae, N.; Saito, T.	2011-03-05
EPI_ISL_160441	EPI521944|A/swine/BaRiaVungTau/02-01-2/2011_pb2	EPI521945|A/swine/BaRiaVungTau/02-01-2/2011_pb1	EPI521943|A/swine/BaRiaVungTau/02-01-2/2011_pa	EPI521947|A/swine/BaRiaVungTau/02-01-2/2011_ha	EPI521940|A/swine/BaRiaVungTau/02-01-2/2011_np	EPI521946|A/swine/BaRiaVungTau/02-01-2/2011_na	EPI521942|A/swine/BaRiaVungTau/02-01-2/2011_mp	EPI521941|A/swine/BaRiaVungTau/02-01-2/2011_ns	A/swine/BaRiaVungTau/02-01-2/2011	A / H1N1	Asia / Vietnam	Swine	National Institute of Animal Health	Takemae, N.; Saito, T.	2011-12-14
EPI_ISL_160438	EPI521932|A/swine/NamDinh/VBLM01/2011_pb2	EPI521933|A/swine/NamDinh/VBLM01/2011_pb1	EPI521931|A/swine/NamDinh/VBLM01/2011_pa	EPI521935|A/swine/NamDinh/VBLM01/2011_ha	EPI521928|A/swine/NamDinh/VBLM01/2011_np	EPI521934|A/swine/NamDinh/VBLM01/2011_na	EPI521930|A/swine/NamDinh/VBLM01/2011_mp	EPI521929|A/swine/NamDinh/VBLM01/2011_ns	A/swine/NamDinh/VBLM01/2011	A / H1N1	Asia / Vietnam	Swine	National Institute of Animal Health	Takemae, N.; Saito, T.	2011-03-05
EPI_ISL_160437	EPI521920|A/swine/DongNai/03-03-2/2011_pb2	EPI521921|A/swine/DongNai/03-03-2/2011_pb1	EPI521922|A/swine/DongNai/03-03-2/2011_pa	EPI521923|A/swine/DongNai/03-03-2/2011_ha	EPI521924|A/swine/DongNai/03-03-2/2011_np	EPI524351|A/swine/DongNai/03-03-2/2011_na	EPI521925|A/swine/DongNai/03-03-2/2011_mp	EPI521927|A/swine/DongNai/03-03-2/2011_ns	A/swine/DongNai/03-03-2/2011	A / H1N2	Asia / Vietnam	Swine	National Institute of Animal Health	Takemae, N.; Saito, T.	2011-12-13
EPI_ISL_129922	EPI398694|A/swine/Binh_Doung/02_16/2010_pb2	EPI398695|A/swine/Binh_Doung/02_16/2010_pb1	EPI398696|A/swine/Binh_Doung/02_16/2010_pa	EPI398697|A/swine/Binh_Doung/02_16/2010_ha	EPI398698|A/swine/Binh_Doung/02_16/2010_np	EPI398699|A/swine/Binh_Doung/02_16/2010_na	EPI398700|A/swine/Binh_Doung/02_16/2010_mp	EPI398701|A/swine/Binh_Doung/02_16/2010_ns	A/swine/Binh_Doung/02_16/2010	A / H1N2	Asia / Vietnam	Swine	NA	Hiromoto,Y.; Ngo,T.L.; Pham,P.V.; Le,T.H.; Nguyen,T.H.; Le,T.V.; Nguyen,X.B.; Long,V.; Dung,H.D.; Nguyen,N.; Hoa,T.D.; Takemae,N.; Uchida,Y.; Saito,T.	2010-01-01
EPI_ISL_77872	EPI274950|A/Guam/NHRC0024/2009_pb2	EPI274951|A/Guam/NHRC0024/2009_pb1	EPI274952|A/Guam/NHRC0024/2009_pa	EPI274953|A/Guam/NHRC0024/2009_ha	EPI274954|A/Guam/NHRC0024/2009_np	EPI274955|A/Guam/NHRC0024/2009_na	EPI274956|A/Guam/NHRC0024/2009_mp	EPI274957|A/Guam/NHRC0024/2009_ns	A/Guam/NHRC0024/2009	A / H1N1	Oceania / Guam	Human	NA	The NIAID Influenza Genome Sequencing Consortium	2009-09-26
EPI_ISL_75150	EPI258755|A/San Diego/INS74/2009_pb2	EPI258756|A/San Diego/INS74/2009_pb1	EPI258757|A/San Diego/INS74/2009_pa	EPI258758|A/San Diego/INS74/2009_ha	EPI258759|A/San Diego/INS74/2009_np	EPI258760|A/San Diego/INS74/2009_na	EPI258761|A/San Diego/INS74/2009_mp	EPI258762|A/San Diego/INS74/2009_ns	A/San Diego/INS74/2009	A / H1N1	North America / United States / California	Human	NA	The NIAID Influenza Genome Sequencing Consortium	2009-11-12
EPI_ISL_70684	EPI244881|A/Australia/24/2009_pb2	EPI244882|A/Australia/24/2009_pb1	EPI244883|A/Australia/24/2009_pa	EPI244884|A/Australia/24/2009_ha	EPI244885|A/Australia/24/2009_np	EPI244886|A/Australia/24/2009_na	EPI244887|A/Australia/24/2009_mp	EPI244888|A/Australia/24/2009_ns	A/Australia/24/2009	A / H1N1	Oceania / Australia / New South Wales	Human	NA	The NIAID Influenza Genome Sequencing Consortium	2009-07-21
EPI_ISL_61328	EPI213008|A/New York/3960/2009_pb2	EPI213007|A/New York/3960/2009_pb1	EPI213006|A/New York/3960/2009_pa	EPI213001|A/New York/3960/2009_ha	EPI213004|A/New York/3960/2009_np	EPI213003|A/New York/3960/2009_na	EPI213002|A/New York/3960/2009_mp	EPI213005|A/New York/3960/2009_ns	A/New York/3960/2009	A / H1N1	North America / United States / New York	Human	NA	The NIAID Influenza Genome Sequencing Consortium	2009-05-31
EPI_ISL_61327	EPI213000|A/New York/3959/2009_pb2	EPI212999|A/New York/3959/2009_pb1	EPI212998|A/New York/3959/2009_pa	EPI212993|A/New York/3959/2009_ha	EPI212996|A/New York/3959/2009_np	EPI212995|A/New York/3959/2009_na	EPI212994|A/New York/3959/2009_mp	EPI212997|A/New York/3959/2009_ns	A/New York/3959/2009	A / H1N1	North America / United States / New York	Human	NA	The NIAID Influenza Genome Sequencing Consortium	2009-06-01
EPI_ISL_5980164	EPI1925252|A/Darwin/6/2021_pb2	EPI1925253|A/Darwin/6/2021_pb1	EPI1925251|A/Darwin/6/2021_pa	EPI1925255|A/Darwin/6/2021_ha	EPI1925248|A/Darwin/6/2021_np	EPI1925254|A/Darwin/6/2021_na	EPI1925250|A/Darwin/6/2021_mp	EPI1925249|A/Darwin/6/2021_ns	A/Darwin/6/2021	A / H3N2	Oceania / Australia	Human	Centers for Disease Control and Prevention	NA	2021-03-16
EPI_ISL_505731	EPI1789094|A/swine/China/JG13/2019_pb2	EPI1789095|A/swine/China/JG13/2019_pb1	EPI1789093|A/swine/China/JG13/2019_pa	EPI1789089|A/swine/China/JG13/2019_ha	EPI1789090|A/swine/China/JG13/2019_np	EPI1789092|A/swine/China/JG13/2019_na	EPI1789091|A/swine/China/JG13/2019_mp	EPI1789096|A/swine/China/JG13/2019_ns	A/swine/China/JG13/2019	A / H3N2	Asia / China	Swine	NA	Chen,Y.	2019-01
EPI_ISL_502163	EPI1771191|A/Taiwan/03257/2013_pb2	EPI1771306|A/Taiwan/03257/2013_pb1	EPI1771421|A/Taiwan/03257/2013_pa	EPI1771995|A/Taiwan/03257/2013_ha	EPI1771651|A/Taiwan/03257/2013_np	EPI1771766|A/Taiwan/03257/2013_na	EPI1771881|A/Taiwan/03257/2013_mp	EPI1771536|A/Taiwan/03257/2013_ns	A/Taiwan/03257/2013	A / H1N1	Asia / Taiwan	Human	NA	Tsao,K.-C.; Gong,Y.-N.; Huang,Y.-C.; Hsieh,Y.-C.; Lee,H.-Y.; Chen,K.-F.; Yang,S.-L.; Liu,Y.-C.	2013-12-18
EPI_ISL_502160	EPI1771188|A/Taiwan/03144/2013_pb2	EPI1771303|A/Taiwan/03144/2013_pb1	EPI1771418|A/Taiwan/03144/2013_pa	EPI1771992|A/Taiwan/03144/2013_ha	EPI1771648|A/Taiwan/03144/2013_np	EPI1771763|A/Taiwan/03144/2013_na	EPI1771878|A/Taiwan/03144/2013_mp	EPI1771533|A/Taiwan/03144/2013_ns	A/Taiwan/03144/2013	A / H1N1	Asia / Taiwan	Human	NA	Tsao,K.-C.; Gong,Y.-N.; Huang,Y.-C.; Hsieh,Y.-C.; Lee,H.-Y.; Chen,K.-F.; Yang,S.-L.; Liu,Y.-C.	2013-12-06
EPI_ISL_502116	EPI1771144|A/Taiwan/00763/2014_pb2	EPI1771259|A/Taiwan/00763/2014_pb1	EPI1771374|A/Taiwan/00763/2014_pa	EPI1771948|A/Taiwan/00763/2014_ha	EPI1771604|A/Taiwan/00763/2014_np	EPI1771719|A/Taiwan/00763/2014_na	EPI1771834|A/Taiwan/00763/2014_mp	EPI1771489|A/Taiwan/00763/2014_ns	A/Taiwan/00763/2014	A / H1N1	Asia / Taiwan	Human	NA	Tsao,K.-C.; Gong,Y.-N.; Huang,Y.-C.; Hsieh,Y.-C.; Lee,H.-Y.; Chen,K.-F.; Yang,S.-L.; Liu,Y.-C.	2014-02-26
EPI_ISL_502092	EPI1771120|A/Taiwan/00325/2013_pb2	EPI1771235|A/Taiwan/00325/2013_pb1	EPI1771350|A/Taiwan/00325/2013_pa	EPI1771924|A/Taiwan/00325/2013_ha	EPI1771580|A/Taiwan/00325/2013_np	EPI1771695|A/Taiwan/00325/2013_na	EPI1771810|A/Taiwan/00325/2013_mp	EPI1771465|A/Taiwan/00325/2013_ns	A/Taiwan/00325/2013	A / H1N1	Asia / Taiwan	Human	NA	Tsao,K.-C.; Gong,Y.-N.; Huang,Y.-C.; Hsieh,Y.-C.; Lee,H.-Y.; Chen,K.-F.; Yang,S.-L.; Liu,Y.-C.	2013-02-02
EPI_ISL_502077	EPI1771105|A/Taiwan/00061/2014_pb2	EPI1771220|A/Taiwan/00061/2014_pb1	EPI1771335|A/Taiwan/00061/2014_pa		EPI1771565|A/Taiwan/00061/2014_np	EPI1771680|A/Taiwan/00061/2014_na	EPI1771795|A/Taiwan/00061/2014_mp	EPI1771450|A/Taiwan/00061/2014_ns	A/Taiwan/00061/2014	A / H1N1	Asia / Taiwan	Human	NA	Tsao,K.-C.; Gong,Y.-N.; Huang,Y.-C.; Hsieh,Y.-C.; Lee,H.-Y.; Chen,K.-F.; Yang,S.-L.; Liu,Y.-C.	2014-01-06
EPI_ISL_413291	EPI1703038|A/South Australia/34/2019_pb2	EPI1703039|A/South Australia/34/2019_pb1	EPI1703037|A/South Australia/34/2019_pa	EPI1703041|A/South Australia/34/2019_ha	EPI1703034|A/South Australia/34/2019_np	EPI1703040|A/South Australia/34/2019_na	EPI1703036|A/South Australia/34/2019_mp	EPI1703035|A/South Australia/34/2019_ns	A/South Australia/34/2019	A / H3N2	Oceania / Australia	Human	Centers for Disease Control and Prevention	NA	2019-02-06
EPI_ISL_4081386	EPI1906694|A/swine/Denmark/2015_23653_2p1/2015_pb2	EPI1906695|A/swine/Denmark/2015_23653_2p1/2015_pb1	EPI1906696|A/swine/Denmark/2015_23653_2p1/2015_pa	EPI1906697|A/swine/Denmark/2015_23653_2p1/2015_ha	EPI1906698|A/swine/Denmark/2015_23653_2p1/2015_np	EPI1906699|A/swine/Denmark/2015_23653_2p1/2015_na	EPI1906700|A/swine/Denmark/2015_23653_2p1/2015_mp	EPI1906701|A/swine/Denmark/2015_23653_2p1/2015_ns	A/swine/Denmark/2015_23653_2p1/2015	A / H1N2	Europe / Denmark	Swine	NA	Ryt-Hansen,P.; Krog,J.S.; Breum,S.O.; Hjulsager,C.K.; Pedersen,A.G.; Trebbien,R.; Larsen,L.E.	2015-01
EPI_ISL_4081382	EPI1906662|A/swine/Denmark/2017_13494_4_4p1/2017_pb2	EPI1906663|A/swine/Denmark/2017_13494_4_4p1/2017_pb1	EPI1906664|A/swine/Denmark/2017_13494_4_4p1/2017_pa	EPI1906665|A/swine/Denmark/2017_13494_4_4p1/2017_ha	EPI1906666|A/swine/Denmark/2017_13494_4_4p1/2017_np	EPI1906667|A/swine/Denmark/2017_13494_4_4p1/2017_na	EPI1906668|A/swine/Denmark/2017_13494_4_4p1/2017_mp	EPI1906669|A/swine/Denmark/2017_13494_4_4p1/2017_ns	A/swine/Denmark/2017_13494_4_4p1/2017	A / H1N2	Europe / Denmark	Swine	NA	Ryt-Hansen,P.; Krog,J.S.; Breum,S.O.; Hjulsager,C.K.; Pedersen,A.G.; Trebbien,R.; Larsen,L.E.	2017-01
EPI_ISL_4081380	EPI1906654|A/swine/Denmark/2017_13371_3_3p1/2017_pb2	EPI1906655|A/swine/Denmark/2017_13371_3_3p1/2017_pb1	EPI1906656|A/swine/Denmark/2017_13371_3_3p1/2017_pa	EPI1906657|A/swine/Denmark/2017_13371_3_3p1/2017_ha	EPI1906658|A/swine/Denmark/2017_13371_3_3p1/2017_np	EPI1906659|A/swine/Denmark/2017_13371_3_3p1/2017_na	EPI1906660|A/swine/Denmark/2017_13371_3_3p1/2017_mp	EPI1906661|A/swine/Denmark/2017_13371_3_3p1/2017_ns	A/swine/Denmark/2017_13371_3_3p1/2017	A / H1N2	Europe / Denmark	Swine	NA	Ryt-Hansen,P.; Krog,J.S.; Breum,S.O.; Hjulsager,C.K.; Pedersen,A.G.; Trebbien,R.; Larsen,L.E.	2017-01
EPI_ISL_4064273	EPI1899220|A/Thailand/B24069/2017_pb2	EPI1899221|A/Thailand/B24069/2017_pb1	EPI1899222|A/Thailand/B24069/2017_pa	EPI1899223|A/Thailand/B24069/2017_ha	EPI1899224|A/Thailand/B24069/2017_np	EPI1899225|A/Thailand/B24069/2017_na	EPI1899226|A/Thailand/B24069/2017_mp	EPI1899227|A/Thailand/B24069/2017_ns	A/Thailand/B24069/2017	A / H1N1	Asia / Thailand	Human	NA	Rattanaburi,S.; Mayuramart,O.; Khamwut,A.; Chanchaem,P.; Pooworawan,Y.; Payungporn,S.	2017-09-01
EPI_ISL_404527	EPI1661755|A/Wisconsin/588/2019_pb2	EPI1661756|A/Wisconsin/588/2019_pb1	EPI1661754|A/Wisconsin/588/2019_pa	EPI1661758|A/Wisconsin/588/2019_ha	EPI1661751|A/Wisconsin/588/2019_np	EPI1661757|A/Wisconsin/588/2019_na	EPI1661753|A/Wisconsin/588/2019_mp	EPI1661752|A/Wisconsin/588/2019_ns	A/Wisconsin/588/2019	A / H1N1	North America / United States / Wisconsin	Human	Centers for Disease Control and Prevention	NA	2019-12-19
EPI_ISL_4031220	EPI1890252|A/China/SWL11043/2017_pb2	EPI1890207|A/China/SWL11043/2017_pb1	EPI1890162|A/China/SWL11043/2017_pa	EPI1889937|A/China/SWL11043/2017_ha	EPI1890072|A/China/SWL11043/2017_np	EPI1889982|A/China/SWL11043/2017_na	EPI1890027|A/China/SWL11043/2017_mp	EPI1890117|A/China/SWL11043/2017_ns	A/China/SWL11043/2017	A / H1N1	Asia / China	Human	NA	Zhao,X.N.; Zhang,H.J.; Li,D.; Zhou,J.N.; Chen,Y.Y.; Sun,Y.H.; Adeola,A.C.; Fu,X.Q.; Shao,Y.; Zhang,M.L.	2017-09-27
EPI_ISL_4031216	EPI1890248|A/China/SWL1615/2017_pb2	EPI1890203|A/China/SWL1615/2017_pb1	EPI1890158|A/China/SWL1615/2017_pa	EPI1889933|A/China/SWL1615/2017_ha	EPI1890068|A/China/SWL1615/2017_np	EPI1889978|A/China/SWL1615/2017_na	EPI1890023|A/China/SWL1615/2017_mp	EPI1890113|A/China/SWL1615/2017_ns	A/China/SWL1615/2017	A / H1N1	Asia / China	Human	NA	Zhao,X.N.; Zhang,H.J.; Li,D.; Zhou,J.N.; Chen,Y.Y.; Sun,Y.H.; Adeola,A.C.; Fu,X.Q.; Shao,Y.; Zhang,M.L.	2017-05-02
EPI_ISL_4031214	EPI1890246|A/China/SWL333/2017_pb2	EPI1890201|A/China/SWL333/2017_pb1	EPI1890156|A/China/SWL333/2017_pa	EPI1889931|A/China/SWL333/2017_ha	EPI1890066|A/China/SWL333/2017_np	EPI1889976|A/China/SWL333/2017_na	EPI1890021|A/China/SWL333/2017_mp	EPI1890111|A/China/SWL333/2017_ns	A/China/SWL333/2017	A / H1N1	Asia / China	Human	NA	Zhao,X.N.; Zhang,H.J.; Li,D.; Zhou,J.N.; Chen,Y.Y.; Sun,Y.H.; Adeola,A.C.; Fu,X.Q.; Shao,Y.; Zhang,M.L.	2017-05-28
EPI_ISL_4031213	EPI1890245|A/China/SWL1895/2017_pb2	EPI1890200|A/China/SWL1895/2017_pb1	EPI1890155|A/China/SWL1895/2017_pa	EPI1889930|A/China/SWL1895/2017_ha	EPI1890065|A/China/SWL1895/2017_np	EPI1889975|A/China/SWL1895/2017_na	EPI1890020|A/China/SWL1895/2017_mp	EPI1890110|A/China/SWL1895/2017_ns	A/China/SWL1895/2017	A / H1N1	Asia / China	Human	NA	Zhao,X.N.; Zhang,H.J.; Li,D.; Zhou,J.N.; Chen,Y.Y.; Sun,Y.H.; Adeola,A.C.; Fu,X.Q.; Shao,Y.; Zhang,M.L.	2017-08-16
EPI_ISL_4031212	EPI1890244|A/China/SWL1603/2017_pb2	EPI1890199|A/China/SWL1603/2017_pb1	EPI1890154|A/China/SWL1603/2017_pa	EPI1889929|A/China/SWL1603/2017_ha	EPI1890064|A/China/SWL1603/2017_np	EPI1889974|A/China/SWL1603/2017_na	EPI1890019|A/China/SWL1603/2017_mp	EPI1890109|A/China/SWL1603/2017_ns	A/China/SWL1603/2017	A / H1N1	Asia / China	Human	NA	Zhao,X.N.; Zhang,H.J.; Li,D.; Zhou,J.N.; Chen,Y.Y.; Sun,Y.H.; Adeola,A.C.; Fu,X.Q.; Shao,Y.; Zhang,M.L.	2017-05-27
EPI_ISL_400708	EPI1640840|A/Vietnam/BM8/2017_pb2	EPI1640839|A/Vietnam/BM8/2017_pb1	EPI1640838|A/Vietnam/BM8/2017_pa	EPI1640833|A/Vietnam/BM8/2017_ha	EPI1640836|A/Vietnam/BM8/2017_np	EPI1640835|A/Vietnam/BM8/2017_na	EPI1640834|A/Vietnam/BM8/2017_mp	EPI1640837|A/Vietnam/BM8/2017_ns	A/Vietnam/BM8/2017	A / H1N1	Asia / Vietnam	Human	National Institute of Infectious Diseases (NIID)	Takayama, Ikuyo; Nguyen Gia, Binh	2017-04-04
EPI_ISL_400695	EPI1640739|A/Vietnam/BM5/2017_pb2	EPI1640738|A/Vietnam/BM5/2017_pb1	EPI1640737|A/Vietnam/BM5/2017_pa	EPI1640732|A/Vietnam/BM5/2017_ha	EPI1640735|A/Vietnam/BM5/2017_np	EPI1640734|A/Vietnam/BM5/2017_na	EPI1640733|A/Vietnam/BM5/2017_mp	EPI1640736|A/Vietnam/BM5/2017_ns	A/Vietnam/BM5/2017	A / H1N1	Asia / Vietnam	Human	National Institute of Infectious Diseases (NIID)	Takayama, Ikuyo; Nguyen Gia, Binh	2017-05-20
EPI_ISL_399245	EPI1633078|A/Singapore/G2-23.1/2014_pb2	EPI1633079|A/Singapore/G2-23.1/2014_pb1	EPI1633080|A/Singapore/G2-23.1/2014_pa	EPI1633081|A/Singapore/G2-23.1/2014_ha	EPI1633082|A/Singapore/G2-23.1/2014_np	EPI1633083|A/Singapore/G2-23.1/2014_na	EPI1633084|A/Singapore/G2-23.1/2014_mp	EPI1633085|A/Singapore/G2-23.1/2014_ns	A/Singapore/G2-23.1/2014	A / H1N1	Asia / Singapore	Human	NA	Ivan,F.X.; Zhou,X.; Lau,S.H.; Rashid,S.; Teo,J.S.; Lee,H.K.; Koay,E.S.; Chan,K.P.; Leo,Y.S.; Chen,M.I.; Kwoh,C.K.; Chow,V.T.	2014-02-13
EPI_ISL_399244	EPI1633070|A/Singapore/G2-25.1/2014_pb2	EPI1633071|A/Singapore/G2-25.1/2014_pb1	EPI1633072|A/Singapore/G2-25.1/2014_pa	EPI1633073|A/Singapore/G2-25.1/2014_ha	EPI1633074|A/Singapore/G2-25.1/2014_np	EPI1633075|A/Singapore/G2-25.1/2014_na	EPI1633076|A/Singapore/G2-25.1/2014_mp	EPI1633077|A/Singapore/G2-25.1/2014_ns	A/Singapore/G2-25.1/2014	A / H1N1	Asia / Singapore	Human	NA	Ivan,F.X.; Zhou,X.; Lau,S.H.; Rashid,S.; Teo,J.S.; Lee,H.K.; Koay,E.S.; Chan,K.P.; Leo,Y.S.; Chen,M.I.; Kwoh,C.K.; Chow,V.T.	2014-03-06
EPI_ISL_397028	EPI1617980|A/Hawaii/70/2019_pb2	EPI1617981|A/Hawaii/70/2019_pb1	EPI1617979|A/Hawaii/70/2019_pa	EPI1617983|A/Hawaii/70/2019_ha	EPI1617976|A/Hawaii/70/2019_np	EPI1617982|A/Hawaii/70/2019_na	EPI1617978|A/Hawaii/70/2019_mp	EPI1617977|A/Hawaii/70/2019_ns	A/Hawaii/70/2019	A / H1N1	North America / United States / Hawaii	Human	Centers for Disease Control and Prevention	NA	2019-10-05
EPI_ISL_377081	EPI1808255|A/Guangdong-Maonan/SWL1536/2019_pb2	EPI1809068|A/Guangdong-Maonan/SWL1536/2019_pb1	EPI1809859|A/Guangdong-Maonan/SWL1536/2019_pa	EPI1542573|A/Guangdong-Maonan/SWL1536/2019_ha	EPI1810654|A/Guangdong-Maonan/SWL1536/2019_np	EPI1542572|A/Guangdong-Maonan/SWL1536/2019_na	EPI1542571|A/Guangdong-Maonan/SWL1536/2019_mp	EPI1811448|A/Guangdong-Maonan/SWL1536/2019_ns	A/Guangdong-Maonan/SWL1536/2019	A / H1N1	Asia / China / Guangdong	Human	WHO Chinese National Influenza Center	Xiaoxu,Zeng;Xiyan,Li;Weijuan,Huang;Lei,Yang;Dayan,Wang	2019-06-17
EPI_ISL_369616	EPI1515502|A/New York/WC-LVD-11-025/2011_pb2	EPI1515501|A/New York/WC-LVD-11-025/2011_pb1	EPI1515500|A/New York/WC-LVD-11-025/2011_pa	EPI1515495|A/New York/WC-LVD-11-025/2011_ha	EPI1515498|A/New York/WC-LVD-11-025/2011_np	EPI1515497|A/New York/WC-LVD-11-025/2011_na	EPI1515496|A/New York/WC-LVD-11-025/2011_mp	EPI1515499|A/New York/WC-LVD-11-025/2011_ns	A/New York/WC-LVD-11-025/2011	A / H1N1	North America / United States	Human	NA	Tan,G.; Pickett,B.; Fedorova,N.; Amedeo,P.; Hu,L.; Christensen,J.; Miller,J.; Durbin,A.; Williams,T.; Arumemi,F.; Cadiz,C.; Griesemer,S.; Solis,G.; Feumba,G.; StGeorge,K.	2011-02-27
EPI_ISL_369608	EPI1515438|A/New York/WC-LVD-11-024/2011_pb2	EPI1515437|A/New York/WC-LVD-11-024/2011_pb1	EPI1515436|A/New York/WC-LVD-11-024/2011_pa	EPI1515431|A/New York/WC-LVD-11-024/2011_ha	EPI1515434|A/New York/WC-LVD-11-024/2011_np	EPI1515433|A/New York/WC-LVD-11-024/2011_na	EPI1515432|A/New York/WC-LVD-11-024/2011_mp	EPI1515435|A/New York/WC-LVD-11-024/2011_ns	A/New York/WC-LVD-11-024/2011	A / H1N1	North America / United States	Human	NA	Tan,G.; Pickett,B.; Fedorova,N.; Amedeo,P.; Hu,L.; Christensen,J.; Miller,J.; Durbin,A.; Williams,T.; Arumemi,F.; Cadiz,C.; Griesemer,S.; Solis,G.; Feumba,G.; StGeorge,K.	2011-02-25
EPI_ISL_334449	EPI1338748|A/Shanghai-Changning/SWL1621/2013(H1)_pb2	EPI1338749|A/Shanghai-Changning/SWL1621/2013(H1)_pb1	EPI1338747|A/Shanghai-Changning/SWL1621/2013(H1)_pa	EPI1338751|A/Shanghai-Changning/SWL1621/2013(H1)_ha	EPI1338744|A/Shanghai-Changning/SWL1621/2013(H1)_np	EPI1338750|A/Shanghai-Changning/SWL1621/2013(H1)_na	EPI1338746|A/Shanghai-Changning/SWL1621/2013(H1)_mp	EPI1338745|A/Shanghai-Changning/SWL1621/2013(H1)_ns	A/Shanghai-Changning/SWL1621/2013(H1)	A / H1N1	Asia / China / Shanghai	Human	WHO Chinese National Influenza Center	Wang,Dayan;Zhou,Shumei;Li,Xiyan;Li,Xiaodan;Zhang,Ye;Bo,Hong;Shu,Yuelong	2013-12-03
EPI_ISL_292575	EPI1146342|A/Kansas/14/2017_pb2	EPI1146343|A/Kansas/14/2017_pb1	EPI1146341|A/Kansas/14/2017_pa	EPI1146345|A/Kansas/14/2017_ha	EPI1146338|A/Kansas/14/2017_np	EPI1146344|A/Kansas/14/2017_na	EPI1146340|A/Kansas/14/2017_mp	EPI1146339|A/Kansas/14/2017_ns	A/Kansas/14/2017	A / H3N2	North America / United States / Kansas	Human	Centers for Disease Control and Prevention	NA	2017-12-14
EPI_ISL_284090	EPI1093995|A/Laos/1673/2017_pb2	EPI1093996|A/Laos/1673/2017_pb1	EPI1093994|A/Laos/1673/2017_pa	EPI1093998|A/Laos/1673/2017_ha	EPI1093991|A/Laos/1673/2017_np	EPI1093997|A/Laos/1673/2017_na	EPI1093993|A/Laos/1673/2017_mp	EPI1093992|A/Laos/1673/2017_ns	A/Laos/1673/2017	A / H1N1	Asia / Lao, People's Democratic Republic	Human	Centers for Disease Control and Prevention	NA	2017-05-23
EPI_ISL_284085	EPI1093955|A/Laos/1335/2017_pb2	EPI1093956|A/Laos/1335/2017_pb1	EPI1093954|A/Laos/1335/2017_pa	EPI1093958|A/Laos/1335/2017_ha	EPI1093951|A/Laos/1335/2017_np	EPI1093957|A/Laos/1335/2017_na	EPI1093953|A/Laos/1335/2017_mp	EPI1093952|A/Laos/1335/2017_ns	A/Laos/1335/2017	A / H1N1	Asia / Lao, People's Democratic Republic	Human	Centers for Disease Control and Prevention	NA	2017-04-24
EPI_ISL_278998	EPI1064959|A/Milano/53/2013_pb2	EPI1064881|A/Milano/53/2013_pb1	EPI1064911|A/Milano/53/2013_pa	EPI1064825|A/Milano/53/2013_ha	EPI1064855|A/Milano/53/2013_np	EPI1064785|A/Milano/53/2013_na	EPI1064817|A/Milano/53/2013_mp	EPI1064560|A/Milano/53/2013_ns	A/Milano/53/2013	A / H1N1	Europe / Italy	Human	NA	Chiapponi,C.; Ebranati,E.; Pariani,E.; Faccini,S.; Luppi,A.; Baioni,L.; Manfredi,R.; Carta,V.; Merenda,M.; Affanni,P.; Colucci,M.E.; Veronesi,L.; Zehender,G.; Foni,E.	1905-07-05
EPI_ISL_278963	EPI1064479|A/Parma/9/2014_pb2	EPI1064521|A/Parma/9/2014_pb1	EPI1064424|A/Parma/9/2014_pa	EPI1064327|A/Parma/9/2014_ha	EPI1064370|A/Parma/9/2014_np	EPI1064273|A/Parma/9/2014_na	EPI1064316|A/Parma/9/2014_mp	EPI1064219|A/Parma/9/2014_ns	A/Parma/9/2014	A / H1N1	Europe / Italy	Human	NA	Chiapponi,C.; Ebranati,E.; Pariani,E.; Faccini,S.; Luppi,A.; Baioni,L.; Manfredi,R.; Carta,V.; Merenda,M.; Affanni,P.; Colucci,M.E.; Veronesi,L.; Zehender,G.; Foni,E.	1905-07-06
EPI_ISL_277881	EPI1060176|A/Hawaii/40/2017_pb2	EPI1060177|A/Hawaii/40/2017_pb1	EPI1060175|A/Hawaii/40/2017_pa	EPI1060179|A/Hawaii/40/2017_ha	EPI1060172|A/Hawaii/40/2017_np	EPI1060178|A/Hawaii/40/2017_na	EPI1060174|A/Hawaii/40/2017_mp	EPI1060173|A/Hawaii/40/2017_ns	A/Hawaii/40/2017	A / H1N1	North America / United States / Hawaii	Human	Centers for Disease Control and Prevention	NA	2017-07-31
EPI_ISL_273769	EPI1039632|A/Alaska/18/2017_pb2	EPI1039633|A/Alaska/18/2017_pb1	EPI1039631|A/Alaska/18/2017_pa	EPI1039635|A/Alaska/18/2017_ha	EPI1039628|A/Alaska/18/2017_np	EPI1039634|A/Alaska/18/2017_na	EPI1039630|A/Alaska/18/2017_mp	EPI1039629|A/Alaska/18/2017_ns	A/Alaska/18/2017	A / H1N1	North America / United States / Alaska	Human	Centers for Disease Control and Prevention	NA	2017-06-24
EPI_ISL_263845	EPI1010086|A/swine/Germany/Bak50/2017_pb2	EPI1010087|A/swine/Germany/Bak50/2017_pb1	EPI1010084|A/swine/Germany/Bak50/2017_pa	EPI1000745|A/swine/Germany/Bak50/2017_ha	EPI1013426|A/swine/Germany/Bak50/2017_np	EPI1002697|A/swine/Germany/Bak50/2017_na	EPI1007132|A/swine/Germany/Bak50/2017_mp	EPI1010085|A/swine/Germany/Bak50/2017_ns	A/swine/Germany/Bak50/2017	A / H1N2	Europe / Germany / Lower Saxony	Swine	Friedrich-Loeffler-Institut	NA	1905-07-09
EPI_ISL_257325	EPI967116|A/Khabarovsk/1701/2017_pb2	EPI967117|A/Khabarovsk/1701/2017_pb1	EPI967118|A/Khabarovsk/1701/2017_pa	EPI967119|A/Khabarovsk/1701/2017_ha	EPI967120|A/Khabarovsk/1701/2017_np	EPI967121|A/Khabarovsk/1701/2017_na	EPI967122|A/Khabarovsk/1701/2017_mp	EPI967123|A/Khabarovsk/1701/2017_ns	A/Khabarovsk/1701/2017	A / H1N1	Europe / Russian Federation / Khabarovsk Krai	Human	State Research Center of Virology and Biotechnology (VECTOR)	Ivan,Susloparov; Natalya,Goncharova; Natalya,Kolosova; Alexander,Durymanov; Tatyana,Ilyicheva; Alexander,Ryzhikov	2017-01-05
EPI_ISL_254674	EPI952473|A/Singapore/EN0029/2017_pb2	EPI952474|A/Singapore/EN0029/2017_pb1	EPI952472|A/Singapore/EN0029/2017_pa	EPI956233|A/Singapore/EN0029/2017_ha	EPI952469|A/Singapore/EN0029/2017_np	EPI952475|A/Singapore/EN0029/2017_na	EPI956285|A/Singapore/EN0029/2017_mp	EPI952471|A/Singapore/EN0029/2017_ns	A/Singapore/EN0029/2017	A / H1N1	Asia / Singapore	Human	Ministry of Health, Singapore	Chen,B.; Phuah,S.P.; Mak,T.M.; Chen,S.L.; Yeo,J; Cui,L; Lin,R.T.P.	2017-01-10
EPI_ISL_254671	EPI952449|A/Singapore/TT0169/2017_pb2	EPI952450|A/Singapore/TT0169/2017_pb1	EPI952448|A/Singapore/TT0169/2017_pa	EPI956230|A/Singapore/TT0169/2017_ha	EPI952445|A/Singapore/TT0169/2017_np	EPI952451|A/Singapore/TT0169/2017_na	EPI956282|A/Singapore/TT0169/2017_mp	EPI952447|A/Singapore/TT0169/2017_ns	A/Singapore/TT0169/2017	A / H1N1	Asia / Singapore	Human	Ministry of Health, Singapore	Chen,B.; Phuah,S.P.; Mak,T.M.; Chen,S.L.; Yeo,J; Cui,L; Lin,R.T.P.	2017-02-09
EPI_ISL_243806	EPI891893|A/swine/Illinois/A01749292/2015_pb2	EPI891894|A/swine/Illinois/A01749292/2015_pb1	EPI891895|A/swine/Illinois/A01749292/2015_pa		EPI891896|A/swine/Illinois/A01749292/2015_np			EPI891897|A/swine/Illinois/A01749292/2015_ns	A/swine/Illinois/A01749292/2015	A / H1N2	North America / United States / Illinois	Swine	NA	NA	2015-11-13
EPI_ISL_241404	EPI878566|A/England/569/2016_pb2	EPI878567|A/England/569/2016_pb1	EPI878565|A/England/569/2016_pa	EPI878569|A/England/569/2016_ha	EPI878562|A/England/569/2016_np	EPI878568|A/England/569/2016_na	EPI878564|A/England/569/2016_mp	EPI878563|A/England/569/2016_ns	A/England/569/2016	A / H1N1	Europe / United Kingdom / SOMERSET	Human	UK Health Security Agency - Colindale	Galiano,M.	2016-02-24
EPI_ISL_241201	EPI877162|A/England/334/2016_pb2	EPI877163|A/England/334/2016_pb1	EPI877161|A/England/334/2016_pa	EPI877165|A/England/334/2016_ha	EPI877158|A/England/334/2016_np	EPI877164|A/England/334/2016_na	EPI877160|A/England/334/2016_mp	EPI877159|A/England/334/2016_ns	A/England/334/2016	A / H1N1	Europe / United Kingdom / NEWCASTLE-UNDER-LYME	Human	UK Health Security Agency - Colindale	Galiano,M.	2016-02-03
EPI_ISL_240956	EPI875247|A/England/431/2015_pb2	EPI875248|A/England/431/2015_pb1	EPI875246|A/England/431/2015_pa	EPI875250|A/England/431/2015_ha	EPI875243|A/England/431/2015_np	EPI875249|A/England/431/2015_na	EPI875245|A/England/431/2015_mp	EPI875244|A/England/431/2015_ns	A/England/431/2015	A / H1N1	Europe / United Kingdom / NEWCASTLE-UPON-TYNE	Human	UK Health Security Agency - Colindale	Galiano,M.	2015-12-31
EPI_ISL_239803	EPI1091220|A/Singapore/INFIMH-16-0019/2016_pb2	EPI1091221|A/Singapore/INFIMH-16-0019/2016_pb1	EPI1091222|A/Singapore/INFIMH-16-0019/2016_pa	EPI868856|A/Singapore/INFIMH-16-0019/2016_ha	EPI1091223|A/Singapore/INFIMH-16-0019/2016_np	EPI868855|A/Singapore/INFIMH-16-0019/2016_na	EPI1091224|A/Singapore/INFIMH-16-0019/2016_mp	EPI1091225|A/Singapore/INFIMH-16-0019/2016_ns	A/Singapore/INFIMH-16-0019/2016	A / H3N2	Asia / Singapore	Human	WHO Collaborating Centre for Reference and Research on Influenza	Deng,Y-M.; Iannello,P.; Spirason,N.; Lau,H.; Kaye,M., Komadina,N.	2016-06-14
EPI_ISL_238910	EPI863999|A/swine/Germany/Bak1/2016_pb2	EPI863998|A/swine/Germany/Bak1/2016_pb1	EPI863997|A/swine/Germany/Bak1/2016_pa	EPI863989|A/swine/Germany/Bak1/2016_ha	EPI863995|A/swine/Germany/Bak1/2016_np	EPI863990|A/swine/Germany/Bak1/2016_na	EPI863994|A/swine/Germany/Bak1/2016_mp	EPI863996|A/swine/Germany/Bak1/2016_ns	A/swine/Germany/Bak1/2016	A / H1N2	Europe / Germany / Lower Saxony	Swine	Friedrich-Loeffler-Institut	NA	1905-07-08
EPI_ISL_235749	EPI845474|A/swine/Indiana/A01812050/2015_pb2	EPI845475|A/swine/Indiana/A01812050/2015_pb1	EPI845476|A/swine/Indiana/A01812050/2015_pa	EPI845477|A/swine/Indiana/A01812050/2015_ha	EPI845478|A/swine/Indiana/A01812050/2015_np	EPI845479|A/swine/Indiana/A01812050/2015_na	EPI845480|A/swine/Indiana/A01812050/2015_mp	EPI845481|A/swine/Indiana/A01812050/2015_ns	A/swine/Indiana/A01812050/2015	A / H1N2	North America / United States / Indiana	Swine	NA	NA	2015-11-03
EPI_ISL_235030	EPI840912|A/Utah/38/2016_pb2	EPI840913|A/Utah/38/2016_pb1	EPI840911|A/Utah/38/2016_pa	EPI840915|A/Utah/38/2016_ha	EPI840908|A/Utah/38/2016_np	EPI840914|A/Utah/38/2016_na	EPI840910|A/Utah/38/2016_mp	EPI840909|A/Utah/38/2016_ns	A/Utah/38/2016	A / H1N1	North America / United States / Utah	Human	Centers for Disease Control and Prevention	NA	2016-05-02
EPI_ISL_233971	EPI835955|A/Khabarovsk/RII56/2016_pb2	EPI835956|A/Khabarovsk/RII56/2016_pb1	EPI835954|A/Khabarovsk/RII56/2016_pa	EPI835958|A/Khabarovsk/RII56/2016_ha	EPI835951|A/Khabarovsk/RII56/2016_np	EPI835957|A/Khabarovsk/RII56/2016_na	EPI835953|A/Khabarovsk/RII56/2016_mp	EPI835952|A/Khabarovsk/RII56/2016_ns	A/Khabarovsk/RII56/2016	A / H1N1	Europe / Russian Federation / Khabarovsk Krai	Human	WHO National Influenza Centre Russian Federation	NA	2016-02-03
EPI_ISL_233755	EPI834690|A/Montenegro/97/2016_pb2	EPI834691|A/Montenegro/97/2016_pb1	EPI834689|A/Montenegro/97/2016_pa	EPI834693|A/Montenegro/97/2016_ha	EPI834686|A/Montenegro/97/2016_np	EPI834692|A/Montenegro/97/2016_na	EPI834688|A/Montenegro/97/2016_mp	EPI834687|A/Montenegro/97/2016_ns	A/Montenegro/97/2016	A / H1N1	Europe / Montenegro	Human	Centers for Disease Control and Prevention	NA	2016-02-18
EPI_ISL_233753	EPI834675|A/Montenegro/174/2016_pb2	EPI834676|A/Montenegro/174/2016_pb1	EPI834674|A/Montenegro/174/2016_pa	EPI834678|A/Montenegro/174/2016_ha	EPI834671|A/Montenegro/174/2016_np	EPI834677|A/Montenegro/174/2016_na	EPI834673|A/Montenegro/174/2016_mp	EPI834672|A/Montenegro/174/2016_ns	A/Montenegro/174/2016	A / H1N1	Europe / Montenegro	Human	Centers for Disease Control and Prevention	NA	2016-02-26
EPI_ISL_230479	EPI815330|A/Khabarovsk/29/2016_pb2	EPI815331|A/Khabarovsk/29/2016_pb1	EPI815329|A/Khabarovsk/29/2016_pa	EPI815333|A/Khabarovsk/29/2016_ha	EPI815326|A/Khabarovsk/29/2016_np	EPI815332|A/Khabarovsk/29/2016_na	EPI815328|A/Khabarovsk/29/2016_mp	EPI815327|A/Khabarovsk/29/2016_ns	A/Khabarovsk/29/2016	A / H1N1	Europe / Russian Federation	Human	Centers for Disease Control and Prevention	NA	2016-01-31
EPI_ISL_230439	EPI815014|A/Kharkiv/354/2016_pb2	EPI815015|A/Kharkiv/354/2016_pb1	EPI815013|A/Kharkiv/354/2016_pa	EPI815017|A/Kharkiv/354/2016_ha	EPI815010|A/Kharkiv/354/2016_np	EPI815016|A/Kharkiv/354/2016_na	EPI815012|A/Kharkiv/354/2016_mp	EPI815011|A/Kharkiv/354/2016_ns	A/Kharkiv/354/2016	A / H1N1	Europe / Ukraine	Human	Centers for Disease Control and Prevention	NA	2016-01-14
EPI_ISL_230060	EPI812660|A/Rochester/0036/2011_pb2	EPI812641|A/Rochester/0036/2011_pb1	EPI812650|A/Rochester/0036/2011_pa		EPI812712|A/Rochester/0036/2011_np		EPI812715|A/Rochester/0036/2011_mp	EPI812706|A/Rochester/0036/2011_ns	A/Rochester/0036/2011	A / H1N1	North America / United States	Human	NA	Topham,D.J.	2011-02
EPI_ISL_227573	EPI792889|A/Virginia/54/2016_pb2	EPI792890|A/Virginia/54/2016_pb1	EPI792888|A/Virginia/54/2016_pa	EPI792892|A/Virginia/54/2016_ha	EPI792885|A/Virginia/54/2016_np	EPI792891|A/Virginia/54/2016_na	EPI792887|A/Virginia/54/2016_mp	EPI792886|A/Virginia/54/2016_ns	A/Virginia/54/2016	A / H1N1	North America / United States / Virginia	Human	Centers for Disease Control and Prevention	NA	2016-04-19
EPI_ISL_227395	EPI791488|A/Pennsylvania/23/2016_pb2	EPI791489|A/Pennsylvania/23/2016_pb1	EPI791487|A/Pennsylvania/23/2016_pa	EPI791491|A/Pennsylvania/23/2016_ha	EPI791484|A/Pennsylvania/23/2016_np	EPI791490|A/Pennsylvania/23/2016_na	EPI791486|A/Pennsylvania/23/2016_mp	EPI791485|A/Pennsylvania/23/2016_ns	A/Pennsylvania/23/2016	A / H1N1	North America / United States / Pennsylvania	Human	Centers for Disease Control and Prevention	NA	2016-02-28
EPI_ISL_221790	EPI760394|A/SHIMANE/40/2016_pb2	EPI773404|A/SHIMANE/40/2016_pb1	EPI760393|A/SHIMANE/40/2016_pa	EPI760396|A/SHIMANE/40/2016_ha	EPI760390|A/SHIMANE/40/2016_np	EPI760395|A/SHIMANE/40/2016_na	EPI760392|A/SHIMANE/40/2016_mp	EPI760391|A/SHIMANE/40/2016_ns	A/SHIMANE/40/2016	A / H1N1	Asia / Japan	Human	National Institute of Infectious Diseases (NIID)	Takashita,Emi; Fujisaki,Seiichiro; Shirakura,Masayuki; Watanabe,Shinji; Odagiri,Takato	2016-03-11
EPI_ISL_221593	EPI759238|A/Alberta/RV0061/2016_pb2	EPI759239|A/Alberta/RV0061/2016_pb1	EPI759237|A/Alberta/RV0061/2016_pa	EPI759241|A/Alberta/RV0061/2016_ha	EPI759234|A/Alberta/RV0061/2016_np	EPI759240|A/Alberta/RV0061/2016_na	EPI759236|A/Alberta/RV0061/2016_mp	EPI759235|A/Alberta/RV0061/2016_ns	A/Alberta/RV0061/2016	A / H1N1	North America / Canada	Human	Centers for Disease Control and Prevention	NA	2015-12-21
EPI_ISL_221592	EPI759230|A/Alberta/RV0060/2016_pb2	EPI759231|A/Alberta/RV0060/2016_pb1	EPI759229|A/Alberta/RV0060/2016_pa	EPI759233|A/Alberta/RV0060/2016_ha	EPI759226|A/Alberta/RV0060/2016_np	EPI759232|A/Alberta/RV0060/2016_na	EPI759228|A/Alberta/RV0060/2016_mp	EPI759227|A/Alberta/RV0060/2016_ns	A/Alberta/RV0060/2016	A / H1N1	North America / Canada	Human	Centers for Disease Control and Prevention	NA	2015-12-28
EPI_ISL_221591	EPI759222|A/Alberta/RV0042/2016_pb2	EPI759223|A/Alberta/RV0042/2016_pb1		EPI759225|A/Alberta/RV0042/2016_ha	EPI759219|A/Alberta/RV0042/2016_np	EPI759224|A/Alberta/RV0042/2016_na	EPI759221|A/Alberta/RV0042/2016_mp	EPI759220|A/Alberta/RV0042/2016_ns	A/Alberta/RV0042/2016	A / H1N1	North America / Canada	Human	Centers for Disease Control and Prevention	NA	2015-12-18
EPI_ISL_221294	EPI758648|A/New York/61/2015_pb2	EPI758649|A/New York/61/2015_pb1	EPI758647|A/New York/61/2015_pa	EPI758651|A/New York/61/2015_ha	EPI758644|A/New York/61/2015_np	EPI758650|A/New York/61/2015_na	EPI758646|A/New York/61/2015_mp	EPI758645|A/New York/61/2015_ns	A/New York/61/2015	A / H1N1	North America / United States / New York	Human	Centers for Disease Control and Prevention	NA	2015-08-06
EPI_ISL_221142	EPI757446|A/Colorado/20/2016_pb2	EPI757447|A/Colorado/20/2016_pb1	EPI757445|A/Colorado/20/2016_pa	EPI757449|A/Colorado/20/2016_ha	EPI757442|A/Colorado/20/2016_np	EPI757448|A/Colorado/20/2016_na	EPI757444|A/Colorado/20/2016_mp	EPI757443|A/Colorado/20/2016_ns	A/Colorado/20/2016	A / H1N1	North America / United States / Colorado	Human	Centers for Disease Control and Prevention	NA	2016-03-03
EPI_ISL_221100	EPI757110|A/Hawaii/18/2016_pb2	EPI757111|A/Hawaii/18/2016_pb1	EPI757109|A/Hawaii/18/2016_pa	EPI757113|A/Hawaii/18/2016_ha	EPI757106|A/Hawaii/18/2016_np	EPI757112|A/Hawaii/18/2016_na	EPI757108|A/Hawaii/18/2016_mp	EPI757107|A/Hawaii/18/2016_ns	A/Hawaii/18/2016	A / H1N1	North America / United States / Hawaii	Human	Centers for Disease Control and Prevention	NA	2016-02-28
EPI_ISL_216275	EPI733129|A/Moscow/241/2015_pb2	EPI733130|A/Moscow/241/2015_pb1	EPI733128|A/Moscow/241/2015_pa	EPI733132|A/Moscow/241/2015_ha	EPI733125|A/Moscow/241/2015_np	EPI733131|A/Moscow/241/2015_na	EPI733127|A/Moscow/241/2015_mp	EPI733126|A/Moscow/241/2015_ns	A/Moscow/241/2015	A / H1N1	Europe / Russian Federation	Human	Centers for Disease Control and Prevention	NA	2015-12-27
EPI_ISL_216218	EPI732682|A/Kharkov/594/2015_pb2	EPI732683|A/Kharkov/594/2015_pb1	EPI732681|A/Kharkov/594/2015_pa	EPI732685|A/Kharkov/594/2015_ha	EPI732678|A/Kharkov/594/2015_np	EPI732684|A/Kharkov/594/2015_na	EPI732680|A/Kharkov/594/2015_mp	EPI732679|A/Kharkov/594/2015_ns	A/Kharkov/594/2015	A / H1N1	Europe / Ukraine	Human	Centers for Disease Control and Prevention	NA	2015-12-10
EPI_ISL_216186	EPI732425|A/California/45/2016_pb2	EPI732426|A/California/45/2016_pb1	EPI732424|A/California/45/2016_pa	EPI732428|A/California/45/2016_ha	EPI732421|A/California/45/2016_np	EPI732427|A/California/45/2016_na	EPI732423|A/California/45/2016_mp	EPI732422|A/California/45/2016_ns	A/California/45/2016	A / H1N1	North America / United States / California	Human	Centers for Disease Control and Prevention	NA	2016-02-20
EPI_ISL_216170	EPI732304|A/Wyoming/03/2016_pb2	EPI732305|A/Wyoming/03/2016_pb1	EPI732303|A/Wyoming/03/2016_pa	EPI732307|A/Wyoming/03/2016_ha	EPI732300|A/Wyoming/03/2016_np	EPI732306|A/Wyoming/03/2016_na	EPI732302|A/Wyoming/03/2016_mp	EPI732301|A/Wyoming/03/2016_ns	A/Wyoming/03/2016	A / H1N1	North America / United States / Wyoming	Human	Centers for Disease Control and Prevention	NA	2016-02-06
EPI_ISL_214966	EPI725528|A/Texas/20/2016_pb2	EPI725529|A/Texas/20/2016_pb1	EPI725527|A/Texas/20/2016_pa	EPI725531|A/Texas/20/2016_ha	EPI725524|A/Texas/20/2016_np	EPI725530|A/Texas/20/2016_na	EPI725526|A/Texas/20/2016_mp	EPI725525|A/Texas/20/2016_ns	A/Texas/20/2016	A / H1N1	North America / United States / Texas	Human	Centers for Disease Control and Prevention	NA	2016-01-24
EPI_ISL_213128	EPI716055|A/Pennsylvania/53/2015_pb2	EPI716056|A/Pennsylvania/53/2015_pb1	EPI716054|A/Pennsylvania/53/2015_pa	EPI716058|A/Pennsylvania/53/2015_ha	EPI716051|A/Pennsylvania/53/2015_np	EPI716057|A/Pennsylvania/53/2015_na	EPI716053|A/Pennsylvania/53/2015_mp	EPI716052|A/Pennsylvania/53/2015_ns	A/Pennsylvania/53/2015	A / H1N1	North America / United States / Pennsylvania	Human	Centers for Disease Control and Prevention	NA	2015-12-30
EPI_ISL_211864	EPI709955|A/Stockholm/69/2015_pb2	EPI709954|A/Stockholm/69/2015_pb1	EPI709952|A/Stockholm/69/2015_pa	EPI709959|A/Stockholm/69/2015_ha	EPI709953|A/Stockholm/69/2015_np	EPI709958|A/Stockholm/69/2015_na	EPI709957|A/Stockholm/69/2015_mp	EPI709956|A/Stockholm/69/2015_ns	A/Stockholm/69/2015	A / H1N1	Europe / Sweden / Ostergotlands lan	Human	Public Health Agency of Sweden	NA	2015-12-15
EPI_ISL_209144	EPI838559|A/swine/Indiana/A01727685/2015_pb2	EPI838558|A/swine/Indiana/A01727685/2015_pb1	EPI838560|A/swine/Indiana/A01727685/2015_pa	EPI704710|A/swine/Indiana/A01727685/2015_ha	EPI838561|A/swine/Indiana/A01727685/2015_np	EPI704711|A/swine/Indiana/A01727685/2015_na	EPI704588|A/swine/Indiana/A01727685/2015_mp	EPI838562|A/swine/Indiana/A01727685/2015_ns	A/swine/Indiana/A01727685/2015	A / H1N2	North America / United States / Indiana	Swine	NA	Lin,K.; Huang,H.; Zhang,J.	2015-12-14
EPI_ISL_208726	EPI702720|A/Thailand/SN11667/2011_pb2	EPI702721|A/Thailand/SN11667/2011_pb1	EPI702722|A/Thailand/SN11667/2011_pa	EPI702723|A/Thailand/SN11667/2011_ha	EPI702724|A/Thailand/SN11667/2011_np	EPI702725|A/Thailand/SN11667/2011_na	EPI702726|A/Thailand/SN11667/2011_mp	EPI702727|A/Thailand/SN11667/2011_ns	A/Thailand/SN11667/2011	A / H1N1	Asia / Thailand	Human	NA	Khemnu,N.; Gaywee,J.; Bodhidatta,L.; Wacharapluesadee,S.; Sirisopana,N.; Swierczewski,B.E.; Mason,C.J.	2011-10-17
EPI_ISL_208725	EPI702712|A/Thailand/SN11641/2011_pb2	EPI702713|A/Thailand/SN11641/2011_pb1	EPI702714|A/Thailand/SN11641/2011_pa	EPI702715|A/Thailand/SN11641/2011_ha	EPI702716|A/Thailand/SN11641/2011_np	EPI702717|A/Thailand/SN11641/2011_na	EPI702718|A/Thailand/SN11641/2011_mp	EPI702719|A/Thailand/SN11641/2011_ns	A/Thailand/SN11641/2011	A / H1N1	Asia / Thailand	Human	NA	Khemnu,N.; Gaywee,J.; Bodhidatta,L.; Wacharapluesadee,S.; Sirisopana,N.; Swierczewski,B.E.; Mason,C.J.	2011-08-16
EPI_ISL_208655	EPI702170|A/Swine/Cambodia/TangKrang/060301/2011/H3N2_pb2	EPI702171|A/Swine/Cambodia/TangKrang/060301/2011/H3N2_pb1	EPI702172|A/Swine/Cambodia/TangKrang/060301/2011/H3N2_pa	EPI702169|A/Swine/Cambodia/TangKrang/060301/2011/H3N2_ha	EPI702173|A/Swine/Cambodia/TangKrang/060301/2011/H3N2_np	EPI702174|A/Swine/Cambodia/TangKrang/060301/2011/H3N2_na	EPI702175|A/Swine/Cambodia/TangKrang/060301/2011/H3N2_mp	EPI702176|A/Swine/Cambodia/TangKrang/060301/2011/H3N2_ns	A/Swine/Cambodia/TangKrang/060301/2011/H3N2	A / H3N2	Asia / Cambodia / Khett Kampong Cham	Swine	National Veterinary Institute	NA	1905-07-03
EPI_ISL_206871	EPI692845|A/England/245/2010_pb2	EPI692846|A/England/245/2010_pb1	EPI692847|A/England/245/2010_pa	EPI692848|A/England/245/2010_ha	EPI692849|A/England/245/2010_np	EPI692850|A/England/245/2010_na	EPI692851|A/England/245/2010_mp	EPI692852|A/England/245/2010_ns	A/England/245/2010	A / H1N1	Europe / United Kingdom	Human	NA	Grayson E,Nicholas.	2010-12-15
EPI_ISL_206868	EPI692821|A/England/676/2010_pb2	EPI692822|A/England/676/2010_pb1	EPI692823|A/England/676/2010_pa	EPI692824|A/England/676/2010_ha	EPI692825|A/England/676/2010_np	EPI692826|A/England/676/2010_na	EPI692827|A/England/676/2010_mp	EPI692828|A/England/676/2010_ns	A/England/676/2010	A / H1N1	Europe / United Kingdom	Human	NA	Grayson E,Nicholas.	2010-12-16
EPI_ISL_206374	EPI689981|A/swine/Indiana/A01812040/2015_pb2	EPI689982|A/swine/Indiana/A01812040/2015_pb1	EPI689983|A/swine/Indiana/A01812040/2015_pa	EPI689984|A/swine/Indiana/A01812040/2015_ha	EPI689985|A/swine/Indiana/A01812040/2015_np	EPI689986|A/swine/Indiana/A01812040/2015_na	EPI689987|A/swine/Indiana/A01812040/2015_mp	EPI689988|A/swine/Indiana/A01812040/2015_ns	A/swine/Indiana/A01812040/2015	A / H1N2	North America / United States	Swine	NA	NA	2015-10-26
EPI_ISL_203193	EPI839896|A/swine/Oklahoma/A01857679/2015_pb2	EPI839897|A/swine/Oklahoma/A01857679/2015_pb1	EPI839898|A/swine/Oklahoma/A01857679/2015_pa	EPI678608|A/swine/Oklahoma/A01857679/2015_ha	EPI839899|A/swine/Oklahoma/A01857679/2015_np	EPI678609|A/swine/Oklahoma/A01857679/2015_na	EPI678610|A/swine/Oklahoma/A01857679/2015_mp	EPI839900|A/swine/Oklahoma/A01857679/2015_ns	A/swine/Oklahoma/A01857679/2015	A / H1N2	North America / United States / Oklahoma	Swine	NA	Lin,K.; Huang,H.; Zhang,J.	2015-10-01
EPI_ISL_200975	EPI839829|A/swine/Arkansas/A01770795/2015_pb2	EPI839830|A/swine/Arkansas/A01770795/2015_pb1	EPI839831|A/swine/Arkansas/A01770795/2015_pa	EPI669218|A/swine/Arkansas/A01770795/2015_ha	EPI839873|A/swine/Arkansas/A01770795/2015_np	EPI669219|A/swine/Arkansas/A01770795/2015_na	EPI669220|A/swine/Arkansas/A01770795/2015_mp	EPI839874|A/swine/Arkansas/A01770795/2015_ns	A/swine/Arkansas/A01770795/2015	A / H1N2	North America / United States / Arkansas	Swine	NA	Lin,K.; Huang,H.; Zhang,J.	2015-08-26
EPI_ISL_198167	EPI653019|A/swine/Indiana/A01260885/2015_pb2	EPI653020|A/swine/Indiana/A01260885/2015_pb1	EPI652828|A/swine/Indiana/A01260885/2015_pa	EPI653021|A/swine/Indiana/A01260885/2015_ha	EPI653022|A/swine/Indiana/A01260885/2015_np	EPI653023|A/swine/Indiana/A01260885/2015_na	EPI653024|A/swine/Indiana/A01260885/2015_mp	EPI653025|A/swine/Indiana/A01260885/2015_ns	A/swine/Indiana/A01260885/2015	A / H1N2	North America / United States	Swine	NA	NA	2015-05-02
EPI_ISL_198163	EPI653054|A/swine/Indiana/A01260910/2015_pb2	EPI653055|A/swine/Indiana/A01260910/2015_pb1	EPI652822|A/swine/Indiana/A01260910/2015_pa	EPI653056|A/swine/Indiana/A01260910/2015_ha	EPI653057|A/swine/Indiana/A01260910/2015_np	EPI653058|A/swine/Indiana/A01260910/2015_na	EPI653059|A/swine/Indiana/A01260910/2015_mp	EPI653060|A/swine/Indiana/A01260910/2015_ns	A/swine/Indiana/A01260910/2015	A / H1N2	North America / United States	Swine	NA	NA	2015-05-28
EPI_ISL_198161	EPI653033|A/swine/Indiana/A01260906/2015_pb2	EPI653034|A/swine/Indiana/A01260906/2015_pb1	EPI652820|A/swine/Indiana/A01260906/2015_pa	EPI653035|A/swine/Indiana/A01260906/2015_ha	EPI653036|A/swine/Indiana/A01260906/2015_np	EPI653037|A/swine/Indiana/A01260906/2015_na	EPI653038|A/swine/Indiana/A01260906/2015_mp	EPI653039|A/swine/Indiana/A01260906/2015_ns	A/swine/Indiana/A01260906/2015	A / H1N2	North America / United States	Swine	NA	NA	2015-05-20
EPI_ISL_198159	EPI653012|A/swine/Indiana/A01260888/2015_pb2	EPI653013|A/swine/Indiana/A01260888/2015_pb1	EPI652818|A/swine/Indiana/A01260888/2015_pa	EPI653014|A/swine/Indiana/A01260888/2015_ha	EPI653015|A/swine/Indiana/A01260888/2015_np	EPI653016|A/swine/Indiana/A01260888/2015_na	EPI653017|A/swine/Indiana/A01260888/2015_mp	EPI653018|A/swine/Indiana/A01260888/2015_ns	A/swine/Indiana/A01260888/2015	A / H1N2	North America / United States	Swine	NA	NA	2015-05-04
EPI_ISL_194186	EPI633594|A/Singapore/DMS1166/2011_pb2	EPI633380|A/Singapore/DMS1166/2011_pb1	EPI632160|A/Singapore/DMS1166/2011_pa	EPI634239|A/Singapore/DMS1166/2011_ha	EPI634453|A/Singapore/DMS1166/2011_np	EPI634667|A/Singapore/DMS1166/2011_na	EPI634881|A/Singapore/DMS1166/2011_mp	EPI635120|A/Singapore/DMS1166/2011_ns	A/Singapore/DMS1166/2011	A / H1N1	Asia / Singapore	Human	NA	Su,Y.C.F.; Bahl,J.; Joseph,U.; Butt,C.K.M.; Peck,H.A.; Koay,E.S.C.; Oon,L.L.E.; Barr,I.G.; Vijaykrishna,D.; Smith,G.J.D.	2011-01-11
EPI_ISL_194185	EPI633582|A/Singapore/DMS1150/2010_pb2	EPI633368|A/Singapore/DMS1150/2010_pb1	EPI632148|A/Singapore/DMS1150/2010_pa	EPI634227|A/Singapore/DMS1150/2010_ha	EPI634441|A/Singapore/DMS1150/2010_np	EPI634655|A/Singapore/DMS1150/2010_na	EPI634869|A/Singapore/DMS1150/2010_mp	EPI635109|A/Singapore/DMS1150/2010_ns	A/Singapore/DMS1150/2010	A / H1N1	Asia / Singapore	Human	NA	Su,Y.C.F.; Bahl,J.; Joseph,U.; Butt,C.K.M.; Peck,H.A.; Koay,E.S.C.; Oon,L.L.E.; Barr,I.G.; Vijaykrishna,D.; Smith,G.J.D.	2010-12-15
EPI_ISL_193432	EPI633591|A/Singapore/DMS1162/2011_pb2	EPI633377|A/Singapore/DMS1162/2011_pb1	EPI632157|A/Singapore/DMS1162/2011_pa	EPI634236|A/Singapore/DMS1162/2011_ha	EPI634450|A/Singapore/DMS1162/2011_np	EPI634664|A/Singapore/DMS1162/2011_na	EPI634878|A/Singapore/DMS1162/2011_mp	EPI635117|A/Singapore/DMS1162/2011_ns	A/Singapore/DMS1162/2011	A / H1N1	Asia / Singapore	Human	NA	Su,Y.C.F.; Bahl,J.; Joseph,U.; Butt,C.K.M.; Peck,H.A.; Koay,E.S.C.; Oon,L.L.E.; Barr,I.G.; Vijaykrishna,D.; Smith,G.J.D.	2011-01-06
EPI_ISL_191396	EPI623278|A/England/05100660/2010_pb2	EPI623279|A/England/05100660/2010_pb1	EPI622992|A/England/05100660/2010_pa	EPI623280|A/England/05100660/2010_ha	EPI623281|A/England/05100660/2010_np	EPI623282|A/England/05100660/2010_na	EPI623283|A/England/05100660/2010_mp	EPI623284|A/England/05100660/2010_ns	A/England/05100660/2010	A / H1N1	Europe / United Kingdom	Human	NA	Grayson E,Nicholas.	2010-12-16
EPI_ISL_191348	EPI623168|A/England/05140216/2010_pb2	EPI623169|A/England/05140216/2010_pb1	EPI622943|A/England/05140216/2010_pa	EPI623170|A/England/05140216/2010_ha	EPI623171|A/England/05140216/2010_np	EPI623172|A/England/05140216/2010_na	EPI623173|A/England/05140216/2010_mp	EPI623174|A/England/05140216/2010_ns	A/England/05140216/2010	A / H1N1	Europe / United Kingdom	Human	NA	Grayson E,Nicholas.	2010-12-17
EPI_ISL_191311	EPI622884|A/England/690/2010_pb2	EPI622885|A/England/690/2010_pb1	EPI622941|A/England/690/2010_pa	EPI622887|A/England/690/2010_ha	EPI622888|A/England/690/2010_np	EPI622889|A/England/690/2010_na	EPI622890|A/England/690/2010_mp	EPI622891|A/England/690/2010_ns	A/England/690/2010	A / H1N1	Europe / United Kingdom	Human	NA	Grayson E,Nicholas.	2010-12-20
EPI_ISL_189634	EPI616610|A/Houston/JMM_171/2013_pb2	EPI616609|A/Houston/JMM_171/2013_pb1	EPI614194|A/Houston/JMM_171/2013_pa	EPI616604|A/Houston/JMM_171/2013_ha	EPI616607|A/Houston/JMM_171/2013_np	EPI616606|A/Houston/JMM_171/2013_na	EPI616605|A/Houston/JMM_171/2013_mp	EPI616608|A/Houston/JMM_171/2013_ns	A/Houston/JMM_171/2013	A / H1N1	North America / United States	Human	NA	Wentworth,D.E.; Halpin,R.A.; Lin,X.; Bera,J.; Akopov,A.; Mohan,M.; Fedorova,N.; Tsitrin,T.; McLellan,M.; Stockwell,T.; Amedeo,P.; Appalla,L.; Bishop,B.; Edworthy,P.; Gupta,N.; Hoover,J.; Katzel,D.; Li,K.; Schobel,S.; Shrivastava,S.; Thovarai,V.; Wang,S.; Bao,Y.; Sanders,R.; Zhdanov,S.; Kiryutin,B.; Lipman,D.J.; Tatusova,T.; Musser,J.M.	2013-01-27
EPI_ISL_189627	EPI616721|A/Houston/JMM_163/2013_pb2	EPI616720|A/Houston/JMM_163/2013_pb1	EPI614187|A/Houston/JMM_163/2013_pa	EPI616715|A/Houston/JMM_163/2013_ha	EPI616718|A/Houston/JMM_163/2013_np	EPI616717|A/Houston/JMM_163/2013_na	EPI616716|A/Houston/JMM_163/2013_mp	EPI616719|A/Houston/JMM_163/2013_ns	A/Houston/JMM_163/2013	A / H1N1	North America / United States	Human	NA	Wentworth,D.E.; Halpin,R.A.; Lin,X.; Bera,J.; Akopov,A.; Mohan,M.; Fedorova,N.; Tsitrin,T.; McLellan,M.; Stockwell,T.; Amedeo,P.; Appalla,L.; Bishop,B.; Edworthy,P.; Gupta,N.; Hoover,J.; Katzel,D.; Li,K.; Schobel,S.; Shrivastava,S.; Thovarai,V.; Wang,S.; Bao,Y.; Sanders,R.; Zhdanov,S.; Kiryutin,B.; Lipman,D.J.; Tatusova,T.; Musser,J.M.	2013-01-30
EPI_ISL_189623	EPI616693|A/Houston/JMM_159/2013_pb2	EPI616692|A/Houston/JMM_159/2013_pb1	EPI614183|A/Houston/JMM_159/2013_pa	EPI616687|A/Houston/JMM_159/2013_ha	EPI616690|A/Houston/JMM_159/2013_np	EPI616689|A/Houston/JMM_159/2013_na	EPI616688|A/Houston/JMM_159/2013_mp	EPI616691|A/Houston/JMM_159/2013_ns	A/Houston/JMM_159/2013	A / H1N1	North America / United States	Human	NA	Wentworth,D.E.; Halpin,R.A.; Lin,X.; Bera,J.; Akopov,A.; Mohan,M.; Fedorova,N.; Tsitrin,T.; McLellan,M.; Stockwell,T.; Amedeo,P.; Appalla,L.; Bishop,B.; Edworthy,P.; Gupta,N.; Hoover,J.; Katzel,D.; Li,K.; Schobel,S.; Shrivastava,S.; Thovarai,V.; Wang,S.; Bao,Y.; Sanders,R.; Zhdanov,S.; Kiryutin,B.; Lipman,D.J.; Tatusova,T.; Musser,J.M.	2013-02-08
EPI_ISL_189157	EPI613740|A/Houston/JMM_64/2012_pb2	EPI613739|A/Houston/JMM_64/2012_pb1	EPI613047|A/Houston/JMM_64/2012_pa	EPI613734|A/Houston/JMM_64/2012_ha	EPI613737|A/Houston/JMM_64/2012_np	EPI613736|A/Houston/JMM_64/2012_na	EPI613735|A/Houston/JMM_64/2012_mp	EPI613738|A/Houston/JMM_64/2012_ns	A/Houston/JMM_64/2012	A / H1N1	North America / United States	Human	NA	Wentworth,D.E.; Halpin,R.A.; Lin,X.; Bera,J.; Akopov,A.; Mohan,M.; Fedorova,N.; Tsitrin,T.; McLellan,M.; Stockwell,T.; Amedeo,P.; Appalla,L.; Bishop,B.; Edworthy,P.; Gupta,N.; Hoover,J.; Katzel,D.; Li,K.; Schobel,S.; Shrivastava,S.; Thovarai,V.; Wang,S.; Bao,Y.; Sanders,R.; Zhdanov,S.; Kiryutin,B.; Lipman,D.J.; Tatusova,T.; Musser,J.M.	2012-12-12
EPI_ISL_176939	EPI581067|A/Nagasaki/13N075/2014_pb2	EPI581093|A/Nagasaki/13N075/2014_pb1	EPI581094|A/Nagasaki/13N075/2014_pa	EPI581095|A/Nagasaki/13N075/2014_ha	EPI581096|A/Nagasaki/13N075/2014_np	EPI581097|A/Nagasaki/13N075/2014_na	EPI581098|A/Nagasaki/13N075/2014_mp	EPI581099|A/Nagasaki/13N075/2014_ns	A/Nagasaki/13N075/2014	A / H1N1	Asia / Japan	Human	NA	Hibino,A.; Saito,R.; Shoubugawa,Y.; Kondo,H.; Saito,T.; Takemae,N.; Makiya,T.; Masaki,H.; Aso,N.; Kita,Y.; Kuroki,R.; Shirahige,Y.	2014-01-25
EPI_ISL_176937	EPI581065|A/Nagasaki/13N060/2014_pb2	EPI581079|A/Nagasaki/13N060/2014_pb1	EPI581080|A/Nagasaki/13N060/2014_pa	EPI581081|A/Nagasaki/13N060/2014_ha	EPI581082|A/Nagasaki/13N060/2014_np	EPI581083|A/Nagasaki/13N060/2014_na	EPI581084|A/Nagasaki/13N060/2014_mp	EPI581085|A/Nagasaki/13N060/2014_ns	A/Nagasaki/13N060/2014	A / H1N1	Asia / Japan	Human	NA	Hibino,A.; Saito,R.; Shoubugawa,Y.; Kondo,H.; Saito,T.; Takemae,N.; Makiya,T.; Masaki,H.; Aso,N.; Kita,Y.; Kuroki,R.; Shirahige,Y.	2014-01-31
EPI_ISL_173295	EPI567853|A/Vietnam/13V H1-1/2013_pb2	EPI567850|A/Vietnam/13V H1-1/2013_pb1	EPI567849|A/Vietnam/13V H1-1/2013_pa	EPI567851|A/Vietnam/13V H1-1/2013_ha	EPI567856|A/Vietnam/13V H1-1/2013_np	EPI567854|A/Vietnam/13V H1-1/2013_na	EPI567852|A/Vietnam/13V H1-1/2013_mp	EPI567855|A/Vietnam/13V H1-1/2013_ns	A/Vietnam/13V H1-1/2013	A / H1N1	Asia / Vietnam	Human	Niigata University (DPH)	Saito, Reiko; Takemae, Nobuhiro; Saito, Takehiko; Shobugawa, Yugo; Kondo, Hiroki; Hibino, Akinobu	2013-08-03
EPI_ISL_167679	EPI546716|A/New York/WC-LVD-14-055/2014_pb2	EPI546715|A/New York/WC-LVD-14-055/2014_pb1	EPI612837|A/New York/WC-LVD-14-055/2014_pa	EPI546709|A/New York/WC-LVD-14-055/2014_ha	EPI546712|A/New York/WC-LVD-14-055/2014_np	EPI546711|A/New York/WC-LVD-14-055/2014_na	EPI546710|A/New York/WC-LVD-14-055/2014_mp	EPI546713|A/New York/WC-LVD-14-055/2014_ns	A/New York/WC-LVD-14-055/2014	A / H1N1	North America / United States	Human	NA	Wentworth,D.E.; Das,S.R.; Halpin,R.A.; Lin,X.; Simenauer,A.; Akopov,A.; Fedorova,N.; Puri,V.; Stockwell,T.; Amedeo,P.; Bishop,B.; Katzel,D.; Schobel,S.; Shrivastava,S.; Thovarai,V.; Griesemer,S.B.; Bao,Y.; Sanders,R.; Zhdanov,S.; Kiryutin,B.; Lipman,D.J.; Tatusova,T.; St. George,K.	2014-03-18
EPI_ISL_167677	EPI546700|A/New York/WC-LVD-14-053/2014_pb2	EPI546699|A/New York/WC-LVD-14-053/2014_pb1	EPI612835|A/New York/WC-LVD-14-053/2014_pa	EPI546693|A/New York/WC-LVD-14-053/2014_ha	EPI546696|A/New York/WC-LVD-14-053/2014_np	EPI546695|A/New York/WC-LVD-14-053/2014_na	EPI546694|A/New York/WC-LVD-14-053/2014_mp	EPI546697|A/New York/WC-LVD-14-053/2014_ns	A/New York/WC-LVD-14-053/2014	A / H1N1	North America / United States	Human	NA	Wentworth,D.E.; Das,S.R.; Halpin,R.A.; Lin,X.; Simenauer,A.; Akopov,A.; Fedorova,N.; Puri,V.; Stockwell,T.; Amedeo,P.; Bishop,B.; Katzel,D.; Schobel,S.; Shrivastava,S.; Thovarai,V.; Griesemer,S.B.; Bao,Y.; Sanders,R.; Zhdanov,S.; Kiryutin,B.; Lipman,D.J.; Tatusova,T.; St. George,K.	2014-03-13
EPI_ISL_167674	EPI546676|A/New York/WC-LVD-14-050/2014_pb2	EPI546675|A/New York/WC-LVD-14-050/2014_pb1	EPI612832|A/New York/WC-LVD-14-050/2014_pa	EPI546669|A/New York/WC-LVD-14-050/2014_ha	EPI546672|A/New York/WC-LVD-14-050/2014_np	EPI546671|A/New York/WC-LVD-14-050/2014_na	EPI546670|A/New York/WC-LVD-14-050/2014_mp	EPI546673|A/New York/WC-LVD-14-050/2014_ns	A/New York/WC-LVD-14-050/2014	A / H1N1	North America / United States	Human	NA	Wentworth,D.E.; Das,S.R.; Halpin,R.A.; Lin,X.; Simenauer,A.; Akopov,A.; Fedorova,N.; Puri,V.; Stockwell,T.; Amedeo,P.; Bishop,B.; Katzel,D.; Schobel,S.; Shrivastava,S.; Thovarai,V.; Griesemer,S.B.; Bao,Y.; Sanders,R.; Zhdanov,S.; Kiryutin,B.; Lipman,D.J.; Tatusova,T.; St. George,K.	2014-03-10
EPI_ISL_167654	EPI546516|A/New York/WC-LVD-14-029/2014_pb2	EPI546515|A/New York/WC-LVD-14-029/2014_pb1	EPI612812|A/New York/WC-LVD-14-029/2014_pa	EPI546509|A/New York/WC-LVD-14-029/2014_ha	EPI546512|A/New York/WC-LVD-14-029/2014_np	EPI546511|A/New York/WC-LVD-14-029/2014_na	EPI546510|A/New York/WC-LVD-14-029/2014_mp	EPI546513|A/New York/WC-LVD-14-029/2014_ns	A/New York/WC-LVD-14-029/2014	A / H1N1	North America / United States	Human	NA	Wentworth,D.E.; Das,S.R.; Halpin,R.A.; Lin,X.; Simenauer,A.; Akopov,A.; Fedorova,N.; Puri,V.; Stockwell,T.; Amedeo,P.; Bishop,B.; Katzel,D.; Schobel,S.; Shrivastava,S.; Thovarai,V.; Griesemer,S.B.; Bao,Y.; Sanders,R.; Zhdanov,S.; Kiryutin,B.; Lipman,D.J.; Tatusova,T.; St. George,K.	2014-01-23
EPI_ISL_167629	EPI546316|A/New York/WC-LVD-14-004/2014_pb2	EPI546315|A/New York/WC-LVD-14-004/2014_pb1	EPI612787|A/New York/WC-LVD-14-004/2014_pa	EPI546309|A/New York/WC-LVD-14-004/2014_ha	EPI546312|A/New York/WC-LVD-14-004/2014_np	EPI546311|A/New York/WC-LVD-14-004/2014_na	EPI546310|A/New York/WC-LVD-14-004/2014_mp	EPI546313|A/New York/WC-LVD-14-004/2014_ns	A/New York/WC-LVD-14-004/2014	A / H1N1	North America / United States	Human	NA	Wentworth,D.E.; Das,S.R.; Halpin,R.A.; Lin,X.; Simenauer,A.; Akopov,A.; Fedorova,N.; Puri,V.; Stockwell,T.; Amedeo,P.; Bishop,B.; Katzel,D.; Schobel,S.; Shrivastava,S.; Thovarai,V.; Griesemer,S.B.; Bao,Y.; Sanders,R.; Zhdanov,S.; Kiryutin,B.; Lipman,D.J.; Tatusova,T.; St. George,K.	2014-01-13
EPI_ISL_167618	EPI546228|A/New York/WC-LVD-13-022/2013_pb2	EPI546227|A/New York/WC-LVD-13-022/2013_pb1	EPI612776|A/New York/WC-LVD-13-022/2013_pa	EPI546222|A/New York/WC-LVD-13-022/2013_ha	EPI546225|A/New York/WC-LVD-13-022/2013_np	EPI546224|A/New York/WC-LVD-13-022/2013_na	EPI546223|A/New York/WC-LVD-13-022/2013_mp	EPI546226|A/New York/WC-LVD-13-022/2013_ns	A/New York/WC-LVD-13-022/2013	A / H1N1	North America / United States	Human	NA	Wentworth,D.E.; Das,S.R.; Halpin,R.A.; Lin,X.; Simenauer,A.; Akopov,A.; Fedorova,N.; Puri,V.; Stockwell,T.; Amedeo,P.; Bishop,B.; Katzel,D.; Schobel,S.; Shrivastava,S.; Thovarai,V.; Griesemer,S.B.; Bao,Y.; Sanders,R.; Zhdanov,S.; Kiryutin,B.; Lipman,D.J.; Tatusova,T.; St. George,K.	2013-12-24
EPI_ISL_167549	EPI547087|A/Helsinki/1502/2013_pb2	EPI547086|A/Helsinki/1502/2013_pb1	EPI546011|A/Helsinki/1502/2013_pa	EPI547081|A/Helsinki/1502/2013_ha	EPI547084|A/Helsinki/1502/2013_np	EPI547083|A/Helsinki/1502/2013_na	EPI547082|A/Helsinki/1502/2013_mp	EPI547085|A/Helsinki/1502/2013_ns	A/Helsinki/1502/2013	A / H1N1	Europe / Finland	Human	NA	Bychkov,D.; Jalovaara,P.; Ahtiainen,L.; Kallio-Kokko,H.; Valkonen,M.; Kantele,A.; Mattila,P.; Almusa,H.; Kallioniemi,O.; Kainov,D.	2013-03-26
EPI_ISL_167510	EPI547059|A/Helsinki/1474/2013_pb2	EPI547058|A/Helsinki/1474/2013_pb1	EPI545972|A/Helsinki/1474/2013_pa	EPI547053|A/Helsinki/1474/2013_ha	EPI547056|A/Helsinki/1474/2013_np	EPI547055|A/Helsinki/1474/2013_na	EPI547054|A/Helsinki/1474/2013_mp	EPI547057|A/Helsinki/1474/2013_ns	A/Helsinki/1474/2013	A / H1N1	Europe / Finland	Human	NA	Bychkov,D.; Jalovaara,P.; Ahtiainen,L.; Kallio-Kokko,H.; Valkonen,M.; Kantele,A.; Mattila,P.; Almusa,H.; Kallioniemi,O.; Kainov,D.	2013-03-23
EPI_ISL_167504	EPI547017|A/Helsinki/1302/2013_pb2	EPI547016|A/Helsinki/1302/2013_pb1	EPI545966|A/Helsinki/1302/2013_pa	EPI547011|A/Helsinki/1302/2013_ha	EPI547014|A/Helsinki/1302/2013_np	EPI547013|A/Helsinki/1302/2013_na	EPI547012|A/Helsinki/1302/2013_mp	EPI547015|A/Helsinki/1302/2013_ns	A/Helsinki/1302/2013	A / H1N1	Europe / Finland	Human	NA	Bychkov,D.; Jalovaara,P.; Ahtiainen,L.; Kallio-Kokko,H.; Valkonen,M.; Kantele,A.; Mattila,P.; Almusa,H.; Kallioniemi,O.; Kainov,D.	2013-03-13
EPI_ISL_167502	EPI547003|A/Helsinki/1260/2013_pb2	EPI547002|A/Helsinki/1260/2013_pb1	EPI545964|A/Helsinki/1260/2013_pa	EPI546997|A/Helsinki/1260/2013_ha	EPI547000|A/Helsinki/1260/2013_np	EPI546999|A/Helsinki/1260/2013_na	EPI546998|A/Helsinki/1260/2013_mp	EPI547001|A/Helsinki/1260/2013_ns	A/Helsinki/1260/2013	A / H1N1	Europe / Finland	Human	NA	Bychkov,D.; Jalovaara,P.; Ahtiainen,L.; Kallio-Kokko,H.; Valkonen,M.; Kantele,A.; Mattila,P.; Almusa,H.; Kallioniemi,O.; Kainov,D.	2013-03-13
EPI_ISL_167493	EPI546939|A/Helsinki/1042/2013_pb2	EPI546938|A/Helsinki/1042/2013_pb1	EPI545955|A/Helsinki/1042/2013_pa	EPI546933|A/Helsinki/1042/2013_ha	EPI546936|A/Helsinki/1042/2013_np	EPI546935|A/Helsinki/1042/2013_na	EPI546934|A/Helsinki/1042/2013_mp	EPI546937|A/Helsinki/1042/2013_ns	A/Helsinki/1042/2013	A / H1N1	Europe / Finland	Human	NA	Bychkov,D.; Jalovaara,P.; Ahtiainen,L.; Kallio-Kokko,H.; Valkonen,M.; Kantele,A.; Mattila,P.; Almusa,H.; Kallioniemi,O.; Kainov,D.	2013-03-11
EPI_ISL_166170	EPI561953|A/MACAU/610158/2014_pb2	EPI561954|A/MACAU/610158/2014_pb1	EPI561952|A/MACAU/610158/2014_pa	EPI541259|A/MACAU/610158/2014_ha	EPI561950|A/MACAU/610158/2014_np	EPI541258|A/MACAU/610158/2014_na	EPI541257|A/MACAU/610158/2014_mp	EPI561951|A/MACAU/610158/2014_ns	A/MACAU/610158/2014	A / H1N1	Asia / Macao	Human	WHO Collaborating Centre for Reference and Research on Influenza	Deng,Y-M.; Iannello,P.; Spirason,N.; Jelley,L.; Lau,H.; Komadina,N.	2014-01-16
EPI_ISL_164121	EPI536062|A/Haute Normandie/877/2011_pb2	EPI536063|A/Haute Normandie/877/2011_pb1	EPI536064|A/Haute Normandie/877/2011_pa	EPI536065|A/Haute Normandie/877/2011_ha	EPI536066|A/Haute Normandie/877/2011_np	EPI536067|A/Haute Normandie/877/2011_na	EPI536068|A/Haute Normandie/877/2011_mp	EPI536069|A/Haute Normandie/877/2011_ns	A/Haute Normandie/877/2011	A / H1N1	Europe / France / Haute-Normandie / Departement de la Seine-Maritime	Human	Institut Pasteur	Barbezange, Cyril	2011-02-07
EPI_ISL_162249	EPI645379|A/Czech Republic/2/2014_pb2	EPI645380|A/Czech Republic/2/2014_pb1	EPI530869|A/Czech Republic/2/2014_pa	EPI645381|A/Czech Republic/2/2014_ha	EPI645382|A/Czech Republic/2/2014_np	EPI645383|A/Czech Republic/2/2014_na	EPI645384|A/Czech Republic/2/2014_mp	EPI645385|A/Czech Republic/2/2014_ns	A/Czech Republic/2/2014	A / H1N1	Europe / Czech Republic	Human	NA	Nagy,A.; Jirincova,H.; Havlickova,M.	2014-01-16
EPI_ISL_159533	EPI517054|A/Laos/887/2013_pb2	EPI517055|A/Laos/887/2013_pb1	EPI517053|A/Laos/887/2013_pa	EPI516740|A/Laos/887/2013_ha	EPI517050|A/Laos/887/2013_np	EPI516739|A/Laos/887/2013_na	EPI517052|A/Laos/887/2013_mp	EPI517051|A/Laos/887/2013_ns	A/Laos/887/2013	A / H1N1	Asia / Lao, People's Democratic Republic	Human	Centers for Disease Control and Prevention	NA	2013-09-25
EPI_ISL_159354	EPI516423|A/Laos/828/2013_pb2	EPI516424|A/Laos/828/2013_pb1	EPI516422|A/Laos/828/2013_pa	EPI516326|A/Laos/828/2013_ha	EPI516323|A/Laos/828/2013_np	EPI516325|A/Laos/828/2013_na	EPI516324|A/Laos/828/2013_mp	EPI516421|A/Laos/828/2013_ns	A/Laos/828/2013	A / H1N1	Asia / Lao, People's Democratic Republic	Human	Centers for Disease Control and Prevention	NA	2013-09-16
EPI_ISL_157072	EPI508616|A/California/59/2013_pb2	EPI508617|A/California/59/2013_pb1	EPI508615|A/California/59/2013_pa	EPI508619|A/California/59/2013_ha	EPI508612|A/California/59/2013_np	EPI508618|A/California/59/2013_na	EPI508614|A/California/59/2013_mp	EPI508613|A/California/59/2013_ns	A/California/59/2013	A / H1N1	North America / United States / California	Human	Centers for Disease Control and Prevention	NA	2013-12-30
EPI_ISL_150697	EPI488107|A/Czech Republic/194/2013_pb2	EPI488108|A/Czech Republic/194/2013_pb1	EPI488109|A/Czech Republic/194/2013_pa	EPI488110|A/Czech Republic/194/2013_ha	EPI488111|A/Czech Republic/194/2013_np	EPI488112|A/Czech Republic/194/2013_na	EPI488113|A/Czech Republic/194/2013_mp	EPI488114|A/Czech Republic/194/2013_ns	A/Czech Republic/194/2013	A / H1N1	Europe / Czech Republic	Human	NA	Nagy,A.; Jirincova,H.; Havlickova,M.	2013-01-08
EPI_ISL_150695	EPI488099|A/Czech Republic/193/2013_pb2	EPI488100|A/Czech Republic/193/2013_pb1	EPI488101|A/Czech Republic/193/2013_pa	EPI488102|A/Czech Republic/193/2013_ha	EPI488103|A/Czech Republic/193/2013_np	EPI488104|A/Czech Republic/193/2013_na	EPI488105|A/Czech Republic/193/2013_mp	EPI488106|A/Czech Republic/193/2013_ns	A/Czech Republic/193/2013	A / H1N1	Europe / Czech Republic	Human	NA	Nagy,A.; Jirincova,H.; Havlickova,M.	2013-01-08
EPI_ISL_150689	EPI488075|A/Czech Republic/188/2013_pb2	EPI488076|A/Czech Republic/188/2013_pb1	EPI488077|A/Czech Republic/188/2013_pa	EPI488078|A/Czech Republic/188/2013_ha	EPI488079|A/Czech Republic/188/2013_np	EPI488080|A/Czech Republic/188/2013_na	EPI488081|A/Czech Republic/188/2013_mp	EPI488082|A/Czech Republic/188/2013_ns	A/Czech Republic/188/2013	A / H1N1	Europe / Czech Republic	Human	NA	Nagy,A.; Jirincova,H.; Havlickova,M.	2013-01-04
EPI_ISL_150687	EPI488067|A/Czech Republic/187/2013_pb2	EPI488068|A/Czech Republic/187/2013_pb1	EPI488069|A/Czech Republic/187/2013_pa	EPI488070|A/Czech Republic/187/2013_ha	EPI488071|A/Czech Republic/187/2013_np	EPI488072|A/Czech Republic/187/2013_na	EPI488073|A/Czech Republic/187/2013_mp	EPI488074|A/Czech Republic/187/2013_ns	A/Czech Republic/187/2013	A / H1N1	Europe / Czech Republic	Human	NA	Nagy,A.; Jirincova,H.; Havlickova,M.	2013-01-02
EPI_ISL_150677	EPI488027|A/Czech Republic/31/2013_pb2	EPI488028|A/Czech Republic/31/2013_pb1	EPI488029|A/Czech Republic/31/2013_pa	EPI488030|A/Czech Republic/31/2013_ha	EPI488031|A/Czech Republic/31/2013_np	EPI488032|A/Czech Republic/31/2013_na	EPI488033|A/Czech Republic/31/2013_mp	EPI488034|A/Czech Republic/31/2013_ns	A/Czech Republic/31/2013	A / H1N1	Europe / Czech Republic	Human	NA	Nagy,A.; Jirincova,H.; Havlickova,M.	2013-01-14
EPI_ISL_150675	EPI488019|A/Czech Republic/30/2013_pb2	EPI488020|A/Czech Republic/30/2013_pb1	EPI488021|A/Czech Republic/30/2013_pa	EPI488022|A/Czech Republic/30/2013_ha	EPI488023|A/Czech Republic/30/2013_np	EPI488024|A/Czech Republic/30/2013_na	EPI488025|A/Czech Republic/30/2013_mp	EPI488026|A/Czech Republic/30/2013_ns	A/Czech Republic/30/2013	A / H1N1	Europe / Czech Republic	Human	NA	Nagy,A.; Jirincova,H.; Havlickova,M.	2013-01-14
EPI_ISL_149645	EPI484371|A/Sweden/131/2013_pb2	EPI484372|A/Sweden/131/2013_pb1	EPI484370|A/Sweden/131/2013_pa	EPI484374|A/Sweden/131/2013_ha	EPI484367|A/Sweden/131/2013_np	EPI484373|A/Sweden/131/2013_na	EPI484369|A/Sweden/131/2013_mp	EPI484368|A/Sweden/131/2013_ns	A/Sweden/131/2013	A / H1N1	Europe / Sweden	Human	Swedish National Institute for Communicable Disease Control	NA	2013-02-15
EPI_ISL_149632	EPI484268|A/Sweden/119/2013_pb2	EPI484269|A/Sweden/119/2013_pb1	EPI484267|A/Sweden/119/2013_pa	EPI484271|A/Sweden/119/2013_ha	EPI484264|A/Sweden/119/2013_np	EPI484270|A/Sweden/119/2013_na	EPI484266|A/Sweden/119/2013_mp	EPI484265|A/Sweden/119/2013_ns	A/Sweden/119/2013	A / H1N1	Europe / Sweden / Stockholm	Human	Swedish National Institute for Communicable Disease Control	NA	2013-01-13
EPI_ISL_147621	EPI473556|A/Helsinki/977/2013_pb2	EPI473555|A/Helsinki/977/2013_pb1	EPI473756|A/Helsinki/977/2013_pa	EPI473549|A/Helsinki/977/2013_ha	EPI473552|A/Helsinki/977/2013_np	EPI473551|A/Helsinki/977/2013_na	EPI473550|A/Helsinki/977/2013_mp	EPI473553|A/Helsinki/977/2013_ns	A/Helsinki/977/2013	A / H1N1	Europe / Finland	Human	NA	Lakspere,T.; Kallio-Kokko,H.; Kantele,A.; Mattila,P.; Almusa,H.; Kakkola,L.; Kainov,D.	2013-03-01
EPI_ISL_147535	EPI473352|A/Helsinki/758/2013_pb2	EPI473351|A/Helsinki/758/2013_pb1	EPI473707|A/Helsinki/758/2013_pa	EPI473348|A/Helsinki/758/2013_ha	EPI473379|A/Helsinki/758/2013_np	EPI473349|A/Helsinki/758/2013_na	EPI473378|A/Helsinki/758/2013_mp	EPI473381|A/Helsinki/758/2013_ns	A/Helsinki/758/2013	A / H1N1	Europe / Finland	Human	NA	Lakspere,T.; Kallio-Kokko,H.; Kantele,A.; Mattila,P.; Almusa,H.; Kakkola,L.; Kainov,D.	2013-02-18
EPI_ISL_147435	EPI473083|A/Helsinki/528/2013_pb2	EPI473082|A/Helsinki/528/2013_pb1	EPI473112|A/Helsinki/528/2013_pa	EPI473076|A/Helsinki/528/2013_ha	EPI473079|A/Helsinki/528/2013_np	EPI473078|A/Helsinki/528/2013_na	EPI473077|A/Helsinki/528/2013_mp	EPI473080|A/Helsinki/528/2013_ns	A/Helsinki/528/2013	A / H1N1	Europe / Finland	Human	NA	Lakspere,T.; Kallio-Kokko,H.; Kantele,A.; Mattila,P.; Almusa,H.; Kakkola,L.; Kainov,D.	2013-02-07
EPI_ISL_147432	EPI473075|A/Helsinki/527/2013_pb2	EPI473074|A/Helsinki/527/2013_pb1	EPI473111|A/Helsinki/527/2013_pa	EPI473068|A/Helsinki/527/2013_ha	EPI473071|A/Helsinki/527/2013_np	EPI473070|A/Helsinki/527/2013_na	EPI473069|A/Helsinki/527/2013_mp	EPI473072|A/Helsinki/527/2013_ns	A/Helsinki/527/2013	A / H1N1	Europe / Finland	Human	NA	Lakspere,T.; Kallio-Kokko,H.; Kantele,A.; Mattila,P.; Almusa,H.; Kakkola,L.; Kainov,D.	2013-02-08
EPI_ISL_147429	EPI473067|A/Helsinki/526/2013_pb2	EPI473066|A/Helsinki/526/2013_pb1	EPI473110|A/Helsinki/526/2013_pa	EPI473054|A/Helsinki/526/2013_ha	EPI473063|A/Helsinki/526/2013_np	EPI473062|A/Helsinki/526/2013_na	EPI473061|A/Helsinki/526/2013_mp	EPI473064|A/Helsinki/526/2013_ns	A/Helsinki/526/2013	A / H1N1	Europe / Finland	Human	NA	Lakspere,T.; Kallio-Kokko,H.; Kantele,A.; Mattila,P.; Almusa,H.; Kakkola,L.; Kainov,D.	2013-02-08
EPI_ISL_147423	EPI473045|A/Helsinki/521/2013_pb2	EPI473044|A/Helsinki/521/2013_pb1	EPI473059|A/Helsinki/521/2013_pa	EPI473038|A/Helsinki/521/2013_ha	EPI473041|A/Helsinki/521/2013_np	EPI473040|A/Helsinki/521/2013_na	EPI473039|A/Helsinki/521/2013_mp	EPI473042|A/Helsinki/521/2013_ns	A/Helsinki/521/2013	A / H1N1	Europe / Finland	Human	NA	Lakspere,T.; Kallio-Kokko,H.; Kantele,A.; Mattila,P.; Almusa,H.; Kakkola,L.; Kainov,D.	2013-02-07
EPI_ISL_147417	EPI473029|A/Helsinki/510/2013_pb2	EPI473028|A/Helsinki/510/2013_pb1	EPI473057|A/Helsinki/510/2013_pa	EPI473022|A/Helsinki/510/2013_ha	EPI473025|A/Helsinki/510/2013_np	EPI473024|A/Helsinki/510/2013_na	EPI473023|A/Helsinki/510/2013_mp	EPI473026|A/Helsinki/510/2013_ns	A/Helsinki/510/2013	A / H1N1	Europe / Finland	Human	NA	Lakspere,T.; Kallio-Kokko,H.; Kantele,A.; Mattila,P.; Almusa,H.; Kakkola,L.; Kainov,D.	2013-02-08
EPI_ISL_147411	EPI473013|A/Helsinki/493/2013_pb2	EPI473012|A/Helsinki/493/2013_pb1	EPI473055|A/Helsinki/493/2013_pa	EPI473006|A/Helsinki/493/2013_ha	EPI473009|A/Helsinki/493/2013_np	EPI473008|A/Helsinki/493/2013_na	EPI473007|A/Helsinki/493/2013_mp	EPI473010|A/Helsinki/493/2013_ns	A/Helsinki/493/2013	A / H1N1	Europe / Finland	Human	NA	Lakspere,T.; Kallio-Kokko,H.; Kantele,A.; Mattila,P.; Almusa,H.; Kakkola,L.; Kainov,D.	2013-02-08
EPI_ISL_147408	EPI473005|A/Helsinki/492/2013_pb2	EPI472997|A/Helsinki/492/2013_pb1	EPI473004|A/Helsinki/492/2013_pa	EPI472991|A/Helsinki/492/2013_ha	EPI472994|A/Helsinki/492/2013_np	EPI472993|A/Helsinki/492/2013_na	EPI472992|A/Helsinki/492/2013_mp	EPI472995|A/Helsinki/492/2013_ns	A/Helsinki/492/2013	A / H1N1	Europe / Finland	Human	NA	Lakspere,T.; Kallio-Kokko,H.; Kantele,A.; Mattila,P.; Almusa,H.; Kakkola,L.; Kainov,D.	2013-02-07
EPI_ISL_147384	EPI472928|A/Helsinki/435/2013_pb2	EPI472927|A/Helsinki/435/2013_pb1	EPI472946|A/Helsinki/435/2013_pa	EPI472921|A/Helsinki/435/2013_ha	EPI472924|A/Helsinki/435/2013_np	EPI472923|A/Helsinki/435/2013_na	EPI472922|A/Helsinki/435/2013_mp	EPI472925|A/Helsinki/435/2013_ns	A/Helsinki/435/2013	A / H1N1	Europe / Finland	Human	NA	Lakspere,T.; Kallio-Kokko,H.; Kantele,A.; Mattila,P.; Almusa,H.; Kakkola,L.; Kainov,D.	2013-02-05
EPI_ISL_1367566	EPI1853343|A/Cambodia/E0826360/2020_pb2	EPI1853344|A/Cambodia/E0826360/2020_pb1	EPI1853342|A/Cambodia/E0826360/2020_pa	EPI1853346|A/Cambodia/E0826360/2020_ha	EPI1853339|A/Cambodia/E0826360/2020_np	EPI1853345|A/Cambodia/E0826360/2020_na	EPI1853341|A/Cambodia/E0826360/2020_mp	EPI1853340|A/Cambodia/E0826360/2020_ns	A/Cambodia/E0826360/2020	A / H3N2	Asia / Cambodia	Human	Centers for Disease Control and Prevention	NA	2020-07-16
EPI_ISL_135103	EPI420053|A/Skovde/1/2013_pb2			EPI420004|A/Skovde/1/2013_ha		EPI420005|A/Skovde/1/2013_na	EPI420017|A/Skovde/1/2013_mp	EPI420052|A/Skovde/1/2013_ns	A/Skovde/1/2013	A / H1N1	Europe / Sweden / Vastra Gotalands Lan / Skovde Kommun	Human	Public Health Agency of Sweden	NA	2013-01-28
EPI_ISL_1347833	EPI1853239|A/IIV-Vladimir/67/2011_pb2	EPI1853240|A/IIV-Vladimir/67/2011_pb1	EPI1853241|A/IIV-Vladimir/67/2011_pa	EPI1853242|A/IIV-Vladimir/67/2011_ha	EPI1853243|A/IIV-Vladimir/67/2011_np	EPI1853244|A/IIV-Vladimir/67/2011_na	EPI1853245|A/IIV-Vladimir/67/2011_mp	EPI1853246|A/IIV-Vladimir/67/2011_ns	A/IIV-Vladimir/67/2011	A / H1N1	Europe / Russian Federation / Moscow	Human	D.I. Ivanovsky Research Institute of virology MoPH of RF,Moscow	Krasnoslobodtsev,Kirill; Alkhovsky,Sergey; Kirillova,Elena; Burtseva,Elena	2011-02-22
EPI_ISL_1347550	EPI1853205|A/IIV-Yaroslavl/196/2009_pb2	EPI1853206|A/IIV-Yaroslavl/196/2009_pb1	EPI1853207|A/IIV-Yaroslavl/196/2009_pa	EPI1853208|A/IIV-Yaroslavl/196/2009_ha	EPI1853209|A/IIV-Yaroslavl/196/2009_np	EPI1853210|A/IIV-Yaroslavl/196/2009_na	EPI1853211|A/IIV-Yaroslavl/196/2009_mp	EPI1853212|A/IIV-Yaroslavl/196/2009_ns	A/IIV-Yaroslavl/196/2009	A / H1N1	Europe / Russian Federation / Moscow	Human	D.I. Ivanovsky Research Institute of virology MoPH of RF,Moscow	Krasnoslobodtsev,Kirill; Alkhovsky,Sergey; Kirillova,Elena; Burtseva,Elena	2010-01-12
EPI_ISL_131944	EPI405699|A/Viet Nam/12032001/2009_pb2	EPI405698|A/Viet Nam/12032001/2009_pb1	EPI405697|A/Viet Nam/12032001/2009_pa	EPI405692|A/Viet Nam/12032001/2009_ha	EPI405695|A/Viet Nam/12032001/2009_np	EPI405694|A/Viet Nam/12032001/2009_na	EPI405693|A/Viet Nam/12032001/2009_mp	EPI405696|A/Viet Nam/12032001/2009_ns	A/Viet Nam/12032001/2009	A / H1N1	Asia / Vietnam	Human	NA	Wentworth,D.E.; Dugan,V.; Halpin,R.; Lin,X.; Bera,J.; Ghedin,E.; Fedorova,N.; Tsitrin,T.; Stockwell,T.; Amedeo,P.; Bishop,B.; Edworthy,P.; Gupta,N.; Katzel,D.; Li,K.; Schobel,S.; Shrivastava,S.; Thovarai,V.; Wang,S.; van Doorn,R.; Bao,Y.; Sanders,R.; Dernovoy,D.; Kiryutin,B.; Lipman,D.J.; Tatusova,T.	2009-11-14
EPI_ISL_131941	EPI405675|A/Viet Nam/11032016/2009_pb2	EPI405674|A/Viet Nam/11032016/2009_pb1	EPI405673|A/Viet Nam/11032016/2009_pa	EPI405668|A/Viet Nam/11032016/2009_ha	EPI405671|A/Viet Nam/11032016/2009_np	EPI405670|A/Viet Nam/11032016/2009_na	EPI405669|A/Viet Nam/11032016/2009_mp	EPI405672|A/Viet Nam/11032016/2009_ns	A/Viet Nam/11032016/2009	A / H1N1	Asia / Vietnam	Human	NA	Wentworth,D.E.; Dugan,V.; Halpin,R.; Lin,X.; Bera,J.; Ghedin,E.; Fedorova,N.; Tsitrin,T.; Stockwell,T.; Amedeo,P.; Bishop,B.; Edworthy,P.; Gupta,N.; Katzel,D.; Li,K.; Schobel,S.; Shrivastava,S.; Thovarai,V.; Wang,S.; van Doorn,R.; Bao,Y.; Sanders,R.; Dernovoy,D.; Kiryutin,B.; Lipman,D.J.; Tatusova,T.	2009-12-23
EPI_ISL_131923	EPI405530|A/Viet Nam/13032051/2009_pb2	EPI405529|A/Viet Nam/13032051/2009_pb1	EPI405528|A/Viet Nam/13032051/2009_pa	EPI405523|A/Viet Nam/13032051/2009_ha	EPI405526|A/Viet Nam/13032051/2009_np	EPI405525|A/Viet Nam/13032051/2009_na	EPI405524|A/Viet Nam/13032051/2009_mp	EPI405527|A/Viet Nam/13032051/2009_ns	A/Viet Nam/13032051/2009	A / H1N1	Asia / Vietnam	Human	NA	Wentworth,D.E.; Dugan,V.; Halpin,R.; Lin,X.; Bera,J.; Ghedin,E.; Fedorova,N.; Tsitrin,T.; Stockwell,T.; Amedeo,P.; Bishop,B.; Edworthy,P.; Gupta,N.; Katzel,D.; Li,K.; Schobel,S.; Shrivastava,S.; Thovarai,V.; Wang,S.; van Doorn,R.; Bao,Y.; Sanders,R.; Dernovoy,D.; Kiryutin,B.; Lipman,D.J.; Tatusova,T.	2009-10-01
EPI_ISL_131920	EPI405506|A/Viet Nam/13032040/2009_pb2	EPI405505|A/Viet Nam/13032040/2009_pb1	EPI405504|A/Viet Nam/13032040/2009_pa	EPI405499|A/Viet Nam/13032040/2009_ha	EPI405502|A/Viet Nam/13032040/2009_np	EPI405501|A/Viet Nam/13032040/2009_na	EPI405500|A/Viet Nam/13032040/2009_mp	EPI405503|A/Viet Nam/13032040/2009_ns	A/Viet Nam/13032040/2009	A / H1N1	Asia / Vietnam	Human	NA	Wentworth,D.E.; Dugan,V.; Halpin,R.; Lin,X.; Bera,J.; Ghedin,E.; Fedorova,N.; Tsitrin,T.; Stockwell,T.; Amedeo,P.; Bishop,B.; Edworthy,P.; Gupta,N.; Katzel,D.; Li,K.; Schobel,S.; Shrivastava,S.; Thovarai,V.; Wang,S.; van Doorn,R.; Bao,Y.; Sanders,R.; Dernovoy,D.; Kiryutin,B.; Lipman,D.J.; Tatusova,T.	2009-09-08
EPI_ISL_131917	EPI405482|A/Viet Nam/13032035/2009_pb2	EPI405481|A/Viet Nam/13032035/2009_pb1	EPI405480|A/Viet Nam/13032035/2009_pa	EPI405475|A/Viet Nam/13032035/2009_ha	EPI405478|A/Viet Nam/13032035/2009_np	EPI405477|A/Viet Nam/13032035/2009_na	EPI405476|A/Viet Nam/13032035/2009_mp	EPI405479|A/Viet Nam/13032035/2009_ns	A/Viet Nam/13032035/2009	A / H1N1	Asia / Vietnam	Human	NA	Wentworth,D.E.; Dugan,V.; Halpin,R.; Lin,X.; Bera,J.; Ghedin,E.; Fedorova,N.; Tsitrin,T.; Stockwell,T.; Amedeo,P.; Bishop,B.; Edworthy,P.; Gupta,N.; Katzel,D.; Li,K.; Schobel,S.; Shrivastava,S.; Thovarai,V.; Wang,S.; van Doorn,R.; Bao,Y.; Sanders,R.; Dernovoy,D.; Kiryutin,B.; Lipman,D.J.; Tatusova,T.	2009-09-01
EPI_ISL_131916	EPI405474|A/Viet Nam/13032030/2009_pb2	EPI405473|A/Viet Nam/13032030/2009_pb1	EPI405472|A/Viet Nam/13032030/2009_pa	EPI405467|A/Viet Nam/13032030/2009_ha	EPI405470|A/Viet Nam/13032030/2009_np	EPI405469|A/Viet Nam/13032030/2009_na	EPI405468|A/Viet Nam/13032030/2009_mp	EPI405471|A/Viet Nam/13032030/2009_ns	A/Viet Nam/13032030/2009	A / H1N1	Asia / Vietnam	Human	NA	Wentworth,D.E.; Dugan,V.; Halpin,R.; Lin,X.; Bera,J.; Ghedin,E.; Fedorova,N.; Tsitrin,T.; Stockwell,T.; Amedeo,P.; Bishop,B.; Edworthy,P.; Gupta,N.; Katzel,D.; Li,K.; Schobel,S.; Shrivastava,S.; Thovarai,V.; Wang,S.; van Doorn,R.; Bao,Y.; Sanders,R.; Dernovoy,D.; Kiryutin,B.; Lipman,D.J.; Tatusova,T.	2009-08-29
EPI_ISL_131915	EPI405466|A/Viet Nam/13032019/2009_pb2	EPI405465|A/Viet Nam/13032019/2009_pb1	EPI405464|A/Viet Nam/13032019/2009_pa	EPI405571|A/Viet Nam/13032019/2009_ha	EPI405462|A/Viet Nam/13032019/2009_np	EPI405461|A/Viet Nam/13032019/2009_na	EPI405460|A/Viet Nam/13032019/2009_mp	EPI405463|A/Viet Nam/13032019/2009_ns	A/Viet Nam/13032019/2009	A / H1N1	Asia / Vietnam	Human	NA	Wentworth,D.E.; Dugan,V.; Halpin,R.; Lin,X.; Bera,J.; Ghedin,E.; Fedorova,N.; Tsitrin,T.; Stockwell,T.; Amedeo,P.; Bishop,B.; Edworthy,P.; Gupta,N.; Katzel,D.; Li,K.; Schobel,S.; Shrivastava,S.; Thovarai,V.; Wang,S.; van Doorn,R.; Bao,Y.; Sanders,R.; Dernovoy,D.; Kiryutin,B.; Lipman,D.J.; Tatusova,T.	2009-08-21
EPI_ISL_131913	EPI405451|A/Viet Nam/13032015/2009_pb2	EPI405450|A/Viet Nam/13032015/2009_pb1	EPI405449|A/Viet Nam/13032015/2009_pa	EPI405444|A/Viet Nam/13032015/2009_ha	EPI405447|A/Viet Nam/13032015/2009_np	EPI405446|A/Viet Nam/13032015/2009_na	EPI405445|A/Viet Nam/13032015/2009_mp	EPI405448|A/Viet Nam/13032015/2009_ns	A/Viet Nam/13032015/2009	A / H1N1	Asia / Vietnam	Human	NA	Wentworth,D.E.; Dugan,V.; Halpin,R.; Lin,X.; Bera,J.; Ghedin,E.; Fedorova,N.; Tsitrin,T.; Stockwell,T.; Amedeo,P.; Bishop,B.; Edworthy,P.; Gupta,N.; Katzel,D.; Li,K.; Schobel,S.; Shrivastava,S.; Thovarai,V.; Wang,S.; van Doorn,R.; Bao,Y.; Sanders,R.; Dernovoy,D.; Kiryutin,B.; Lipman,D.J.; Tatusova,T.	2009-08-20
EPI_ISL_131911	EPI405435|A/Viet Nam/13032009/2009_pb2	EPI405434|A/Viet Nam/13032009/2009_pb1	EPI405433|A/Viet Nam/13032009/2009_pa	EPI405428|A/Viet Nam/13032009/2009_ha	EPI405431|A/Viet Nam/13032009/2009_np	EPI405430|A/Viet Nam/13032009/2009_na	EPI405429|A/Viet Nam/13032009/2009_mp	EPI405432|A/Viet Nam/13032009/2009_ns	A/Viet Nam/13032009/2009	A / H1N1	Asia / Vietnam	Human	NA	Wentworth,D.E.; Dugan,V.; Halpin,R.; Lin,X.; Bera,J.; Ghedin,E.; Fedorova,N.; Tsitrin,T.; Stockwell,T.; Amedeo,P.; Bishop,B.; Edworthy,P.; Gupta,N.; Katzel,D.; Li,K.; Schobel,S.; Shrivastava,S.; Thovarai,V.; Wang,S.; van Doorn,R.; Bao,Y.; Sanders,R.; Dernovoy,D.; Kiryutin,B.; Lipman,D.J.; Tatusova,T.	2009-08-20
EPI_ISL_1291377	EPI1851784|A/IIV-Moscow/248-T/15_pb2	EPI1851789|A/IIV-Moscow/248-T/15_pb1	EPI1851786|A/IIV-Moscow/248-T/15_pa	EPI1851787|A/IIV-Moscow/248-T/15_ha	EPI1851788|A/IIV-Moscow/248-T/15_np	EPI1851790|A/IIV-Moscow/248-T/15_na	EPI1851791|A/IIV-Moscow/248-T/15_mp	EPI1851792|A/IIV-Moscow/248-T/15_ns	A/IIV-Moscow/248-T/15	A / H1N1	Europe / Russian Federation / Moscow	Human	N.F. Gamaleya Research Center for Epidemiology and Microbiology	Krasnoslobodtsev,Kirill; Alkhovsky,Sergey; Kirillova,Elena; Burtseva,Elena	2016-02-09
EPI_ISL_123122	EPI381389|A/Singapore/TT190/2011_pb2	EPI381390|A/Singapore/TT190/2011_pb1	EPI381391|A/Singapore/TT190/2011_pa	EPI381392|A/Singapore/TT190/2011_ha	EPI381393|A/Singapore/TT190/2011_np	EPI381394|A/Singapore/TT190/2011_na	EPI381395|A/Singapore/TT190/2011_mp	EPI381396|A/Singapore/TT190/2011_ns	A/Singapore/TT190/2011	A / H1N1	Asia / Singapore	Human	NA	Phuah,S.P.; Quek,D.; Teo,M.L.; Loh,P.L.; Yong,T.Y.; Meng,S.; Ho,Y.L.; Tang,N.; Lim,L.; Chen,S.L.; Cui,L.	2011-03-28
EPI_ISL_123104	EPI381317|A/Singapore/KK160/2011_pb2	EPI381318|A/Singapore/KK160/2011_pb1	EPI381319|A/Singapore/KK160/2011_pa	EPI381320|A/Singapore/KK160/2011_ha	EPI381321|A/Singapore/KK160/2011_np	EPI381322|A/Singapore/KK160/2011_na	EPI381323|A/Singapore/KK160/2011_mp	EPI381324|A/Singapore/KK160/2011_ns	A/Singapore/KK160/2011	A / H1N1	Asia / Singapore	Human	NA	Phuah,S.P.; Quek,D.; Teo,M.L.; Loh,P.L.; Yong,T.Y.; Meng,S.; Ho,Y.L.; Tang,N.; Lim,L.; Chen,S.L.; Cui,L.	2011-04-04
EPI_ISL_123081	EPI381161|A/Singapore/GP479/2011_pb2	EPI381162|A/Singapore/GP479/2011_pb1	EPI381163|A/Singapore/GP479/2011_pa	EPI381164|A/Singapore/GP479/2011_ha	EPI381165|A/Singapore/GP479/2011_np	EPI381166|A/Singapore/GP479/2011_na	EPI381167|A/Singapore/GP479/2011_mp	EPI381168|A/Singapore/GP479/2011_ns	A/Singapore/GP479/2011	A / H1N1	Asia / Singapore	Human	NA	Phuah,S.P.; Quek,D.; Teo,M.L.; Loh,P.L.; Yong,T.Y.; Meng,S.; Ho,Y.L.; Tang,N.; Lim,L.; Chen,S.L.; Cui,L.	2011-02-09
EPI_ISL_123073	EPI381111|A/Singapore/CGH02/2011_pb2	EPI381112|A/Singapore/CGH02/2011_pb1	EPI381113|A/Singapore/CGH02/2011_pa	EPI381114|A/Singapore/CGH02/2011_ha	EPI381115|A/Singapore/CGH02/2011_np	EPI381116|A/Singapore/CGH02/2011_na	EPI381117|A/Singapore/CGH02/2011_mp	EPI381118|A/Singapore/CGH02/2011_ns	A/Singapore/CGH02/2011	A / H1N1	Asia / Singapore	Human	NA	Phuah,S.P.; Quek,D.; Teo,M.L.; Loh,P.L.; Yong,T.Y.; Meng,S.; Ho,Y.L.; Tang,N.; Lim,L.; Chen,S.L.; Cui,L.	2011-01-28
EPI_ISL_12109641	EPI2020690|A/Darwin/9/2021_pb2	EPI2020691|A/Darwin/9/2021_pb1	EPI2020689|A/Darwin/9/2021_pa	EPI2020693|A/Darwin/9/2021_ha	EPI2020686|A/Darwin/9/2021_np	EPI2020692|A/Darwin/9/2021_na	EPI2020688|A/Darwin/9/2021_mp	EPI2020687|A/Darwin/9/2021_ns	A/Darwin/9/2021	A / H3N2	Oceania / Australia	Human	Centers for Disease Control and Prevention	NA	2021-04-17
EPI_ISL_4081385	EPI1906686|A/swine/Denmark/2013_10_1928_1p1/2013_pb2	EPI1906687|A/swine/Denmark/2013_10_1928_1p1/2013_pb1	EPI1906688|A/swine/Denmark/2013_10_1928_1p1/2013_pa	EPI1906689|A/swine/Denmark/2013_10_1928_1p1/2013_ha	EPI1906690|A/swine/Denmark/2013_10_1928_1p1/2013_np	EPI1906691|A/swine/Denmark/2013_10_1928_1p1/2013_na	EPI1906692|A/swine/Denmark/2013_10_1928_1p1/2013_mp	EPI1906693|A/swine/Denmark/2013_10_1928_1p1/2013_ns	A/swine/Denmark/2013_10_1928_1p1/2013	A / H1N2	Europe / Denmark	Swine	NA	Ryt-Hansen,P.; Krog,J.S.; Breum,S.O.; Hjulsager,C.K.; Pedersen,A.G.; Trebbien,R.; Larsen,L.E.	2013-01
EPI_ISL_707150				EPI1832670|A/swine/Denmark/18-6662-92_HA/2018_ha					A/swine/Denmark/18-6662-92_HA/2018	A / H1N2	Europe / Denmark	Swine	NA	Bhatta,T.R.; Ryt-Hansen,P.; Nielsen,J.P.; Larsen,L.E.; Larsen,I.; Chamings,A.; Goecke,N.B.; Alexandersen,S.	2018-05-07
EPI_ISL_252694				EPI941242|A/swine/Indiana/A01668660/2016_ha		EPI941243|A/swine/Indiana/A01668660/2016_na			A/swine/Indiana/A01668660/2016	A / H1N2	North America / United States / Indiana	Swine	NA	Lin,K.; Zhang,J.	2016-11-23
EPI_ISL_81509	EPI287526|A/swine/Guangdong/109/2006_pb2	EPI287507|A/swine/Guangdong/109/2006_pb1	EPI287488|A/swine/Guangdong/109/2006_pa	EPI287469|A/swine/Guangdong/109/2006_ha	EPI287450|A/swine/Guangdong/109/2006_np	EPI287431|A/swine/Guangdong/109/2006_na	EPI287412|A/swine/Guangdong/109/2006_mp	EPI287393|A/swine/Guangdong/109/2006_ns	A/swine/Guangdong/109/2006	A / H1N1	Asia / China	Swine	NA	Bi,Y.; Fu,G.; Peng,J.; Pu,J.; Liu,J.	1905-06-28
EPI_ISL_96961	EPI337626|A/swine/Guangdong/275/2010_pb2	EPI337652|A/swine/Guangdong/275/2010_pb1	EPI337698|A/swine/Guangdong/275/2010_pa	EPI337724|A/swine/Guangdong/275/2010_ha	EPI337760|A/swine/Guangdong/275/2010_np	EPI337796|A/swine/Guangdong/275/2010_na	EPI337832|A/swine/Guangdong/275/2010_mp	EPI337868|A/swine/Guangdong/275/2010_ns	A/swine/Guangdong/275/2010	A / H1N1	Asia / China	Swine	NA	Zhu,H.; Zhou,B.; Fan,X.; Lam,T.T.; Wang,J.; Chen,A.; Chen,X.; Chen,H.; Webster,R.G.; Webby,R.; Peiris,J.S.; Smith,D.K.; Guan,Y.; Lam,T.T.Y.; Peiris,J.S.M.	2010-01-29
EPI_ISL_96957	EPI337622|A/swine/Guangdong/1434/2010_pb2	EPI337664|A/swine/Guangdong/1434/2010_pb1	EPI337694|A/swine/Guangdong/1434/2010_pa	EPI337741|A/swine/Guangdong/1434/2010_ha	EPI337772|A/swine/Guangdong/1434/2010_np	EPI337808|A/swine/Guangdong/1434/2010_na	EPI337841|A/swine/Guangdong/1434/2010_mp	EPI337880|A/swine/Guangdong/1434/2010_ns	A/swine/Guangdong/1434/2010	A / H1N1	Asia / China	Swine	NA	Zhu,H.; Zhou,B.; Fan,X.; Lam,T.T.; Wang,J.; Chen,A.; Chen,X.; Chen,H.; Webster,R.G.; Webby,R.; Peiris,J.S.; Smith,D.K.; Guan,Y.; Lam,T.T.Y.; Peiris,J.S.M.	2010-05-07
EPI_ISL_75362				EPI259432|A/swine/Iowa/02998/2010_ha		EPI901871|A/swine/Iowa/02998/2010_na			A/swine/Iowa/02998/2010	A / H1N2	North America / United States / Iowa	Swine	NA	Gramer,M.; Juleen,K.; Foss,A.; Wees,C.; Raymond,L.; Leiferman,M.; Otterson,T.	2010-03-17
EPI_ISL_74391				EPI255749|A/swine/Hubei/S1/2009_ha		EPI255750|A/swine/Hubei/S1/2009_na			A/swine/Hubei/S1/2009	A / H1N1	Asia / China / Hubei Province	Swine	NA	Wu,R.; Liang,W.; Liu,Z.; Yang,K.; Deng,J.; Duan,Z.; Zhou,D.; Xu,D.	2009-03
EPI_ISL_29422	EPI175929|A/swine/England/WVL7/1992_pb2	EPI175930|A/swine/England/WVL7/1992_pb1	EPI175931|A/swine/England/WVL7/1992_pa	EPI175932|A/swine/England/WVL7/1992_ha	EPI175933|A/swine/England/WVL7/1992_np	EPI175934|A/swine/England/WVL7/1992_na	EPI175935|A/swine/England/WVL7/1992_mp	EPI175936|A/swine/England/WVL7/1992_ns	A/swine/England/WVL7/1992	A / H1N1	Europe / United Kingdom	Swine	NA	NA	1905-06-14
EPI_ISL_25600	EPI167307|A/swine/Zhejiang/1/2007_pb2	EPI167306|A/swine/Zhejiang/1/2007_pb1	EPI167308|A/swine/Zhejiang/1/2007_pa	EPI167302|A/swine/Zhejiang/1/2007_ha	EPI167309|A/swine/Zhejiang/1/2007_np	EPI167303|A/swine/Zhejiang/1/2007_na	EPI167304|A/swine/Zhejiang/1/2007_mp	EPI167305|A/swine/Zhejiang/1/2007_ns	A/swine/Zhejiang/1/2007	A / H1N1	Asia / China / Zhejiang Province	Swine	NA	NA	2007-11-15
EPI_ISL_25229	EPI166060|A/swine/Shanghai/1/2007_pb2	EPI166061|A/swine/Shanghai/1/2007_pb1	EPI166065|A/swine/Shanghai/1/2007_pa	EPI166059|A/swine/Shanghai/1/2007_ha	EPI166063|A/swine/Shanghai/1/2007_np	EPI166062|A/swine/Shanghai/1/2007_na	EPI166066|A/swine/Shanghai/1/2007_mp	EPI166064|A/swine/Shanghai/1/2007_ns	A/swine/Shanghai/1/2007	A / H1N2	Asia / China / Shanghai Municipality	Swine	NA	NA	2007-03-24
EPI_ISL_9538	EPI98678|A/swine/Zhejiang/1/2004_pb2	EPI98682|A/swine/Zhejiang/1/2004_pb1	EPI98680|A/swine/Zhejiang/1/2004_pa	EPI98667|A/swine/Zhejiang/1/2004_ha	EPI98676|A/swine/Zhejiang/1/2004_np	EPI98669|A/swine/Zhejiang/1/2004_na	EPI98671|A/swine/Zhejiang/1/2004_mp	EPI98674|A/swine/Zhejiang/1/2004_ns	A/swine/Zhejiang/1/2004	A / H1N2	Asia / China / Zhejiang Province	Swine	NA	NA	1905-06-26
EPI_ISL_7141	EPI62876|A/swine/Maryland/23239/1991_pb2	EPI62874|A/swine/Maryland/23239/1991_pb1	EPI62872|A/swine/Maryland/23239/1991_pa	EPI62860|A/swine/Maryland/23239/1991_ha	EPI62867|A/swine/Maryland/23239/1991_np	EPI62865|A/swine/Maryland/23239/1991_na	EPI62862|A/swine/Maryland/23239/1991_mp	EPI62869|A/swine/Maryland/23239/1991_ns	A/swine/Maryland/23239/1991	A / H1N1	North America / United States / Maryland	Swine	NA	NA	1905-06-13
EPI_ISL_240573				EPI873222|A/Cambodia/X0717311/2013_ha					A/Cambodia/X0717311/2013	A / H1N1	Asia / Cambodia / Khet Siemreab-Otar Meanchey	Human	Institut Pasteur du Cambodia	Horm, S-V; Dussart,P	2013-07-03
EPI_ISL_316689				EPI1262191|A/Halmstad/4/2017_ha		EPI1262192|A/Halmstad/4/2017_na			A/Halmstad/4/2017	A / H1N1	Europe / Sweden	Human	Crick Worldwide Influenza Centre	NA	2017-11-27
EPI_ISL_309946				EPI1230801|A/Cameroon/9408/2017_ha		EPI1230802|A/Cameroon/9408/2017_na			A/Cameroon/9408/2017	A / H1N1	Africa / Cameroon	Human	Crick Worldwide Influenza Centre	NA	2017-09-23
EPI_ISL_302434				EPI1193132|A/Cameroon/9416/2017_ha		EPI1193133|A/Cameroon/9416/2017_na			A/Cameroon/9416/2017	A / H1N1	Africa / Cameroon	Human	Crick Worldwide Influenza Centre	NA	2017-09-28
EPI_ISL_302433				EPI1193130|A/Cameroon/9415/2017_ha		EPI1193131|A/Cameroon/9415/2017_na			A/Cameroon/9415/2017	A / H1N1	Africa / Cameroon	Human	Crick Worldwide Influenza Centre	NA	2017-09-28
EPI_ISL_302428				EPI1193120|A/Cameroon/9147/2017_ha		EPI1193121|A/Cameroon/9147/2017_na			A/Cameroon/9147/2017	A / H1N1	Africa / Cameroon	Human	Crick Worldwide Influenza Centre	NA	2017-09-20
EPI_ISL_276875				EPI1054443|A/Norway/2339/2017_ha		EPI1054444|A/Norway/2339/2017_na			A/Norway/2339/2017	A / H1N1	Europe / Norway	Human	Crick Worldwide Influenza Centre	NA	2017-04-19
EPI_ISL_248806				EPI917125|A/Hong Kong/219/2017_ha		EPI917126|A/Hong Kong/219/2017_na			A/Hong Kong/219/2017	A / H1N1	Asia / Hong Kong (SAR)	Human	Crick Worldwide Influenza Centre	NA	2017-01-09
EPI_ISL_697684	EPI1818009|A/Lithuania/1241/2009_pb2	EPI1818010|A/Lithuania/1241/2009_pb1	EPI1818011|A/Lithuania/1241/2009_pa	EPI1818012|A/Lithuania/1241/2009_ha	EPI1818013|A/Lithuania/1241/2009_np	EPI1818014|A/Lithuania/1241/2009_na	EPI1818015|A/Lithuania/1241/2009_mp	EPI1818016|A/Lithuania/1241/2009_ns	A/Lithuania/1241/2009	A / H1N1	Europe / Lithuania	Human	NA	Rabalski,L.; Szewczy,B.; Zagminas,K.; Griskevicius,A.; Lepek,K.	1905-07-01
EPI_ISL_697680	EPI1817977|A/Lithuania/1172/2009_pb2	EPI1817978|A/Lithuania/1172/2009_pb1	EPI1817979|A/Lithuania/1172/2009_pa	EPI1817980|A/Lithuania/1172/2009_ha	EPI1817981|A/Lithuania/1172/2009_np	EPI1817982|A/Lithuania/1172/2009_na	EPI1817983|A/Lithuania/1172/2009_mp	EPI1817984|A/Lithuania/1172/2009_ns	A/Lithuania/1172/2009	A / H1N1	Europe / Lithuania	Human	NA	Rabalski,L.; Szewczy,B.; Zagminas,K.; Griskevicius,A.; Lepek,K.	1905-07-01
EPI_ISL_379193				EPI1553288|A/Guangzhou/18/2016_ha					A/Guangzhou/18/2016	A / H1N1	Asia / China	Human	NA	Ye,F.; Chen,X.	2016-03-01
EPI_ISL_308869				EPI1223967|A/shandong-fushan/SWL1301/2017_ha		EPI1224010|A/shandong-fushan/SWL1301/2017_na			A/shandong-fushan/SWL1301/2017	A / H1N1	Asia / China	Human	NA	Liu,J.	2017-04-06
EPI_ISL_308868				EPI1223966|A/shandong-fushan/SWL1311/2017_ha		EPI1224009|A/shandong-fushan/SWL1311/2017_na			A/shandong-fushan/SWL1311/2017	A / H1N1	Asia / China	Human	NA	Liu,J.	2017-04-06
EPI_ISL_308837				EPI1223935|A/shandong-zhifu/swl1210/2013_ha		EPI1223982|A/shandong-zhifu/swl1210/2013_na			A/shandong-zhifu/swl1210/2013	A / H1N1	Asia / China	Human	NA	Liu,J.	2013-03-11
EPI_ISL_286178				EPI1107994|A/Zanjan/0786/2015_ha					A/Zanjan/0786/2015	A / H1N1	Asia / Iran, Islamic Republic of	Human	NA	Mohebbi,A.; Fotouhi,F.	2015-12-10
EPI_ISL_286169				EPI1107985|A/Zanjan/0594/2015_ha		EPI1133726|A/Zanjan/0594/2015_na			A/Zanjan/0594/2015	A / H1N1	Asia / Iran, Islamic Republic of	Human	NA	Mohebbi,A.; Fotouhi,F.	2015-11-25
EPI_ISL_251605				EPI935242|A/South Korea/5549/2016_ha					A/South Korea/5549/2016	A / H1N1	Asia / Korea, Republic of	Human	NA	Gruner,W.E.; Fries,A.C.; Garrett,C.M.; Powell,M.L.; Minnich,D.E.; Couch,M.R.; Hanson,J.F.; DeMarcus,L.S.; Smith,J.P.; Edwards,M.A.; Federinko,S.P.; Macias,E.A.; West,C.A.; Poel,J.R.	2016-02-19
EPI_ISL_244564				EPI895359|A/Jordan/D3626/2012_ha		EPI895392|A/Jordan/D3626/2012_na			A/Jordan/D3626/2012	A / H1N1	Asia / Jordan	Human	NA	El Shesheny,R.; Halasa,N.B.; Kayali,G.; Khuri-Bulos,N.	2012-12-13
EPI_ISL_96009	EPI335583|A/Bangkok/INS484/2010_pb2	EPI335584|A/Bangkok/INS484/2010_pb1	EPI335585|A/Bangkok/INS484/2010_pa	EPI335590|A/Bangkok/INS484/2010_ha	EPI335587|A/Bangkok/INS484/2010_np	EPI335588|A/Bangkok/INS484/2010_na	EPI335589|A/Bangkok/INS484/2010_mp	EPI335586|A/Bangkok/INS484/2010_ns	A/Bangkok/INS484/2010	A / H1N1	Asia / Thailand	Human	NA	The NIAID Influenza Genome Sequencing Consortium	2010-08-16
EPI_ISL_96006	EPI335559|A/Bangkok/INS488/2010_pb2	EPI335560|A/Bangkok/INS488/2010_pb1	EPI335561|A/Bangkok/INS488/2010_pa	EPI335566|A/Bangkok/INS488/2010_ha	EPI335563|A/Bangkok/INS488/2010_np	EPI335564|A/Bangkok/INS488/2010_na	EPI335565|A/Bangkok/INS488/2010_mp	EPI335562|A/Bangkok/INS488/2010_ns	A/Bangkok/INS488/2010	A / H1N1	Asia / Thailand	Human	NA	The NIAID Influenza Genome Sequencing Consortium	2010-08-18
EPI_ISL_96004	EPI335543|A/Bangkok/INS502/2010_pb2	EPI335544|A/Bangkok/INS502/2010_pb1	EPI335545|A/Bangkok/INS502/2010_pa	EPI335550|A/Bangkok/INS502/2010_ha	EPI335547|A/Bangkok/INS502/2010_np	EPI335548|A/Bangkok/INS502/2010_na	EPI335549|A/Bangkok/INS502/2010_mp	EPI335546|A/Bangkok/INS502/2010_ns	A/Bangkok/INS502/2010	A / H1N1	Asia / Thailand	Human	NA	The NIAID Influenza Genome Sequencing Consortium	2010-08-25
EPI_ISL_95026	EPI332326|A/Bangkok/INS477/2010_pb2	EPI332327|A/Bangkok/INS477/2010_pb1	EPI332328|A/Bangkok/INS477/2010_pa	EPI332333|A/Bangkok/INS477/2010_ha	EPI332330|A/Bangkok/INS477/2010_np	EPI332331|A/Bangkok/INS477/2010_na	EPI332332|A/Bangkok/INS477/2010_mp	EPI332329|A/Bangkok/INS477/2010_ns	A/Bangkok/INS477/2010	A / H1N1	Asia / Thailand	Human	NA	The NIAID Influenza Genome Sequencing Consortium	2010-08-11
EPI_ISL_95024	EPI332310|A/Bangkok/INS479/2010_pb2	EPI332311|A/Bangkok/INS479/2010_pb1	EPI332312|A/Bangkok/INS479/2010_pa	EPI332317|A/Bangkok/INS479/2010_ha	EPI332314|A/Bangkok/INS479/2010_np	EPI332315|A/Bangkok/INS479/2010_na	EPI332316|A/Bangkok/INS479/2010_mp	EPI332313|A/Bangkok/INS479/2010_ns	A/Bangkok/INS479/2010	A / H1N1	Asia / Thailand	Human	NA	The NIAID Influenza Genome Sequencing Consortium	2010-08-11
EPI_ISL_95019	EPI332270|A/Bangkok/INS485/2010_pb2	EPI332271|A/Bangkok/INS485/2010_pb1	EPI332272|A/Bangkok/INS485/2010_pa	EPI332277|A/Bangkok/INS485/2010_ha	EPI332274|A/Bangkok/INS485/2010_np	EPI332275|A/Bangkok/INS485/2010_na	EPI332276|A/Bangkok/INS485/2010_mp	EPI332273|A/Bangkok/INS485/2010_ns	A/Bangkok/INS485/2010	A / H1N1	Asia / Thailand	Human	NA	The NIAID Influenza Genome Sequencing Consortium	2010-08-17
EPI_ISL_95002	EPI332134|A/Bangkok/INS510/2010_pb2	EPI332135|A/Bangkok/INS510/2010_pb1	EPI332136|A/Bangkok/INS510/2010_pa	EPI332141|A/Bangkok/INS510/2010_ha	EPI332138|A/Bangkok/INS510/2010_np	EPI332139|A/Bangkok/INS510/2010_na	EPI332140|A/Bangkok/INS510/2010_mp	EPI332137|A/Bangkok/INS510/2010_ns	A/Bangkok/INS510/2010	A / H1N1	Asia / Thailand	Human	NA	The NIAID Influenza Genome Sequencing Consortium	2010-08-31
EPI_ISL_93600	EPI325492|A/Taiwan/192/2006_pb2	EPI325448|A/Taiwan/192/2006_pb1	EPI325542|A/Taiwan/192/2006_pa	EPI325373|A/Taiwan/192/2006_ha	EPI325442|A/Taiwan/192/2006_np	EPI325398|A/Taiwan/192/2006_na	EPI325517|A/Taiwan/192/2006_mp	EPI325367|A/Taiwan/192/2006_ns	A/Taiwan/192/2006	A / H1N1	Asia / Taiwan	Human	NA	Yang,J.-R.; Wu,H.-S.; Liu,M.-T.	2006-06-30
EPI_ISL_93576	EPI325468|A/Taiwan/10393/2005_pb2	EPI325446|A/Taiwan/10393/2005_pb1	EPI325518|A/Taiwan/10393/2005_pa	EPI325371|A/Taiwan/10393/2005_ha	EPI325418|A/Taiwan/10393/2005_np	EPI325396|A/Taiwan/10393/2005_na	EPI325493|A/Taiwan/10393/2005_mp	EPI325343|A/Taiwan/10393/2005_ns	A/Taiwan/10393/2005	A / H1N1	Asia / Taiwan	Human	NA	Yang,J.-R.; Wu,H.-S.; Liu,M.-T.	2005-12-28
EPI_ISL_93276	EPI324517|A/Maryland/NHRC0004/2009_pb2	EPI324516|A/Maryland/NHRC0004/2009_pb1	EPI324515|A/Maryland/NHRC0004/2009_pa	EPI324510|A/Maryland/NHRC0004/2009_ha	EPI324513|A/Maryland/NHRC0004/2009_np	EPI324512|A/Maryland/NHRC0004/2009_na	EPI324511|A/Maryland/NHRC0004/2009_mp	EPI324514|A/Maryland/NHRC0004/2009_ns	A/Maryland/NHRC0004/2009	A / H1N1	North America / United States	Human	NA	The NIAID Influenza Genome Sequencing Consortium	2009-10-23
EPI_ISL_93275	EPI324509|A/Maryland/NHRC0003/2009_pb2	EPI324508|A/Maryland/NHRC0003/2009_pb1	EPI324507|A/Maryland/NHRC0003/2009_pa	EPI324502|A/Maryland/NHRC0003/2009_ha	EPI324505|A/Maryland/NHRC0003/2009_np	EPI324504|A/Maryland/NHRC0003/2009_na	EPI324503|A/Maryland/NHRC0003/2009_mp	EPI324506|A/Maryland/NHRC0003/2009_ns	A/Maryland/NHRC0003/2009	A / H1N1	North America / United States	Human	NA	The NIAID Influenza Genome Sequencing Consortium	2009-10-16
EPI_ISL_90087				EPI316942|A/Taiwan/N86/2006_ha					A/Taiwan/N86/2006	A / H1N1	Asia / Taiwan	Human	NA	Chi,C.-Y.; Liu,C.-C.; Lin,C.-C.; Wang,H.-C.; Cheng,Y.-T.; Chang,C.-M.; Wang,J.-R.	2006-01-09
EPI_ISL_89013				EPI313282|A/Karaj/5987/2010_ha		EPI313283|A/Karaj/5987/2010_na			A/Karaj/5987/2010	A / H1N1	Asia / Iran, Islamic Republic of	Human	NA	Mokhtari Azad,T.; Shafiei Jandaghi,N.Z.; Rezaei,F.	2010-12-27
EPI_ISL_89012				EPI313280|A/Karaj/5985/2010_ha		EPI313281|A/Karaj/5985/2010_na			A/Karaj/5985/2010	A / H1N1	Asia / Iran, Islamic Republic of	Human	NA	Mokhtari Azad,T.; Shafiei Jandaghi,N.Z.; Rezaei,F.	2010-12-27
EPI_ISL_88975				EPI313201|A/Ghom/215/2010_ha		EPI313202|A/Ghom/215/2010_na			A/Ghom/215/2010	A / H1N1	Asia / Iran, Islamic Republic of	Human	NA	Mokhtari Azad,T.; Shafiei Jandaghi,N.Z.; Rezaei,F.	2010-12-30
EPI_ISL_87609	EPI308322|A/South Carolina/WRAIR1660P/2009_pb2	EPI308323|A/South Carolina/WRAIR1660P/2009_pb1	EPI308324|A/South Carolina/WRAIR1660P/2009_pa	EPI308325|A/South Carolina/WRAIR1660P/2009_ha	EPI308326|A/South Carolina/WRAIR1660P/2009_np	EPI308327|A/South Carolina/WRAIR1660P/2009_na	EPI308328|A/South Carolina/WRAIR1660P/2009_mp	EPI308329|A/South Carolina/WRAIR1660P/2009_ns	A/South Carolina/WRAIR1660P/2009	A / H1N1	North America / United States	Human	NA	Houng,H.-S.H.; Zhou,Y.; Li,T.; Gong,H.; Blair,P.; Myers,C.; Bryant,Z.; Lyons,A.; Kochel,T.; Kuschner,R.	2009-07-22
EPI_ISL_86197	EPI302557|A/Moscow/IIV-33/2010_pb2	EPI307160|A/Moscow/IIV-33/2010_pb1	EPI307161|A/Moscow/IIV-33/2010_pa	EPI307166|A/Moscow/IIV-33/2010_ha	EPI307162|A/Moscow/IIV-33/2010_np	EPI307163|A/Moscow/IIV-33/2010_na	EPI307164|A/Moscow/IIV-33/2010_mp	EPI307165|A/Moscow/IIV-33/2010_ns	A/Moscow/IIV-33/2010	A / H1N1	Europe / Russian Federation	Human	NA	Zhuravleva,M.M.; Prilipov,A.G.	2010-10-13
EPI_ISL_379199				EPI1553294|A/Guangzhou/31/2016_ha					A/Guangzhou/31/2016	A / H1N1	Asia / China	Human	NA	Ye,F.; Chen,X.	2016-03-01
EPI_ISL_379189				EPI1553284|A/Guangzhou/02/2016_ha					A/Guangzhou/02/2016	A / H1N1	Asia / China	Human	NA	Ye,F.; Chen,X.	2016-03-01
EPI_ISL_93974	EPI328924|A/Jiangsu/ALS1/2011_pb2	EPI328923|A/Jiangsu/ALS1/2011_pb1	EPI327051|A/Jiangsu/ALS1/2011_pa	EPI327050|A/Jiangsu/ALS1/2011_ha	EPI327049|A/Jiangsu/ALS1/2011_np	EPI327048|A/Jiangsu/ALS1/2011_na	EPI327047|A/Jiangsu/ALS1/2011_mp	EPI327046|A/Jiangsu/ALS1/2011_ns	A/Jiangsu/ALS1/2011	A / H1N1	Asia / China	Human	NA	Zhao,K.; Qi,X.; Cui,L.; Wu,B.; Shi,Z.; Tang,F.; Bao,C.; Zu,R.; Qin,Y.; Deng,F.; Shan,J.; Zhou,M.; Li,X.; Pan,Y.; Wang,H.	2011-01-10
EPI_ISL_2389				EPI11296|A/Buenos Aires/32/96_ha		EPI11245|A/Buenos Aires/32/96_na			A/Buenos Aires/32/96	A / H3N2	South America / Argentina	Human	NA	Pontoriero,A.V.; Savy,V.L.; Coto,C.E.	1905-06-18
EPI_ISL_270684				EPI1030156|A/Zhejiang-Kecheng/SWL1187/2017_ha		EPI1030155|A/Zhejiang-Kecheng/SWL1187/2017_na	EPI1030154|A/Zhejiang-Kecheng/SWL1187/2017_mp		A/Zhejiang-Kecheng/SWL1187/2017	A / H1N1	Asia / China / Zhejiang	Human	WHO Chinese National Influenza Center	Xiaoxu,Zeng;Xiyan,Li;Weijuan,Huang;Lei,Yang;Dayan,Wang;Yuelong,Shu	2017-03-04
EPI_ISL_270638				EPI1030018|A/Anhui-Langya/SWL1170/2017_ha		EPI1030017|A/Anhui-Langya/SWL1170/2017_na	EPI1030016|A/Anhui-Langya/SWL1170/2017_mp		A/Anhui-Langya/SWL1170/2017	A / H1N1	Asia / China / Anhui	Human	WHO Chinese National Influenza Center	Xiaoxu,Zeng;Xiyan,Li;Weijuan,Huang;Lei,Yang;Dayan,Wang;Yuelong,Shu	2017-05-02
EPI_ISL_270637				EPI1030015|A/Henan-Chuanhui/SWL1321/2017_ha		EPI1030014|A/Henan-Chuanhui/SWL1321/2017_na	EPI1030013|A/Henan-Chuanhui/SWL1321/2017_mp		A/Henan-Chuanhui/SWL1321/2017	A / H1N1	Asia / China / Henan	Human	WHO Chinese National Influenza Center	Xiaoxu,Zeng;Xiyan,Li;Weijuan,Huang;Lei,Yang;Dayan,Wang;Yuelong,Shu	2017-05-02
EPI_ISL_282310				EPI1082693|A/South Australia/167/2017_ha		EPI1082692|A/South Australia/167/2017_na	EPI1082691|A/South Australia/167/2017_mp		A/South Australia/167/2017	A / H1N1	Oceania / Australia / South Australia / Adelaide	Human	WHO Collaborating Centre for Reference and Research on Influenza	Deng,Y-M; Iannello,P; Lau,H; Kaye,M; Todd,A; Komadina,N.	2017-07-01
EPI_ISL_282305				EPI1082678|A/South Australia/196/2017_ha		EPI1082677|A/South Australia/196/2017_na	EPI1082676|A/South Australia/196/2017_mp		A/South Australia/196/2017	A / H1N1	Oceania / Australia / Nurioopta	Human	WHO Collaborating Centre for Reference and Research on Influenza	Deng,Y-M; Iannello,P; Lau,H; Kaye,M; Todd,A; Komadina,N.	2017-07-04
EPI_ISL_312597	EPI1244259|A/Cambodia/B1009454/2017_pb2	EPI1244260|A/Cambodia/B1009454/2017_pb1	EPI1244258|A/Cambodia/B1009454/2017_pa	EPI1244262|A/Cambodia/B1009454/2017_ha	EPI1244255|A/Cambodia/B1009454/2017_np	EPI1244261|A/Cambodia/B1009454/2017_na	EPI1244257|A/Cambodia/B1009454/2017_mp	EPI1244256|A/Cambodia/B1009454/2017_ns	A/Cambodia/B1009454/2017	A / H1N1	Asia / Cambodia	Human	WHO Collaborating Centre for Reference and Research on Influenza	Deng,Y-M; Iannello,P; Lau,H; Kaye,M; Todd,A; Spirason,N; Komadina,N.	2017-08-21
EPI_ISL_306335				EPI1212834|A/Brisbane/02/2018_ha		EPI1212833|A/Brisbane/02/2018_na			A/Brisbane/02/2018	A / H1N1	Oceania / Australia / Queensland / Greenslopes	Human	WHO Collaborating Centre for Reference and Research on Influenza	Deng,Y-M.; Iannello,P.; Lau,H.; Kaye,M.; Todd,A.; Spirason,N.; Komadina,N.	2018-01-04
EPI_ISL_644656				EPI1813673|A/Victoria/2570/2019_ha		EPI1813672|A/Victoria/2570/2019_na			A/Victoria/2570/2019	A / H1N1	Oceania / Australia / Middle Park	Human	WHO Collaborating Centre for Reference and Research on Influenza	Deng,Y-M; Iannello,P; Lau,H; Todd,A; Spirason,N; Moselen,J; Aziz,A; Komadina,N.	2019-11-22
EPI_ISL_87996				EPI309655|A/Georgia/3/2011_ha		EPI309656|A/Georgia/3/2011_na			A/Georgia/3/2011	A / H1N1	Asia / Georgia	Human	National Institute for Medical Research	NA	2010-12-29
EPI_ISL_248223	EPI912230|A/Hong Kong/221/2017_pb2	EPI912231|A/Hong Kong/221/2017_pb1	EPI912229|A/Hong Kong/221/2017_pa	EPI912233|A/Hong Kong/221/2017_ha	EPI912226|A/Hong Kong/221/2017_np	EPI912232|A/Hong Kong/221/2017_na	EPI912228|A/Hong Kong/221/2017_mp	EPI912227|A/Hong Kong/221/2017_ns	A/Hong Kong/221/2017	A / H1N1	Asia / Hong Kong (SAR)	Human	Centers for Disease Control and Prevention	NA	2017-01-09
EPI_ISL_292683	EPI1147204|A/Vietnam/Lisn214/2017_pb2	EPI1147205|A/Vietnam/Lisn214/2017_pb1	EPI1147203|A/Vietnam/Lisn214/2017_pa	EPI1147207|A/Vietnam/Lisn214/2017_ha	EPI1147200|A/Vietnam/Lisn214/2017_np	EPI1147206|A/Vietnam/Lisn214/2017_na	EPI1147202|A/Vietnam/Lisn214/2017_mp	EPI1147201|A/Vietnam/Lisn214/2017_ns	A/Vietnam/Lisn214/2017	A / H1N1	Asia / Vietnam	Human	Centers for Disease Control and Prevention	NA	2017-09-19
EPI_ISL_292682	EPI1147196|A/Vietnam/GHS741/2017_pb2	EPI1147197|A/Vietnam/GHS741/2017_pb1	EPI1147195|A/Vietnam/GHS741/2017_pa	EPI1147199|A/Vietnam/GHS741/2017_ha	EPI1147192|A/Vietnam/GHS741/2017_np	EPI1147198|A/Vietnam/GHS741/2017_na	EPI1147194|A/Vietnam/GHS741/2017_mp	EPI1147193|A/Vietnam/GHS741/2017_ns	A/Vietnam/GHS741/2017	A / H1N1	Asia / Vietnam	Human	Centers for Disease Control and Prevention	NA	2017-07-21
EPI_ISL_74016				EPI254374|A/South Carolina/34/2009_ha		EPI254373|A/South Carolina/34/2009_na			A/South Carolina/34/2009	A / H1N1	North America / United States / South Carolina	Human	Centers for Disease Control and Prevention	NA	2009-09-04
EPI_ISL_261818	EPI989194|A/Arizona/15/2017_pb2	EPI989195|A/Arizona/15/2017_pb1	EPI989193|A/Arizona/15/2017_pa	EPI989197|A/Arizona/15/2017_ha	EPI989190|A/Arizona/15/2017_np	EPI989196|A/Arizona/15/2017_na	EPI989192|A/Arizona/15/2017_mp	EPI989191|A/Arizona/15/2017_ns	A/Arizona/15/2017	A / H1N1	North America / United States / Arizona	Human	Centers for Disease Control and Prevention	NA	2017-02-27
EPI_ISL_252742	EPI941695|A/Arizona/07/2017_pb2	EPI941696|A/Arizona/07/2017_pb1	EPI941694|A/Arizona/07/2017_pa	EPI941698|A/Arizona/07/2017_ha	EPI941691|A/Arizona/07/2017_np	EPI941697|A/Arizona/07/2017_na	EPI941693|A/Arizona/07/2017_mp	EPI941692|A/Arizona/07/2017_ns	A/Arizona/07/2017	A / H1N1	North America / United States / Arizona	Human	Centers for Disease Control and Prevention	NA	2017-02-05
EPI_ISL_300039	EPI1181688|A/Cambodia/878/2017_pb2	EPI1181689|A/Cambodia/878/2017_pb1	EPI1181687|A/Cambodia/878/2017_pa	EPI1181691|A/Cambodia/878/2017_ha	EPI1181684|A/Cambodia/878/2017_np	EPI1181690|A/Cambodia/878/2017_na	EPI1181686|A/Cambodia/878/2017_mp	EPI1181685|A/Cambodia/878/2017_ns	A/Cambodia/878/2017	A / H1N1	Asia / Cambodia	Human	Centers for Disease Control and Prevention	NA	2017-09-27
EPI_ISL_29621	EPI185381|A/California/08/2009_pb2	EPI185384|A/California/08/2009_pb1	EPI185383|A/California/08/2009_pa	EPI185382|A/California/08/2009_ha	EPI184299|A/California/08/2009_np	EPI185380|A/California/08/2009_na	EPI176626|A/California/08/2009_mp	EPI176625|A/California/08/2009_ns	A/California/08/2009	A / H1N1	North America / United States / California	Human	Centers for Disease Control and Prevention	NA	2009-04-09
EPI_ISL_234397				EPI837694|A/swine/Indiana/A01943834/2016_ha		EPI837695|A/swine/Indiana/A01943834/2016_na	EPI837696|A/swine/Indiana/A01943834/2016_mp		A/swine/Indiana/A01943834/2016	A / H1N2	North America / United States / Indiana	Swine	NA	NA	2016-05-05
EPI_ISL_190479	EPI839955|A/swine/Oklahoma/A02076821/2015_pb2		EPI839956|A/swine/Oklahoma/A02076821/2015_pa	EPI620499|A/swine/Oklahoma/A02076821/2015_ha	EPI839957|A/swine/Oklahoma/A02076821/2015_np	EPI620500|A/swine/Oklahoma/A02076821/2015_na	EPI620501|A/swine/Oklahoma/A02076821/2015_mp	EPI839958|A/swine/Oklahoma/A02076821/2015_ns	A/swine/Oklahoma/A02076821/2015	A / H1N2	North America / United States / Oklahoma	Swine	NA	Lin,K.	2015-05-05
EPI_ISL_188924				EPI612556|A/swine/Illinois/A02077158/2015_ha		EPI612557|A/swine/Illinois/A02077158/2015_na	EPI612558|A/swine/Illinois/A02077158/2015_mp		A/swine/Illinois/A02077158/2015	A / H1N2	North America / United States / Illinois	Swine	NA	Lin,K.	2015-04-11
EPI_ISL_177582				EPI584814|A/swine/Indiana/A02077077/2015_ha		EPI584815|A/swine/Indiana/A02077077/2015_na	EPI584816|A/swine/Indiana/A02077077/2015_mp		A/swine/Indiana/A02077077/2015	A / H1N2	North America / United States / Indiana	Swine	NA	Lin,K.; Olson,W.J.; Zhang,J.	2015-03-16
EPI_ISL_177575				EPI584793|A/swine/Arkansas/A01841343/2015_ha		EPI584794|A/swine/Arkansas/A01841343/2015_na	EPI584795|A/swine/Arkansas/A01841343/2015_mp		A/swine/Arkansas/A01841343/2015	A / H1N2	North America / United States / Arkansas	Swine	NA	Lin,K.; Olson,W.J.; Zhang,J.	2015-03-10
EPI_ISL_11923	EPI120026|A/swine/Guangxi/13/2006_pb2	EPI120024|A/swine/Guangxi/13/2006_pb1	EPI120022|A/swine/Guangxi/13/2006_pa	EPI116749|A/swine/Guangxi/13/2006_ha	EPI120020|A/swine/Guangxi/13/2006_np	EPI116751|A/swine/Guangxi/13/2006_na	EPI120017|A/swine/Guangxi/13/2006_mp	EPI120014|A/swine/Guangxi/13/2006_ns	A/swine/Guangxi/13/2006	A / H1N2	Asia / China / Guangxi Zhuang Autonomous Region	Swine	NA	NA	1905-06-28
EPI_ISL_238912				EPI863993|A/swine/Germany/Bak5/2016_ha					A/swine/Germany/Bak5/2016	A / H1N2	Europe / Germany / Lower Saxony	Swine	Friedrich-Loeffler-Institut	NA	1905-07-08
EPI_ISL_238911				EPI863991|A/swine/Germany/Bak3/2016_ha		EPI863992|A/swine/Germany/Bak3/2016_na			A/swine/Germany/Bak3/2016	A / H1N2	Europe / Germany / Lower Saxony	Swine	Friedrich-Loeffler-Institut	NA	1905-07-08
EPI_ISL_237660				EPI859057|A/South-Africa/R5236/2016_ha		EPI859058|A/South-Africa/R5236/2016_na			A/South-Africa/R5236/2016	A / H1N1	Africa / South Africa	Human	Crick Worldwide Influenza Centre	NA	2016-07-26
EPI_ISL_144517				EPI463659|A/Hong Kong/2026/2013_ha					A/Hong Kong/2026/2013	A / H1N1	Asia / Hong Kong (SAR)	Human	Hong Kong Department of Health	Mak,G.C.;Lo,J.Y.C.	2013-04-01
EPI_ISL_175490				EPI576336|A/Hessen/4/2013_ha					A/Hessen/4/2013	A / H1N1	Europe / Germany	Human	Robert Koch Institute Nationales Referenzzentrum für Influenza	Wedde, M.; Schweiger, B.	2013-01-03
EPI_ISL_208694	EPI702447|A/Thailand/KS10403/2011_pb2	EPI702448|A/Thailand/KS10403/2011_pb1	EPI702449|A/Thailand/KS10403/2011_pa	EPI702450|A/Thailand/KS10403/2011_ha	EPI702451|A/Thailand/KS10403/2011_np	EPI702452|A/Thailand/KS10403/2011_na	EPI702453|A/Thailand/KS10403/2011_mp	EPI702454|A/Thailand/KS10403/2011_ns	A/Thailand/KS10403/2011	A / H1N1	Asia / Thailand / Chumphon	Human	NA	Khemnu,N.; Gaywee,J.; Bodhidatta,L.; Wacharapluesadee,S.; Sirisopana,N.; Swierczewski,B.E.; Mason,C.J.	2011-04-26
EPI_ISL_163965				EPI534957|A/Ho Chi Minh/1095.2/2011_ha		EPI535006|A/Ho Chi Minh/1095.2/2011_na	EPI534992|A/Ho Chi Minh/1095.2/2011_mp		A/Ho Chi Minh/1095.2/2011	A / H1N1	Asia / Vietnam	Human	NA	Tran,D.N.; Ushijima,H.	2011-02-21
EPI_ISL_162717				EPI532117|A/Japan/3746/2014_ha					A/Japan/3746/2014	A / H1N1	Asia / Japan	Human	NA	Connors,B.C.; Jones,S.L.; Bisaha,S.A.; Canas,L.C.; Baker,J.A.; Couch,M.R.; Garrett,C.M.; Powell,M.L.; Hanson,J.F.; Yohannes,R.A.; DeMarcus,L.S.; Smith,J.P.; Fumia,K.F.; Zorich,S.C.; Macias,E.A.; Olsen,E.T.; Sjoberg,P.A.	2014-01-23
EPI_ISL_143848				EPI461337|A/Paraguay/20HBO/2009_ha		EPI461351|A/Paraguay/20HBO/2009_na			A/Paraguay/20HBO/2009	A / H1N1	South America / Paraguay	Human	NA	Espinola,E.E.	2009-09-01
EPI_ISL_135253	EPI420668|A/Boston/DOA39/2011_pb2	EPI420667|A/Boston/DOA39/2011_pb1	EPI420691|A/Boston/DOA39/2011_pa	EPI420662|A/Boston/DOA39/2011_ha	EPI420665|A/Boston/DOA39/2011_np	EPI420664|A/Boston/DOA39/2011_na	EPI420663|A/Boston/DOA39/2011_mp	EPI420666|A/Boston/DOA39/2011_ns	A/Boston/DOA39/2011	A / H1N1	North America / United States	Human	NA	Wentworth,D.E.; Dugan,V.; Halpin,R.; Lin,X.; Bera,J.; Ghedin,E.; Hostetler,J.; Fedorova,N.; Overton,L.; Tsitrin,T.; Stockwell,T.; Katzel,D.; Li,K.; Amedeo,P.; Schobel,S.; Shrivastava,S.; Wang,S.; Thovarai,V.; Bishop,B.; Edworthy,P.; Kim,M.; Donnino,M.; Cocchi,M.; Salciccioli,J.; Giberson,B.; Bourgeois,F.; Bao,Y.; Sanders,R.; Dernovoy,D.; Kiryutin,B.; Lipman,D.J.; Tatusova,T.	2011-02-12
EPI_ISL_133109	EPI408817|A/Khon Kaen/INS586/2010_pb2	EPI408816|A/Khon Kaen/INS586/2010_pb1	EPI408815|A/Khon Kaen/INS586/2010_pa	EPI408810|A/Khon Kaen/INS586/2010_ha	EPI408813|A/Khon Kaen/INS586/2010_np	EPI408812|A/Khon Kaen/INS586/2010_na	EPI408811|A/Khon Kaen/INS586/2010_mp	EPI408814|A/Khon Kaen/INS586/2010_ns	A/Khon Kaen/INS586/2010	A / H1N1	Asia / Thailand / Khon Kaen	Human	NA	Wentworth,D.E.; Dugan,V.; Halpin,R.; Lin,X.; Wester,E.; Bera,J.; Ghedin,E.; Fedorova,N.; Tsitrin,T.; Stockwell,T.; Amedeo,P.; Bishop,B.; Edworthy,P.; Gupta,N.; Katzel,D.; Li,K.; Schobel,S.; Shrivastava,S.; Thovarai,V.; Wang,S.; Lynfield,R.; Losso,M.; Davey,R.; Dwyer,D.; Neaton,J.; Lane,C.; Bao,Y.; Sanders,R.; Dernovoy,D.; Kiryutin,B.; Lipman,D.J.; Tatusova,T.	2010-09-01
EPI_ISL_133103	EPI408769|A/Bangkok/INS580/2010_pb2	EPI408768|A/Bangkok/INS580/2010_pb1	EPI408767|A/Bangkok/INS580/2010_pa	EPI408762|A/Bangkok/INS580/2010_ha	EPI408765|A/Bangkok/INS580/2010_np	EPI408764|A/Bangkok/INS580/2010_na	EPI408763|A/Bangkok/INS580/2010_mp	EPI408766|A/Bangkok/INS580/2010_ns	A/Bangkok/INS580/2010	A / H1N1	Asia / Thailand / Bangkok	Human	NA	Wentworth,D.E.; Dugan,V.; Halpin,R.; Lin,X.; Wester,E.; Bera,J.; Ghedin,E.; Fedorova,N.; Tsitrin,T.; Stockwell,T.; Amedeo,P.; Bishop,B.; Edworthy,P.; Gupta,N.; Katzel,D.; Li,K.; Schobel,S.; Shrivastava,S.; Thovarai,V.; Wang,S.; Lynfield,R.; Losso,M.; Davey,R.; Dwyer,D.; Neaton,J.; Lane,C.; Bao,Y.; Sanders,R.; Dernovoy,D.; Kiryutin,B.; Lipman,D.J.; Tatusova,T.	2010-09-08
EPI_ISL_131940	EPI405667|A/Viet Nam/11032010/2009_pb2	EPI405666|A/Viet Nam/11032010/2009_pb1	EPI405665|A/Viet Nam/11032010/2009_pa	EPI405660|A/Viet Nam/11032010/2009_ha	EPI405663|A/Viet Nam/11032010/2009_np	EPI405662|A/Viet Nam/11032010/2009_na	EPI405661|A/Viet Nam/11032010/2009_mp	EPI405664|A/Viet Nam/11032010/2009_ns	A/Viet Nam/11032010/2009	A / H1N1	Asia / Vietnam	Human	NA	Wentworth,D.E.; Dugan,V.; Halpin,R.; Lin,X.; Bera,J.; Ghedin,E.; Fedorova,N.; Tsitrin,T.; Stockwell,T.; Amedeo,P.; Bishop,B.; Edworthy,P.; Gupta,N.; Katzel,D.; Li,K.; Schobel,S.; Shrivastava,S.; Thovarai,V.; Wang,S.; van Doorn,R.; Bao,Y.; Sanders,R.; Dernovoy,D.; Kiryutin,B.; Lipman,D.J.; Tatusova,T.	2009-12-17
EPI_ISL_191309	EPI623154|A/England/04980055/2010_pb2	EPI623155|A/England/04980055/2010_pb1	EPI622875|A/England/04980055/2010_pa	EPI623156|A/England/04980055/2010_ha	EPI623157|A/England/04980055/2010_np	EPI623158|A/England/04980055/2010_na	EPI623159|A/England/04980055/2010_mp	EPI623160|A/England/04980055/2010_ns	A/England/04980055/2010	A / H1N1	Europe / United Kingdom	Human	NA	Grayson E,Nicholas.	2010-11-30
EPI_ISL_191307	EPI623147|A/England/10740581/2010_pb2	EPI623148|A/England/10740581/2010_pb1	EPI622873|A/England/10740581/2010_pa	EPI623149|A/England/10740581/2010_ha	EPI623150|A/England/10740581/2010_np	EPI623151|A/England/10740581/2010_na	EPI623152|A/England/10740581/2010_mp	EPI623153|A/England/10740581/2010_ns	A/England/10740581/2010	A / H1N1	Europe / United Kingdom	Human	NA	Grayson E,Nicholas.	2010-12-23
EPI_ISL_191300	EPI623084|A/England/343/2010_pb2	EPI623085|A/England/343/2010_pb1	EPI622866|A/England/343/2010_pa	EPI623086|A/England/343/2010_ha	EPI623087|A/England/343/2010_np	EPI623088|A/England/343/2010_na	EPI623089|A/England/343/2010_mp	EPI623090|A/England/343/2010_ns	A/England/343/2010	A / H1N1	Europe / United Kingdom	Human	NA	Grayson E,Nicholas.	2010-12-13
EPI_ISL_186402				EPI607405|A/Niedersachsen/5/2006_ha					A/Niedersachsen/5/2006	A / H1N1	Europe / Germany	Human	NA	Bedford,T.; Riley,S.; Barr,I.G.; Broor,S.; Chadha,M.; Cox,N.J.; Daniels,R.S.; Gunasekaran,C.P.; Hurt,A.C.; Kelso,A.; Klimov,A.; Lewis,N.S.; Li,X.; McCauley,J.W.; Odagiri,T.; Potdar,V.; Rambaut,A.; Shu,Y.; Skepner,E.; Smith,D.J.; Suchard,M.A.; Tashiro,M.; Wang,D.; Xu,X.; Lemey,P.; Russell,C.A.	1905-06-28
EPI_ISL_186022				EPI607026|A/Niedersachsen/4/2006_ha					A/Niedersachsen/4/2006	A / H1N1	Europe / Germany	Human	NA	Bedford,T.; Riley,S.; Barr,I.G.; Broor,S.; Chadha,M.; Cox,N.J.; Daniels,R.S.; Gunasekaran,C.P.; Hurt,A.C.; Kelso,A.; Klimov,A.; Lewis,N.S.; Li,X.; McCauley,J.W.; Odagiri,T.; Potdar,V.; Rambaut,A.; Shu,Y.; Skepner,E.; Smith,D.J.; Suchard,M.A.; Tashiro,M.; Wang,D.; Xu,X.; Lemey,P.; Russell,C.A.	1905-06-28
EPI_ISL_181404	EPI598903|A/Bangkok/SIMI504/2010_pb2	EPI598892|A/Bangkok/SIMI504/2010_pb1	EPI598299|A/Bangkok/SIMI504/2010_pa	EPI598881|A/Bangkok/SIMI504/2010_ha	EPI598914|A/Bangkok/SIMI504/2010_np	EPI598870|A/Bangkok/SIMI504/2010_na	EPI598936|A/Bangkok/SIMI504/2010_mp	EPI598925|A/Bangkok/SIMI504/2010_ns	A/Bangkok/SIMI504/2010	A / H1N1	Asia / Thailand	Human	NA	Horthongkham,N.; Athipanyasilp,N.; Kaewnapan,B.; Sirirtantikorn,S.; Kantakamalakul,W.; Sutthent,R.	2010-08-30
EPI_ISL_181402	EPI598901|A/Bangkok/SIMI502/2010_pb2	EPI598890|A/Bangkok/SIMI502/2010_pb1	EPI598297|A/Bangkok/SIMI502/2010_pa	EPI598879|A/Bangkok/SIMI502/2010_ha	EPI598912|A/Bangkok/SIMI502/2010_np	EPI598868|A/Bangkok/SIMI502/2010_na	EPI598934|A/Bangkok/SIMI502/2010_mp	EPI598923|A/Bangkok/SIMI502/2010_ns	A/Bangkok/SIMI502/2010	A / H1N1	Asia / Thailand	Human	NA	Horthongkham,N.; Athipanyasilp,N.; Kaewnapan,B.; Sirirtantikorn,S.; Kantakamalakul,W.; Sutthent,R.	2010-08-08
EPI_ISL_176993	EPI581513|A/Kyoto/13SK076-2/2014_pb2	EPI581528|A/Kyoto/13SK076-2/2014_pb1	EPI581529|A/Kyoto/13SK076-2/2014_pa	EPI581530|A/Kyoto/13SK076-2/2014_ha	EPI581531|A/Kyoto/13SK076-2/2014_np	EPI581532|A/Kyoto/13SK076-2/2014_na	EPI581533|A/Kyoto/13SK076-2/2014_mp	EPI581534|A/Kyoto/13SK076-2/2014_ns	A/Kyoto/13SK076-2/2014	A / H1N1	Asia / Japan	Human	NA	Hibino,A.; Saito,R.; Shoubugawa,Y.; Kondo,H.; Saito,T.; Takemae,N.; Koudo,N.	2014-03-22
EPI_ISL_176992	EPI581512|A/Kyoto/13SK076/2014_pb2	EPI581521|A/Kyoto/13SK076/2014_pb1	EPI581522|A/Kyoto/13SK076/2014_pa	EPI581523|A/Kyoto/13SK076/2014_ha	EPI581524|A/Kyoto/13SK076/2014_np	EPI581525|A/Kyoto/13SK076/2014_na	EPI581526|A/Kyoto/13SK076/2014_mp	EPI581527|A/Kyoto/13SK076/2014_ns	A/Kyoto/13SK076/2014	A / H1N1	Asia / Japan	Human	NA	Hibino,A.; Saito,R.; Shoubugawa,Y.; Kondo,H.; Saito,T.; Takemae,N.; Koudo,N.	2014-03-18
EPI_ISL_176980	EPI581409|A/Gunma/13G018/2014_pb2	EPI581422|A/Gunma/13G018/2014_pb1	EPI581423|A/Gunma/13G018/2014_pa	EPI581424|A/Gunma/13G018/2014_ha	EPI581425|A/Gunma/13G018/2014_np	EPI581426|A/Gunma/13G018/2014_na	EPI581427|A/Gunma/13G018/2014_mp	EPI581428|A/Gunma/13G018/2014_ns	A/Gunma/13G018/2014	A / H1N1	Asia / Japan	Human	NA	Hibino,A.; Saito,R.; Shoubugawa,Y.; Kondo,H.; Saito,T.; Takemae,N.; Kawashima,T.	2014-02-26
EPI_ISL_120079	EPI372156|A/Malaysia/34291/2006_pb2	EPI372155|A/Malaysia/34291/2006_pb1	EPI372154|A/Malaysia/34291/2006_pa	EPI372150|A/Malaysia/34291/2006_ha	EPI372152|A/Malaysia/34291/2006_np		EPI372151|A/Malaysia/34291/2006_mp	EPI372153|A/Malaysia/34291/2006_ns	A/Malaysia/34291/2006	A / H1N1	Asia / Malaysia	Human	NA	Wentworth,D.E.; Dugan,V.; Halpin,R.; Lin,X.; Bera,J.; Ghedin,E.; Fedorova,N.; Overton,L.; Tsitrin,T.; Stockwell,T.; Katzel,D.; Li,K.; Amedeo,P.; Schobel,S.; Shrivastava,S.; Wang,S.; Thovarai,V.; Bishop,B.; Edworthy,P.; Kim,M.; Chan,Y.-F.F.; Sam,I.C.; AbuBakar,S.; Chang,L.; Nor&apos;e,S.S.B.; Jafar,F.L.B.; Hassan,A.; Nasrah,S.N.A.; Bao,Y.; Sanders,R.; Dernovoy,D.; Kiryutin,B.; Lipman,D.J.; Tatusov…	2006-04-14
EPI_ISL_104906	EPI355279|A/HaNoi/Q591/2006_pb2	EPI355278|A/HaNoi/Q591/2006_pb1	EPI355277|A/HaNoi/Q591/2006_pa	EPI355273|A/HaNoi/Q591/2006_ha	EPI355275|A/HaNoi/Q591/2006_np	EPI355274|A/HaNoi/Q591/2006_na		EPI355276|A/HaNoi/Q591/2006_ns	A/HaNoi/Q591/2006	A / H1N1	Asia / Vietnam / Thu Do Ha Noi	Human	NA	Wentworth,D.E.; Dugan,V.; Halpin,R.; Lin,X.; Bera,J.; Ghedin,E.; Fedorova,N.; Overton,L.; Tsitrin,T.; Stockwell,T.; Katzel,D.; Li,K.; Amedeo,P.; Schobel,S.; Shrivastava,S.; Wang,S.; Thovarai,V.; Bishop,B.; Edworthy,P.; Kim,M.; Mai,L.T.Q.; Hien,N.T.; Ha,N.K.; Cuong,V.D.; Duc,D.T.; Phuong,H.V.M.; Hang,N.L.K.; Thanh,L.T.; Thach,N.C.; Huong,T.T.; Hien,P.T.; Giang,N.H.; Bao,Y.; Sanders,R.; Dernovoy,D.…	2006-08-14
EPI_ISL_104896	EPI355272|A/HaNoi/Q580/2006_pb2	EPI355271|A/HaNoi/Q580/2006_pb1	EPI355270|A/HaNoi/Q580/2006_pa	EPI355266|A/HaNoi/Q580/2006_ha	EPI355268|A/HaNoi/Q580/2006_np	EPI355267|A/HaNoi/Q580/2006_na		EPI355269|A/HaNoi/Q580/2006_ns	A/HaNoi/Q580/2006	A / H1N1	Asia / Vietnam / Thu Do Ha Noi	Human	NA	Wentworth,D.E.; Dugan,V.; Halpin,R.; Lin,X.; Bera,J.; Ghedin,E.; Fedorova,N.; Overton,L.; Tsitrin,T.; Stockwell,T.; Katzel,D.; Li,K.; Amedeo,P.; Schobel,S.; Shrivastava,S.; Wang,S.; Thovarai,V.; Bishop,B.; Edworthy,P.; Kim,M.; Mai,L.T.Q.; Hien,N.T.; Ha,N.K.; Cuong,V.D.; Duc,D.T.; Phuong,H.V.M.; Hang,N.L.K.; Thanh,L.T.; Thach,N.C.; Huong,T.T.; Hien,P.T.; Giang,N.H.; Bao,Y.; Sanders,R.; Dernovoy,D.…	2006-08-09
EPI_ISL_151460				EPI491133|A/BRISBANE/40/2013_ha		EPI491132|A/BRISBANE/40/2013_na	EPI491131|A/BRISBANE/40/2013_mp		A/BRISBANE/40/2013	A / H1N1	Oceania / Australia / Queensland	Human	WHO Collaborating Centre for Reference and Research on Influenza	Deng,Y-M; Iannello,P; Spirason,N; Jelley,L; Lau,H; Komadina,N	2013-06-29
EPI_ISL_166040				EPI540966|A/CANBERRA/17/2014_ha		EPI540965|A/CANBERRA/17/2014_na	EPI540964|A/CANBERRA/17/2014_mp		A/CANBERRA/17/2014	A / H1N1	Oceania / Australia / Australian Capital Territory / CANBERRA	Human	WHO Collaborating Centre for Reference and Research on Influenza	Deng,Y-M.; Iannello,P.; Spirason,N.; Jelley,L.; Lau,H.; Komadina,N.	2014-05-14
EPI_ISL_136335				EPI425983|A/Israel/11/2012_ha		EPI425984|A/Israel/11/2012_na	EPI500538|A/Israel/11/2012_mp		A/Israel/11/2012	A / H1N1	Asia / Israel	Human	National Institute for Medical Research	NA	2012-12-30
EPI_ISL_145425				EPI466582|A/Mahajanga/1171/2013_ha		EPI466583|A/Mahajanga/1171/2013_na			A/Mahajanga/1171/2013	A / H1N1	Africa / Madagascar	Human	National Institute for Medical Research	NA	2013-03-25
EPI_ISL_143635				EPI460692|A/Salamanca/83/2013_ha		EPI460693|A/Salamanca/83/2013_na			A/Salamanca/83/2013	A / H1N1	Europe / Spain	Human	National Institute for Medical Research	NA	2013-03-06
EPI_ISL_143621				EPI460664|A/Iasi/137598/2013_ha		EPI460665|A/Iasi/137598/2013_na			A/Iasi/137598/2013	A / H1N1	Europe / Romania	Human	National Institute for Medical Research	NA	2013-03-18
EPI_ISL_136342				EPI425997|A/Navarra/111/2013_ha		EPI425998|A/Navarra/111/2013_na	EPI500478|A/Navarra/111/2013_mp		A/Navarra/111/2013	A / H1N1	Europe / Spain	Human	National Institute for Medical Research	NA	2013-01-11
EPI_ISL_136321				EPI425956|A/Baleares100/2013_ha		EPI425957|A/Baleares100/2013_na	EPI500454|A/Baleares100/2013_mp		A/Baleares100/2013	A / H1N1	Europe / Spain	Human	National Institute for Medical Research	NA	2013-01-14
EPI_ISL_136357				EPI426025|A/Turkey/600/2013_ha		EPI426026|A/Turkey/600/2013_na	EPI500457|A/Turkey/600/2013_mp		A/Turkey/600/2013	A / H1N1	Asia / Turkey	Human	National Institute for Medical Research	NA	2013-01-17
EPI_ISL_141730				EPI450771|A/Hebron/92/2013_ha		EPI450772|A/Hebron/92/2013_na			A/Hebron/92/2013	A / H1N1	Asia / Palestinian Territory	Human	National Institute for Medical Research	NA	2013-01-17
EPI_ISL_141721				EPI450753|A/Ramallah/60/2013_ha		EPI450754|A/Ramallah/60/2013_na			A/Ramallah/60/2013	A / H1N1	Asia / Palestinian Territory	Human	National Institute for Medical Research	NA	2013-01-04
EPI_ISL_158790				EPI515060|A/SAPPORO/51/2014_ha		EPI515059|A/SAPPORO/51/2014_na			A/SAPPORO/51/2014	A / H1N1	Asia / Japan	Human	National Institute of Infectious Diseases (NIID)	Takashita,Emi; Fujisaki,Seiichiro; Ejima,Miho; Odagiri,Takato; Tashiro,Masato	2014-01-29
EPI_ISL_156829				EPI507770|A/SAPPORO/41/2014_ha		EPI507690|A/SAPPORO/41/2014_na			A/SAPPORO/41/2014	A / H1N1	Asia / Japan	Human	National Institute of Infectious Diseases (NIID)	Takashita,Emi; Fujisaki,Seiichiro; Itoh,Reiko; Miura,Mai; Ejima,Miho; Tashiro,Masato; Odagiri,Takato	2014-01-22
EPI_ISL_223138				EPI767168|A/TOKYO/EH22/2016_ha		EPI767167|A/TOKYO/EH22/2016_na			A/TOKYO/EH22/2016	A / H1N1	Asia / Japan	Human	National Institute of Infectious Diseases (NIID)	Takashita,Emi; Fujisaki,Seiichiro; Shirakura,Masayuki; Watanabe,Shinji; Odagiri,Takato	2016-03-11
EPI_ISL_153039				EPI497982|A/Laos/SA333/2013_ha		EPI497981|A/Laos/SA333/2013_na			A/Laos/SA333/2013	A / H1N1	Asia / Lao, People's Democratic Republic	Human	National Institute of Infectious Diseases (NIID)	Takashita,Emi; Fujisaki,Seiichiro; Itoh,Reiko; Miura,Mai; Ejima,Miho; Tashiro,Masato; Odagiri,Takato	2013-09-28
EPI_ISL_153035				EPI497974|A/Laos/I829/2013_ha		EPI497973|A/Laos/I829/2013_na			A/Laos/I829/2013	A / H1N1	Asia / Lao, People's Democratic Republic	Human	National Institute of Infectious Diseases (NIID)	Takashita,Emi; Fujisaki,Seiichiro; Itoh,Reiko; Miura,Mai; Ejima,Miho; Tashiro,Masato; Odagiri,Takato	2013-09-16
EPI_ISL_153034				EPI497972|A/Laos/I812/2013_ha		EPI497971|A/Laos/I812/2013_na			A/Laos/I812/2013	A / H1N1	Asia / Lao, People's Democratic Republic	Human	National Institute of Infectious Diseases (NIID)	Takashita,Emi; Fujisaki,Seiichiro; Itoh,Reiko; Miura,Mai; Ejima,Miho; Tashiro,Masato; Odagiri,Takato	2013-09-10
EPI_ISL_153033				EPI497970|A/Laos/I766/2013_ha		EPI497969|A/Laos/I766/2013_na			A/Laos/I766/2013	A / H1N1	Asia / Lao, People's Democratic Republic	Human	National Institute of Infectious Diseases (NIID)	Takashita,Emi; Fujisaki,Seiichiro; Itoh,Reiko; Miura,Mai; Ejima,Miho; Tashiro,Masato; Odagiri,Takato	2013-08-29
EPI_ISL_153032				EPI497968|A/Laos/I656/2013_ha		EPI497967|A/Laos/I656/2013_na			A/Laos/I656/2013	A / H1N1	Asia / Lao, People's Democratic Republic	Human	National Institute of Infectious Diseases (NIID)	Takashita,Emi; Fujisaki,Seiichiro; Itoh,Reiko; Miura,Mai; Ejima,Miho; Tashiro,Masato; Odagiri,Takato	2013-07-23
EPI_ISL_144495				EPI463619|A/NIIGATA-C/75/2013_ha		EPI463618|A/NIIGATA-C/75/2013_na	EPI465302|A/NIIGATA-C/75/2013_mp		A/NIIGATA-C/75/2013	A / H1N1	Asia / Japan	Human	National Institute of Infectious Diseases (NIID)	Fujisaki,Seiichiro; Itoh,Reiko; Miura,Mai; Tashiro,Masato; Odagiri,Takato	2013-03-16
EPI_ISL_141802				EPI450889|A/TOYAMA/65/2013_ha		EPI450888|A/TOYAMA/65/2013_na	EPI450887|A/TOYAMA/65/2013_mp		A/TOYAMA/65/2013	A / H1N1	Asia / Japan	Human	National Institute of Infectious Diseases (NIID)	Fujisaki,Seiichiro; Itoh,Reiko; Miura,Mai; Tashiro,Masato; Odagiri,Takato	2013-02-05
EPI_ISL_137628				EPI433589|A/HYOGO/3084/2013_ha		EPI433588|A/HYOGO/3084/2013_na	EPI433587|A/HYOGO/3084/2013_mp		A/HYOGO/3084/2013	A / H1N1	Asia / Japan	Human	National Institute of Infectious Diseases (NIID)	Fujisaki,Seiichiro; Kim,Namhee; Itoh,Reiko; Tashiro,Masato; Odagiri,Takato	2013-01-16
EPI_ISL_163851				EPI534696|A/NARA/32/2014_ha		EPI534695|A/NARA/32/2014_na			A/NARA/32/2014	A / H1N1	Asia / Japan	Human	National Institute of Infectious Diseases (NIID)	Takashita,Emi; Fujisaki,Seiichiro; Shirakura,Masayuki; Ejima,Miho; Tashiro,Masato; Odagiri,Takato	2014-03-04
EPI_ISL_163850				EPI534694|A/NARA/30/2014_ha		EPI534693|A/NARA/30/2014_na			A/NARA/30/2014	A / H1N1	Asia / Japan	Human	National Institute of Infectious Diseases (NIID)	Takashita,Emi; Fujisaki,Seiichiro; Shirakura,Masayuki; Ejima,Miho; Tashiro,Masato; Odagiri,Takato	2014-03-03
EPI_ISL_162080				EPI530552|A/EHIME/31/2014_ha		EPI530551|A/EHIME/31/2014_na			A/EHIME/31/2014	A / H1N1	Asia / Japan	Human	National Institute of Infectious Diseases (NIID)	Takashita,Emi; Fujisaki,Seiichiro; Shirakura,Masayuki; Ejima,Miho; Tashiro,Masato; Odagiri,Takato	2014-03-05
EPI_ISL_230459	EPI815173|A/South Africa/3480/2016_pb2	EPI815176|A/South Africa/3480/2016_pb1	EPI815172|A/South Africa/3480/2016_pa	EPI815183|A/South Africa/3480/2016_ha	EPI815169|A/South Africa/3480/2016_np	EPI815179|A/South Africa/3480/2016_na	EPI815171|A/South Africa/3480/2016_mp	EPI815170|A/South Africa/3480/2016_ns	A/South Africa/3480/2016	A / H1N1	Africa / South Africa	Human	Centers for Disease Control and Prevention	NA	2016-06-07
EPI_ISL_158906				EPI515489|A/Laos/828/2013_ha		EPI515364|A/Laos/828/2013_na	EPI515363|A/Laos/828/2013_mp		A/Laos/828/2013	A / H1N1	Asia / Lao, People's Democratic Republic	Human	Centers for Disease Control and Prevention	NA	2013-09-16
EPI_ISL_137434				EPI432620|A/Tanzania/2131/2012_ha		EPI432619|A/Tanzania/2131/2012_na			A/Tanzania/2131/2012	A / H1N1	Africa / Tanzania, United Republic of	Human	Centers for Disease Control and Prevention	NA	2012-12-19
EPI_ISL_155673				EPI504796|A/Vietnam/CD291/2013_ha		EPI504795|A/Vietnam/CD291/2013_na	EPI504794|A/Vietnam/CD291/2013_mp		A/Vietnam/CD291/2013	A / H1N1	Asia / Vietnam	Human	Centers for Disease Control and Prevention	NA	2013-06-28
EPI_ISL_155038				EPI503889|A/Vietnam/CM385/2013_ha		EPI503888|A/Vietnam/CM385/2013_na	EPI504769|A/Vietnam/CM385/2013_mp		A/Vietnam/CM385/2013	A / H1N1	Asia / Vietnam	Human	Centers for Disease Control and Prevention	NA	2013-06-02
EPI_ISL_227571	EPI792873|A/Connecticut/23/2016_pb2	EPI792874|A/Connecticut/23/2016_pb1	EPI792872|A/Connecticut/23/2016_pa	EPI792876|A/Connecticut/23/2016_ha	EPI792869|A/Connecticut/23/2016_np	EPI792875|A/Connecticut/23/2016_na	EPI792871|A/Connecticut/23/2016_mp	EPI792870|A/Connecticut/23/2016_ns	A/Connecticut/23/2016	A / H1N1	North America / United States / Connecticut	Human	Centers for Disease Control and Prevention	NA	2016-03-23
EPI_ISL_167048				EPI544636|A/Singapore/KK125/2013_ha		EPI544635|A/Singapore/KK125/2013_na			A/Singapore/KK125/2013	A / H1N1	Asia / Singapore	Human	Ministry of Health, Singapore	Chen,B.B.; Phuah,S.P.; Poh,M.K.; Chen,S.L.; Cui,L.	2013-02-08
EPI_ISL_103840	EPI353646|A/swine/Hong Kong/2503/2011_pb2	EPI353649|A/swine/Hong Kong/2503/2011_pb1	EPI353652|A/swine/Hong Kong/2503/2011_pa	EPI353656|A/swine/Hong Kong/2503/2011_ha	EPI353659|A/swine/Hong Kong/2503/2011_np	EPI353662|A/swine/Hong Kong/2503/2011_na	EPI353665|A/swine/Hong Kong/2503/2011_mp	EPI353668|A/swine/Hong Kong/2503/2011_ns	A/swine/Hong Kong/2503/2011	A / H3N2	Asia / China	Swine	NA	NA	2010-11-07
EPI_ISL_103839	EPI353645|A/swine/Hong Kong/NS2439/2011_pb2	EPI353648|A/swine/Hong Kong/NS2439/2011_pb1	EPI353651|A/swine/Hong Kong/NS2439/2011_pa	EPI353655|A/swine/Hong Kong/NS2439/2011_ha	EPI353658|A/swine/Hong Kong/NS2439/2011_np	EPI353661|A/swine/Hong Kong/NS2439/2011_na	EPI353664|A/swine/Hong Kong/NS2439/2011_mp	EPI353667|A/swine/Hong Kong/NS2439/2011_ns	A/swine/Hong Kong/NS2439/2011	A / H3N2	Asia / China	Swine	NA	NA	2011-06-16
EPI_ISL_103838	EPI353644|A/swine/Guangxi/NS2783/2010_pb2	EPI353647|A/swine/Guangxi/NS2783/2010_pb1	EPI353650|A/swine/Guangxi/NS2783/2010_pa	EPI353654|A/swine/Guangxi/NS2783/2010_ha	EPI353657|A/swine/Guangxi/NS2783/2010_np	EPI353660|A/swine/Guangxi/NS2783/2010_na	EPI353663|A/swine/Guangxi/NS2783/2010_mp	EPI353666|A/swine/Guangxi/NS2783/2010_ns	A/swine/Guangxi/NS2783/2010	A / H3N2	Asia / China	Swine	NA	NA	2011-06-16
EPI_ISL_163974				EPI534966|A/Ho Chi Minh/459.6/2010_ha		EPI535015|A/Ho Chi Minh/459.6/2010_na	EPI535036|A/Ho Chi Minh/459.6/2010_mp		A/Ho Chi Minh/459.6/2010	A / H3N2	Asia / Vietnam	Human	NA	NA	2010-06-15
EPI_ISL_410589				EPI1691930|A/HongKong/45/2019_ha		EPI1691929|A/HongKong/45/2019_na	EPI1691928|A/HongKong/45/2019_mp		A/HongKong/45/2019	A / H3N2	Asia / China	Human	Xiaoxu Zeng (WHO Chinese National Influenza Center / Virology Institute, Chinese CDC)	WHO Chinese National Influenza Center	1905-07-09
EPI_ISL_330887	EPI1316509|A/Switzerland/8060/2017_pb2	EPI1316510|A/Switzerland/8060/2017_pb1	EPI1316508|A/Switzerland/8060/2017_pa	EPI1316512|A/Switzerland/8060/2017_ha	EPI1316505|A/Switzerland/8060/2017_np	EPI1316511|A/Switzerland/8060/2017_na	EPI1316507|A/Switzerland/8060/2017_mp	EPI1316506|A/Switzerland/8060/2017_ns	A/Switzerland/8060/2017	A / H3N2	Europe / Switzerland	Human	Juliana DaSilva (Centers for Disease Control and Prevention / WHO Collaborating Center for Surveillance, Epidemiology and Control of Influenza, Influenza Division)	Centers for Disease Control and Prevention	2018-12-24
EPI_ISL_3205461				EPI1884455|A/Hong Kong/2671/2019 (21/194)_ha		EPI1884456|A/Hong Kong/2671/2019 (21/194)_na			A/Hong Kong/2671/2019 (21/194)	A / H3N2	Asia / Hong Kong (SAR)	Human	Carolyn Nicolson (National Institute for Biological Standards and Control (NIBSC))	National Institute for Biological Standards and Control (NIBSC)	2019-06-17
EPI_ISL_147158	EPI472198|A/swine/Korea/PL01/2012_pb2	EPI472199|A/swine/Korea/PL01/2012_pb1	EPI472236|A/swine/Korea/PL01/2012_pa	EPI472201|A/swine/Korea/PL01/2012_ha	EPI472202|A/swine/Korea/PL01/2012_np	EPI472203|A/swine/Korea/PL01/2012_na	EPI472204|A/swine/Korea/PL01/2012_mp	EPI472205|A/swine/Korea/PL01/2012_ns	A/swine/Korea/PL01/2012	A / H3N2	Asia / Korea, Republic of	Swine	NA	Kim,J.I.; Lee,I.; Park,S.; Bae,J.-Y.; Lee,S.; Hwang,M.-W.; Heo,J.; Kim,D.; Jang,S.-I.; Park,M.-S.	2012-04-23
EPI_ISL_151017	EPI489272|A/swine/Manitoba/SG1431/2008_pb2	EPI489271|A/swine/Manitoba/SG1431/2008_pb1	EPI488510|A/swine/Manitoba/SG1431/2008_pa	EPI489266|A/swine/Manitoba/SG1431/2008_ha	EPI489269|A/swine/Manitoba/SG1431/2008_np	EPI489268|A/swine/Manitoba/SG1431/2008_na	EPI489267|A/swine/Manitoba/SG1431/2008_mp	EPI489270|A/swine/Manitoba/SG1431/2008_ns	A/swine/Manitoba/SG1431/2008	A / H3N2	North America / Canada / Manitoba	Swine	NA	Wentworth,D.E.; Dugan,V.; Halpin,R.A.; Lin,X.; Bera,J.; Wester,E.; Ghedin,E.; Fedorova,N.; Tsitrin,T.; McLellan,M.; Stockwell,T.; Amedeo,P.; Appalla,L.; Bishop,B.; Edworthy,P.; Gupta,N.; Hoover,J.; Katzel,D.; Li,K.; Schobel,S.; Shrivastava,S.; Thovarai,V.; Wang,S.; Detmer,S.; Bao,Y.; Sanders,R.; Dernovoy,D.; Kiryutin,B.; Lipman,D.J.; Tatusova,T.	2008-06-17
EPI_ISL_207071	EPI694041|A/swine/Manitoba/D0195/2013_pb2	EPI694040|A/swine/Manitoba/D0195/2013_pb1	EPI694039|A/swine/Manitoba/D0195/2013_pa	EPI694022|A/swine/Manitoba/D0195/2013_ha	EPI694037|A/swine/Manitoba/D0195/2013_np	EPI694036|A/swine/Manitoba/D0195/2013_na	EPI694035|A/swine/Manitoba/D0195/2013_mp	EPI694038|A/swine/Manitoba/D0195/2013_ns	A/swine/Manitoba/D0195/2013	A / H3N2	North America / Canada / Manitoba	Swine	NA	Das,S.R.; Halpin,R.A.; Lin,X.; Akopov,A.; Fedorova,N.; Puri,V.; Stockwell,T.; Amedeo,P.; Katzel,D.; Schobel,S.; Shrivastava,S.; Culhane,M.; Patnayak,D.; Redies,L.; Nelson,M.; Bao,Y.; Sanders,R.; Zhdanov,S.; Kiryutin,B.; Lipman,D.J.; Tatusova,T.; Detmer,S.	2013-02-14
EPI_ISL_207099	EPI694264|A/swine/Manitoba/D0260/2013_pb2	EPI694263|A/swine/Manitoba/D0260/2013_pb1	EPI694262|A/swine/Manitoba/D0260/2013_pa	EPI694258|A/swine/Manitoba/D0260/2013_ha	EPI694260|A/swine/Manitoba/D0260/2013_np	EPI694229|A/swine/Manitoba/D0260/2013_na	EPI694259|A/swine/Manitoba/D0260/2013_mp	EPI694261|A/swine/Manitoba/D0260/2013_ns	A/swine/Manitoba/D0260/2013	A / H3N2	North America / Canada / Manitoba	Swine	NA	Das,S.R.; Halpin,R.A.; Lin,X.; Akopov,A.; Fedorova,N.; Puri,V.; Stockwell,T.; Amedeo,P.; Katzel,D.; Schobel,S.; Shrivastava,S.; Culhane,M.; Patnayak,D.; Redies,L.; Nelson,M.; Bao,Y.; Sanders,R.; Zhdanov,S.; Kiryutin,B.; Lipman,D.J.; Tatusova,T.; Detmer,S.	2013-08-15
EPI_ISL_207150	EPI694558|A/swine/Manitoba/D0288/2013_pb2	EPI694557|A/swine/Manitoba/D0288/2013_pb1	EPI694556|A/swine/Manitoba/D0288/2013_pa	EPI694546|A/swine/Manitoba/D0288/2013_ha	EPI694554|A/swine/Manitoba/D0288/2013_np	EPI694553|A/swine/Manitoba/D0288/2013_na	EPI694552|A/swine/Manitoba/D0288/2013_mp	EPI694555|A/swine/Manitoba/D0288/2013_ns	A/swine/Manitoba/D0288/2013	A / H3N2	North America / Canada / Manitoba	Swine	NA	Das,S.R.; Halpin,R.A.; Lin,X.; Akopov,A.; Fedorova,N.; Puri,V.; Stockwell,T.; Amedeo,P.; Katzel,D.; Schobel,S.; Shrivastava,S.; Culhane,M.; Patnayak,D.; Redies,L.; Nelson,M.; Bao,Y.; Sanders,R.; Zhdanov,S.; Kiryutin,B.; Lipman,D.J.; Tatusova,T.; Detmer,S.	2013-11-07
EPI_ISL_367161				EPI1503952|A/Guangxi-Gangbei/190/2019_ha		EPI1503951|A/Guangxi-Gangbei/190/2019_na	EPI1503950|A/Guangxi-Gangbei/190/2019_mp		A/Guangxi-Gangbei/190/2019	A / H3N2	Asia / China / Guangxi	Human	WHO Chinese National Influenza Center	Xiaoxu,Zeng;Xiyan,Li;Weijuan,Huang;Lei,Yang;Dayan,Wang;Yuelong,Shu	2019-01-21
EPI_ISL_166444	EPI542156|A/Astrakhan/CRIE-8/2014_pb2	EPI542157|A/Astrakhan/CRIE-8/2014_pb1		EPI542158|A/Astrakhan/CRIE-8/2014_ha		EPI542159|A/Astrakhan/CRIE-8/2014_na	EPI542160|A/Astrakhan/CRIE-8/2014_mp	EPI542161|A/Astrakhan/CRIE-8/2014_ns	A/Astrakhan/CRIE-8/2014	A / H1N1	Europe / Russian Federation / Astrakhan Oblast	Human	Central Research Institute of Epidemiology	Svetlana,Yatsyshina; Anna,Renteeva; Anna,Valdokhina; German,Shipulin	2014-03-15
EPI_ISL_161930	EPI529720|A/Athens/INS3_642/2011_pb2	EPI529719|A/Athens/INS3_642/2011_pb1		EPI529713|A/Athens/INS3_642/2011_ha	EPI529716|A/Athens/INS3_642/2011_np	EPI529715|A/Athens/INS3_642/2011_na	EPI529714|A/Athens/INS3_642/2011_mp	EPI529717|A/Athens/INS3_642/2011_ns	A/Athens/INS3_642/2011	A / H1N1	Europe / Greece	Human	NA	Wentworth,D.E.; Dugan,V.; Halpin,R.; Lin,X.; Wester,E.; Bera,J.; Ghedin,E.; Fedorova,N.; Tsitrin,T.; Stockwell,T.; Amedeo,P.; Bishop,B.; Edworthy,P.; Gupta,N.; Katzel,D.; Li,K.; Schobel,S.; Shrivastava,S.; Thovarai,V.; Wang,S.; Lynfield,R.; Losso,M.; Davey,R.; Dwyer,D.; Neaton,J.; Lane,C.; Bao,Y.; Sanders,R.; Dernovoy,D.; Kiryutin,B.; Lipman,D.J.; Tatusova,T.	2011-02-12
EPI_ISL_150679	EPI488035|A/Czech Republic/93/2012_pb2	EPI488036|A/Czech Republic/93/2012_pb1	EPI488037|A/Czech Republic/93/2012_pa	EPI488038|A/Czech Republic/93/2012_ha	EPI488039|A/Czech Republic/93/2012_np	EPI488040|A/Czech Republic/93/2012_na	EPI488041|A/Czech Republic/93/2012_mp	EPI488042|A/Czech Republic/93/2012_ns	A/Czech Republic/93/2012	A / H1N1	Europe / Czech Republic	Human	NA	Nagy,A.; Jirincova,H.; Havlickova,M.	2012-12-23
EPI_ISL_135255	EPI420684|A/Boston/DOA43/2011_pb2	EPI420683|A/Boston/DOA43/2011_pb1	EPI420682|A/Boston/DOA43/2011_pa	EPI420677|A/Boston/DOA43/2011_ha	EPI420680|A/Boston/DOA43/2011_np	EPI420679|A/Boston/DOA43/2011_na	EPI420678|A/Boston/DOA43/2011_mp	EPI420681|A/Boston/DOA43/2011_ns	A/Boston/DOA43/2011	A / H1N1	North America / United States	Human	NA	Wentworth,D.E.; Dugan,V.; Halpin,R.; Lin,X.; Bera,J.; Ghedin,E.; Hostetler,J.; Fedorova,N.; Overton,L.; Tsitrin,T.; Stockwell,T.; Katzel,D.; Li,K.; Amedeo,P.; Schobel,S.; Shrivastava,S.; Wang,S.; Thovarai,V.; Bishop,B.; Edworthy,P.; Kim,M.; Donnino,M.; Cocchi,M.; Salciccioli,J.; Giberson,B.; Bourgeois,F.; Bao,Y.; Sanders,R.; Dernovoy,D.; Kiryutin,B.; Lipman,D.J.; Tatusova,T.	2011-02-14
EPI_ISL_133121	EPI408913|A/Aarhus/INS610/2011_pb2	EPI408912|A/Aarhus/INS610/2011_pb1	EPI408911|A/Aarhus/INS610/2011_pa	EPI408906|A/Aarhus/INS610/2011_ha	EPI408909|A/Aarhus/INS610/2011_np	EPI408908|A/Aarhus/INS610/2011_na	EPI408907|A/Aarhus/INS610/2011_mp	EPI408910|A/Aarhus/INS610/2011_ns	A/Aarhus/INS610/2011	A / H1N1	Europe / Denmark	Human	NA	Wentworth,D.E.; Dugan,V.; Halpin,R.; Lin,X.; Wester,E.; Bera,J.; Ghedin,E.; Fedorova,N.; Tsitrin,T.; Stockwell,T.; Amedeo,P.; Bishop,B.; Edworthy,P.; Gupta,N.; Katzel,D.; Li,K.; Schobel,S.; Shrivastava,S.; Thovarai,V.; Wang,S.; Lynfield,R.; Losso,M.; Davey,R.; Dwyer,D.; Neaton,J.; Lane,C.; Bao,Y.; Sanders,R.; Dernovoy,D.; Kiryutin,B.; Lipman,D.J.; Tatusova,T.	2011-01-21
EPI_ISL_133098	EPI408729|A/Athens/INS569/2011_pb2	EPI408728|A/Athens/INS569/2011_pb1	EPI408727|A/Athens/INS569/2011_pa	EPI408722|A/Athens/INS569/2011_ha	EPI408725|A/Athens/INS569/2011_np	EPI408724|A/Athens/INS569/2011_na	EPI408723|A/Athens/INS569/2011_mp	EPI408726|A/Athens/INS569/2011_ns	A/Athens/INS569/2011	A / H1N1	Europe / Greece	Human	NA	Wentworth,D.E.; Dugan,V.; Halpin,R.; Lin,X.; Wester,E.; Bera,J.; Ghedin,E.; Fedorova,N.; Tsitrin,T.; Stockwell,T.; Amedeo,P.; Bishop,B.; Edworthy,P.; Gupta,N.; Katzel,D.; Li,K.; Schobel,S.; Shrivastava,S.; Thovarai,V.; Wang,S.; Lynfield,R.; Losso,M.; Davey,R.; Dwyer,D.; Neaton,J.; Lane,C.; Bao,Y.; Sanders,R.; Dernovoy,D.; Kiryutin,B.; Lipman,D.J.; Tatusova,T.	2011-02-25
EPI_ISL_133079	EPI408656|A/Athens/INS553/2011_pb2	EPI408655|A/Athens/INS553/2011_pb1	EPI408654|A/Athens/INS553/2011_pa	EPI408649|A/Athens/INS553/2011_ha	EPI408652|A/Athens/INS553/2011_np	EPI408651|A/Athens/INS553/2011_na	EPI408650|A/Athens/INS553/2011_mp	EPI408653|A/Athens/INS553/2011_ns	A/Athens/INS553/2011	A / H1N1	Europe / Greece	Human	NA	Wentworth,D.E.; Dugan,V.; Halpin,R.; Lin,X.; Wester,E.; Bera,J.; Ghedin,E.; Fedorova,N.; Tsitrin,T.; Stockwell,T.; Amedeo,P.; Bishop,B.; Edworthy,P.; Gupta,N.; Katzel,D.; Li,K.; Schobel,S.; Shrivastava,S.; Thovarai,V.; Wang,S.; Lynfield,R.; Losso,M.; Davey,R.; Dwyer,D.; Neaton,J.; Lane,C.; Bao,Y.; Sanders,R.; Dernovoy,D.; Kiryutin,B.; Lipman,D.J.; Tatusova,T.	2011-02-01
EPI_ISL_131921	EPI405514|A/Viet Nam/13032044/2009_pb2	EPI405513|A/Viet Nam/13032044/2009_pb1	EPI405512|A/Viet Nam/13032044/2009_pa	EPI405507|A/Viet Nam/13032044/2009_ha	EPI405510|A/Viet Nam/13032044/2009_np	EPI405509|A/Viet Nam/13032044/2009_na	EPI405508|A/Viet Nam/13032044/2009_mp	EPI405511|A/Viet Nam/13032044/2009_ns	A/Viet Nam/13032044/2009	A / H1N1	Asia / Vietnam	Human	NA	Wentworth,D.E.; Dugan,V.; Halpin,R.; Lin,X.; Bera,J.; Ghedin,E.; Fedorova,N.; Tsitrin,T.; Stockwell,T.; Amedeo,P.; Bishop,B.; Edworthy,P.; Gupta,N.; Katzel,D.; Li,K.; Schobel,S.; Shrivastava,S.; Thovarai,V.; Wang,S.; van Doorn,R.; Bao,Y.; Sanders,R.; Dernovoy,D.; Kiryutin,B.; Lipman,D.J.; Tatusova,T.	2009-09-11
EPI_ISL_124844		EPI385784|A/Singapore/TT474/2010_pb1						EPI385792|A/Singapore/TT474/2010_ns	A/Singapore/TT474/2010	A / H1N1	Asia / Singapore	Human	NA	Phuah,S.P.; Meng,S.; Teo,M.L.; Quek,D.; Loh,P.L.; Yong,T.Y.; Ho,Y.L.; Tang,N.; Lim,L.; Cui,L.	2010-11-02
EPI_ISL_176979	EPI581408|A/Gunma/13G001/2014_pb2	EPI581415|A/Gunma/13G001/2014_pb1	EPI581416|A/Gunma/13G001/2014_pa	EPI581417|A/Gunma/13G001/2014_ha	EPI581418|A/Gunma/13G001/2014_np	EPI581419|A/Gunma/13G001/2014_na	EPI581420|A/Gunma/13G001/2014_mp	EPI581421|A/Gunma/13G001/2014_ns	A/Gunma/13G001/2014	A / H1N1	Asia / Japan	Human	NA	Hibino,A.; Saito,R.; Shoubugawa,Y.; Kondo,H.; Saito,T.; Takemae,N.; Kawashima,T.	2014-01-21
EPI_ISL_176974	EPI581361|A/Hokkaido/13H020/2014_pb2	EPI581379|A/Hokkaido/13H020/2014_pb1	EPI581380|A/Hokkaido/13H020/2014_pa	EPI581381|A/Hokkaido/13H020/2014_ha	EPI581382|A/Hokkaido/13H020/2014_np	EPI581383|A/Hokkaido/13H020/2014_na	EPI581384|A/Hokkaido/13H020/2014_mp	EPI581385|A/Hokkaido/13H020/2014_ns	A/Hokkaido/13H020/2014	A / H1N1	Asia / Japan	Human	NA	Hibino,A.; Saito,R.; Shoubugawa,Y.; Kondo,H.; Saito,T.; Takemae,N.; Kimura,S.	2014-01-29
EPI_ISL_176965	EPI581268|A/Niigata/13F270/2014_pb2	EPI581300|A/Niigata/13F270/2014_pb1	EPI581301|A/Niigata/13F270/2014_pa	EPI581302|A/Niigata/13F270/2014_ha	EPI581303|A/Niigata/13F270/2014_np	EPI581304|A/Niigata/13F270/2014_na	EPI581305|A/Niigata/13F270/2014_mp	EPI581306|A/Niigata/13F270/2014_ns	A/Niigata/13F270/2014	A / H1N1	Asia / Japan	Human	NA	Hibino,A.; Saito,R.; Shoubugawa,Y.; Kondo,H.; Saito,T.; Takemae,N.; Sato,I.	2014-02-25
EPI_ISL_176946	EPI581116|A/Nagasaki/13N026/2014_pb2	EPI581150|A/Nagasaki/13N026/2014_pb1	EPI581151|A/Nagasaki/13N026/2014_pa	EPI581152|A/Nagasaki/13N026/2014_ha	EPI581153|A/Nagasaki/13N026/2014_np	EPI581154|A/Nagasaki/13N026/2014_na	EPI581155|A/Nagasaki/13N026/2014_mp	EPI581156|A/Nagasaki/13N026/2014_ns	A/Nagasaki/13N026/2014	A / H1N1	Asia / Japan	Human	NA	Hibino,A.; Saito,R.; Shoubugawa,Y.; Kondo,H.; Saito,T.; Takemae,N.; Makiya,T.; Masaki,H.; Aso,N.; Kita,Y.; Kuroki,R.; Shirahige,Y.	2014-01-31
EPI_ISL_176945	EPI581115|A/Nagasaki/13N018/2014_pb2	EPI581143|A/Nagasaki/13N018/2014_pb1	EPI581144|A/Nagasaki/13N018/2014_pa	EPI581145|A/Nagasaki/13N018/2014_ha	EPI581146|A/Nagasaki/13N018/2014_np	EPI581147|A/Nagasaki/13N018/2014_na	EPI581148|A/Nagasaki/13N018/2014_mp	EPI581149|A/Nagasaki/13N018/2014_ns	A/Nagasaki/13N018/2014	A / H1N1	Asia / Japan	Human	NA	Hibino,A.; Saito,R.; Shoubugawa,Y.; Kondo,H.; Saito,T.; Takemae,N.; Makiya,T.; Masaki,H.; Aso,N.; Kita,Y.; Kuroki,R.; Shirahige,Y.	2014-01-22
EPI_ISL_176936	EPI581064|A/Nagasaki/13N059/2014_pb2	EPI581072|A/Nagasaki/13N059/2014_pb1	EPI581073|A/Nagasaki/13N059/2014_pa	EPI581074|A/Nagasaki/13N059/2014_ha	EPI581075|A/Nagasaki/13N059/2014_np	EPI581076|A/Nagasaki/13N059/2014_na	EPI581077|A/Nagasaki/13N059/2014_mp	EPI581078|A/Nagasaki/13N059/2014_ns	A/Nagasaki/13N059/2014	A / H1N1	Asia / Japan	Human	NA	Hibino,A.; Saito,R.; Shoubugawa,Y.; Kondo,H.; Saito,T.; Takemae,N.; Makiya,T.; Masaki,H.; Aso,N.; Kita,Y.; Kuroki,R.; Shirahige,Y.	2014-01-29
EPI_ISL_167682	EPI546740|A/New York/WC-LVD-14-058/2014_pb2	EPI546739|A/New York/WC-LVD-14-058/2014_pb1	EPI612840|A/New York/WC-LVD-14-058/2014_pa	EPI546733|A/New York/WC-LVD-14-058/2014_ha	EPI546736|A/New York/WC-LVD-14-058/2014_np	EPI546735|A/New York/WC-LVD-14-058/2014_na	EPI546734|A/New York/WC-LVD-14-058/2014_mp	EPI546737|A/New York/WC-LVD-14-058/2014_ns	A/New York/WC-LVD-14-058/2014	A / H1N1	North America / United States	Human	NA	Wentworth,D.E.; Das,S.R.; Halpin,R.A.; Lin,X.; Simenauer,A.; Akopov,A.; Fedorova,N.; Puri,V.; Stockwell,T.; Amedeo,P.; Bishop,B.; Katzel,D.; Schobel,S.; Shrivastava,S.; Thovarai,V.; Griesemer,S.B.; Bao,Y.; Sanders,R.; Zhdanov,S.; Kiryutin,B.; Lipman,D.J.; Tatusova,T.; St. George,K.	2014-03-28
EPI_ISL_167554	EPI547115|A/Helsinki/1693/2013_pb2	EPI547114|A/Helsinki/1693/2013_pb1	EPI546016|A/Helsinki/1693/2013_pa	EPI547109|A/Helsinki/1693/2013_ha	EPI547112|A/Helsinki/1693/2013_np	EPI547111|A/Helsinki/1693/2013_na	EPI547110|A/Helsinki/1693/2013_mp	EPI547113|A/Helsinki/1693/2013_ns	A/Helsinki/1693/2013	A / H1N1	Europe / Finland	Human	NA	Bychkov,D.; Jalovaara,P.; Ahtiainen,L.; Kallio-Kokko,H.; Valkonen,M.; Kantele,A.; Mattila,P.; Almusa,H.; Kallioniemi,O.; Kainov,D.	2013-04-10
EPI_ISL_163602	EPI533808|A/Czech Republic/204/2013_pb2	EPI533809|A/Czech Republic/204/2013_pb1	EPI533750|A/Czech Republic/204/2013_pa	EPI533810|A/Czech Republic/204/2013_ha	EPI533811|A/Czech Republic/204/2013_np	EPI533812|A/Czech Republic/204/2013_na	EPI533813|A/Czech Republic/204/2013_mp	EPI533814|A/Czech Republic/204/2013_ns	A/Czech Republic/204/2013	A / H1N1	Europe / Czech Republic	Human	NA	Nagy,A.; Jirincova,H.; Havlickova,M.	2013-02-18
EPI_ISL_163598	EPI533822|A/Czech Republic/206/2013_pb2	EPI533823|A/Czech Republic/206/2013_pb1	EPI533746|A/Czech Republic/206/2013_pa	EPI533824|A/Czech Republic/206/2013_ha	EPI533825|A/Czech Republic/206/2013_np	EPI533826|A/Czech Republic/206/2013_na	EPI533827|A/Czech Republic/206/2013_mp	EPI533828|A/Czech Republic/206/2013_ns	A/Czech Republic/206/2013	A / H1N1	Europe / Czech Republic	Human	NA	Nagy,A.; Jirincova,H.; Havlickova,M.	2013-01-09
EPI_ISL_163596	EPI533800|A/Czech Republic/197/2013_pb2	EPI533801|A/Czech Republic/197/2013_pb1	EPI533744|A/Czech Republic/197/2013_pa	EPI533803|A/Czech Republic/197/2013_ha	EPI533804|A/Czech Republic/197/2013_np	EPI533805|A/Czech Republic/197/2013_na	EPI533806|A/Czech Republic/197/2013_mp	EPI533807|A/Czech Republic/197/2013_ns	A/Czech Republic/197/2013	A / H1N1	Europe / Czech Republic	Human	NA	Nagy,A.; Jirincova,H.; Havlickova,M.	2013-01-09
EPI_ISL_162248	EPI645386|A/Czech Republic/190/2013_pb2	EPI645387|A/Czech Republic/190/2013_pb1	EPI530862|A/Czech Republic/190/2013_pa	EPI645388|A/Czech Republic/190/2013_ha	EPI645389|A/Czech Republic/190/2013_np	EPI645390|A/Czech Republic/190/2013_na	EPI645391|A/Czech Republic/190/2013_mp	EPI645392|A/Czech Republic/190/2013_ns	A/Czech Republic/190/2013	A / H1N1	Europe / Czech Republic	Human	NA	Nagy,A.; Jirincova,H.; Havlickova,M.	2013-01-07
EPI_ISL_156275	EPI506138|A/Kazan/CRIE-03/2013_pb2	EPI506139|A/Kazan/CRIE-03/2013_pb1	EPI506146|A/Kazan/CRIE-03/2013_pa	EPI506169|A/Kazan/CRIE-03/2013_ha	EPI506171|A/Kazan/CRIE-03/2013_np	EPI506172|A/Kazan/CRIE-03/2013_na	EPI506173|A/Kazan/CRIE-03/2013_mp	EPI506174|A/Kazan/CRIE-03/2013_ns	A/Kazan/CRIE-03/2013	A / H1N1	Europe / Russian Federation	Human	NA	Yatsyshina,S.; Renteeva,A.; Valdohina,A.; Shipulin,G.	2013-01-04
EPI_ISL_147585	EPI473460|A/Helsinki/848/2013_pb2	EPI473459|A/Helsinki/848/2013_pb1	EPI473730|A/Helsinki/848/2013_pa	EPI473453|A/Helsinki/848/2013_ha	EPI473456|A/Helsinki/848/2013_np	EPI473455|A/Helsinki/848/2013_na	EPI473454|A/Helsinki/848/2013_mp	EPI473457|A/Helsinki/848/2013_ns	A/Helsinki/848/2013	A / H1N1	Europe / Finland	Human	NA	Lakspere,T.; Kallio-Kokko,H.; Kantele,A.; Mattila,P.; Almusa,H.; Kakkola,L.; Kainov,D.	2013-02-24
EPI_ISL_147573	EPI473428|A/Helsinki/819/2013_pb2	EPI473427|A/Helsinki/819/2013_pb1	EPI473714|A/Helsinki/819/2013_pa	EPI473421|A/Helsinki/819/2013_ha	EPI473424|A/Helsinki/819/2013_np	EPI473423|A/Helsinki/819/2013_na	EPI473422|A/Helsinki/819/2013_mp	EPI473425|A/Helsinki/819/2013_ns	A/Helsinki/819/2013	A / H1N1	Europe / Finland	Human	NA	Lakspere,T.; Kallio-Kokko,H.; Kantele,A.; Mattila,P.; Almusa,H.; Kakkola,L.; Kainov,D.	2013-02-21
EPI_ISL_147420	EPI473037|A/Helsinki/518/2013_pb2	EPI473036|A/Helsinki/518/2013_pb1	EPI473058|A/Helsinki/518/2013_pa	EPI473030|A/Helsinki/518/2013_ha	EPI473033|A/Helsinki/518/2013_np	EPI473032|A/Helsinki/518/2013_na	EPI473031|A/Helsinki/518/2013_mp	EPI473034|A/Helsinki/518/2013_ns	A/Helsinki/518/2013	A / H1N1	Europe / Finland	Human	NA	Lakspere,T.; Kallio-Kokko,H.; Kantele,A.; Mattila,P.; Almusa,H.; Kakkola,L.; Kainov,D.	2013-02-08
EPI_ISL_147414	EPI473021|A/Helsinki/501/2013_pb2	EPI473020|A/Helsinki/501/2013_pb1	EPI473056|A/Helsinki/501/2013_pa	EPI473014|A/Helsinki/501/2013_ha	EPI473017|A/Helsinki/501/2013_np	EPI473016|A/Helsinki/501/2013_na	EPI473015|A/Helsinki/501/2013_mp	EPI473018|A/Helsinki/501/2013_ns	A/Helsinki/501/2013	A / H1N1	Europe / Finland	Human	NA	Lakspere,T.; Kallio-Kokko,H.; Kantele,A.; Mattila,P.; Almusa,H.; Kakkola,L.; Kainov,D.	2013-02-07
EPI_ISL_147399	EPI472974|A/Helsinki/480/2013_pb2	EPI472973|A/Helsinki/480/2013_pb1	EPI473001|A/Helsinki/480/2013_pa	EPI472967|A/Helsinki/480/2013_ha	EPI472970|A/Helsinki/480/2013_np	EPI472969|A/Helsinki/480/2013_na	EPI472968|A/Helsinki/480/2013_mp	EPI472971|A/Helsinki/480/2013_ns	A/Helsinki/480/2013	A / H1N1	Europe / Finland	Human	NA	Lakspere,T.; Kallio-Kokko,H.; Kantele,A.; Mattila,P.; Almusa,H.; Kakkola,L.; Kainov,D.	2013-02-07
EPI_ISL_131669	EPI404101|A/England/371/2010_pb2	EPI404102|A/England/371/2010_pb1	EPI404103|A/England/371/2010_pa	EPI404104|A/England/371/2010_ha	EPI404105|A/England/371/2010_np	EPI404106|A/England/371/2010_na	EPI404107|A/England/371/2010_mp	EPI404108|A/England/371/2010_ns	A/England/371/2010	A / H1N1	Europe / United Kingdom	Human	NA	Galiano,M.C.; Agapow,P.-M.; Thompson,C.; Ellis,J.; Zambon,M.; Agapow,P.M.	2010-12-20
EPI_ISL_131639	EPI403981|A/England/272/2010_pb2	EPI403982|A/England/272/2010_pb1	EPI403983|A/England/272/2010_pa	EPI403984|A/England/272/2010_ha	EPI403985|A/England/272/2010_np	EPI403986|A/England/272/2010_na	EPI403987|A/England/272/2010_mp	EPI403988|A/England/272/2010_ns	A/England/272/2010	A / H1N1	Europe / United Kingdom	Human	NA	Galiano,M.C.; Agapow,P.-M.; Thompson,C.; Ellis,J.; Zambon,M.; Agapow,P.M.	2010-12-10
EPI_ISL_131621	EPI403909|A/England/04860493/2010_pb2	EPI403910|A/England/04860493/2010_pb1	EPI403911|A/England/04860493/2010_pa	EPI403912|A/England/04860493/2010_ha	EPI403913|A/England/04860493/2010_np	EPI403914|A/England/04860493/2010_na	EPI403915|A/England/04860493/2010_mp	EPI403916|A/England/04860493/2010_ns	A/England/04860493/2010	A / H1N1	Europe / United Kingdom	Human	NA	Galiano,M.C.; Agapow,P.-M.; Thompson,C.; Ellis,J.; Zambon,M.; Agapow,P.M.	2010-11-28
EPI_ISL_131615	EPI403884|A/England/209/2010_pb2	EPI403885|A/England/209/2010_pb1	EPI403887|A/England/209/2010_pa	EPI403888|A/England/209/2010_ha	EPI403889|A/England/209/2010_np	EPI403890|A/England/209/2010_na	EPI403891|A/England/209/2010_mp	EPI403892|A/England/209/2010_ns	A/England/209/2010	A / H1N1	Europe / United Kingdom	Human	NA	Galiano,M.C.; Agapow,P.-M.; Thompson,C.; Ellis,J.; Zambon,M.; Agapow,P.M.	2010-11-28
EPI_ISL_131613	EPI403876|A/England/143/2010_pb2	EPI403877|A/England/143/2010_pb1	EPI403878|A/England/143/2010_pa	EPI403879|A/England/143/2010_ha	EPI403880|A/England/143/2010_np	EPI403881|A/England/143/2010_na	EPI403882|A/England/143/2010_mp	EPI403883|A/England/143/2010_ns	A/England/143/2010	A / H1N1	Europe / United Kingdom	Human	NA	Galiano,M.C.; Agapow,P.-M.; Thompson,C.; Ellis,J.; Zambon,M.; Agapow,P.M.	2010-11-23
EPI_ISL_131581	EPI403743|A/England/94560024/2009_pb2	EPI403744|A/England/94560024/2009_pb1	EPI403745|A/England/94560024/2009_pa	EPI403746|A/England/94560024/2009_ha	EPI403747|A/England/94560024/2009_np	EPI403748|A/England/94560024/2009_na	EPI403749|A/England/94560024/2009_mp	EPI403750|A/England/94560024/2009_ns	A/England/94560024/2009	A / H1N1	Europe / United Kingdom	Human	NA	Galiano,M.C.; Agapow,P.-M.; Thompson,C.; Ellis,J.; Zambon,M.; Agapow,P.M.	2009-09-14
EPI_ISL_140999	EPI447182|A/St. Petersburg/151/2013_pb2	EPI447183|A/St. Petersburg/151/2013_pb1	EPI447181|A/St. Petersburg/151/2013_pa	EPI447185|A/St. Petersburg/151/2013_ha	EPI447178|A/St. Petersburg/151/2013_np	EPI447184|A/St. Petersburg/151/2013_na	EPI447180|A/St. Petersburg/151/2013_mp	EPI447179|A/St. Petersburg/151/2013_ns	A/St. Petersburg/151/2013	A / H1N1	Europe / Russian Federation	Human	Centers for Disease Control and Prevention	NA	2013-03-20
EPI_ISL_145509	EPI468083|A/Puerto Rico/01/2013_pb2	EPI468084|A/Puerto Rico/01/2013_pb1	EPI466913|A/Puerto Rico/01/2013_pa	EPI468085|A/Puerto Rico/01/2013_ha	EPI466910|A/Puerto Rico/01/2013_np	EPI466914|A/Puerto Rico/01/2013_na	EPI466912|A/Puerto Rico/01/2013_mp	EPI466911|A/Puerto Rico/01/2013_ns	A/Puerto Rico/01/2013	A / H1N1	North America / Puerto Rico	Human	Centers for Disease Control and Prevention	NA	2013-06-14
EPI_ISL_65627	EPI229379|A/turkey/OH/313053/2004_pb2	EPI229378|A/turkey/OH/313053/2004_pb1	EPI229377|A/turkey/OH/313053/2004_pa	EPI229372|A/turkey/OH/313053/2004_ha	EPI229375|A/turkey/OH/313053/2004_np	EPI229374|A/turkey/OH/313053/2004_na	EPI229373|A/turkey/OH/313053/2004_mp	EPI229376|A/turkey/OH/313053/2004_ns	A/turkey/OH/313053/2004	A / H3N2	North America / United States	Turkey	NA	Kim,L.M.; Scott,M.A.; Suarez,D.L.; Spackman,E.; Swayne,D.E.; Senne,D.A.; Afonso,C.L.	1905-06-26
EPI_ISL_274852	EPI1044501|A/swine/Aichi/30-37/2014_pb2	EPI1044502|A/swine/Aichi/30-37/2014_pb1	EPI1044500|A/swine/Aichi/30-37/2014_pa	EPI1044504|A/swine/Aichi/30-37/2014_ha	EPI1044497|A/swine/Aichi/30-37/2014_np	EPI1044503|A/swine/Aichi/30-37/2014_na	EPI1044499|A/swine/Aichi/30-37/2014_mp	EPI1044498|A/swine/Aichi/30-37/2014_ns	A/swine/Aichi/30-37/2014	A / H1N1	Asia / Japan	Swine	National Institute of Animal Health	Saito, T.; Takemae, N.	2014-02-12
EPI_ISL_274845	EPI1044450|A/swine/Aichi/30-36/2014_pb2	EPI1044451|A/swine/Aichi/30-36/2014_pb1	EPI1044449|A/swine/Aichi/30-36/2014_pa	EPI1044453|A/swine/Aichi/30-36/2014_ha	EPI1044446|A/swine/Aichi/30-36/2014_np	EPI1044452|A/swine/Aichi/30-36/2014_na	EPI1044448|A/swine/Aichi/30-36/2014_mp	EPI1044447|A/swine/Aichi/30-36/2014_ns	A/swine/Aichi/30-36/2014	A / H1N1	Asia / Japan	Swine	National Institute of Animal Health	Saito, T.; Takemae, N.	2014-02-12
EPI_ISL_202956	EPI677706|A/England/34700586/2013_pb2	EPI677707|A/England/34700586/2013_pb1	EPI677705|A/England/34700586/2013_pa	EPI677709|A/England/34700586/2013_ha	EPI677702|A/England/34700586/2013_np	EPI677708|A/England/34700586/2013_na	EPI677704|A/England/34700586/2013_mp	EPI677703|A/England/34700586/2013_ns	A/England/34700586/2013	A / H1N1	Europe / United Kingdom / LEEDS	Human	UK Health Security Agency - Colindale	Galiano,M.	2013-11-10
EPI_ISL_421526	EPI1724275|A/Kenya/CDC-Nakuru-011/2013_pb2	EPI1724276|A/Kenya/CDC-Nakuru-011/2013_pb1	EPI1724277|A/Kenya/CDC-Nakuru-011/2013_pa	EPI1724278|A/Kenya/CDC-Nakuru-011/2013_ha	EPI1724279|A/Kenya/CDC-Nakuru-011/2013_np	EPI1724280|A/Kenya/CDC-Nakuru-011/2013_na	EPI1724281|A/Kenya/CDC-Nakuru-011/2013_mp	EPI1724282|A/Kenya/CDC-Nakuru-011/2013_ns	A/Kenya/CDC-Nakuru-011/2013	A / H1N1	Africa / Kenya / Rift Valley Province / Nakuru Provincial General Hospital	Human	KEMRI Wellcome Trust Research Programme (KWTRP)	NA	2013-03-27
EPI_ISL_421525	EPI1724267|A/Kenya/CDC-Nakuru-010/2013_pb2	EPI1724268|A/Kenya/CDC-Nakuru-010/2013_pb1	EPI1724269|A/Kenya/CDC-Nakuru-010/2013_pa	EPI1724270|A/Kenya/CDC-Nakuru-010/2013_ha	EPI1724271|A/Kenya/CDC-Nakuru-010/2013_np	EPI1724272|A/Kenya/CDC-Nakuru-010/2013_na	EPI1724273|A/Kenya/CDC-Nakuru-010/2013_mp	EPI1724274|A/Kenya/CDC-Nakuru-010/2013_ns	A/Kenya/CDC-Nakuru-010/2013	A / H1N1	Africa / Kenya / Rift Valley Province / Nakuru Provincial General Hospital	Human	KEMRI Wellcome Trust Research Programme (KWTRP)	NA	2013-03-25
EPI_ISL_429830	EPI1734173|A/Kenya/CDC-Siaya-048/2013_pb2	EPI1734174|A/Kenya/CDC-Siaya-048/2013_pb1	EPI1734175|A/Kenya/CDC-Siaya-048/2013_pa	EPI1734176|A/Kenya/CDC-Siaya-048/2013_ha	EPI1734177|A/Kenya/CDC-Siaya-048/2013_np	EPI1734178|A/Kenya/CDC-Siaya-048/2013_na	EPI1734179|A/Kenya/CDC-Siaya-048/2013_mp	EPI1734180|A/Kenya/CDC-Siaya-048/2013_ns	A/Kenya/CDC-Siaya-048/2013	A / H1N1	Africa / Kenya / Nyanza Province / Siaya County Referral Hospital	Human	KEMRI Wellcome Trust Research Programme (KWTRP)	NA	2013-02-07
EPI_ISL_149631	EPI484260|A/Sweden/118/2013_pb2	EPI484261|A/Sweden/118/2013_pb1	EPI484259|A/Sweden/118/2013_pa	EPI484263|A/Sweden/118/2013_ha	EPI484256|A/Sweden/118/2013_np	EPI484262|A/Sweden/118/2013_na	EPI484258|A/Sweden/118/2013_mp	EPI484257|A/Sweden/118/2013_ns	A/Sweden/118/2013	A / H1N1	Europe / Sweden / Stockholm	Human	Swedish National Institute for Communicable Disease Control	NA	2013-01-07
EPI_ISL_353781			EPI1430235|A/Lisboa/niEVA086_15-16/2016_pa						A/Lisboa/niEVA086_15-16/2016	A / H1N1	Europe / Portugal / Distrito de Portalegre	Human	Instituto Nacional de Saude (INSA)	Guiomar, R.;Pechirra, P.; Crist?v?o, P.; Costa, I.; Conde, P.	2016-01-07
EPI_ISL_502076	EPI1771104|A/Taiwan/00055/2014_pb2	EPI1771219|A/Taiwan/00055/2014_pb1	EPI1771334|A/Taiwan/00055/2014_pa	EPI1771909|A/Taiwan/00055/2014_ha	EPI1771564|A/Taiwan/00055/2014_np	EPI1771679|A/Taiwan/00055/2014_na	EPI1771794|A/Taiwan/00055/2014_mp	EPI1771449|A/Taiwan/00055/2014_ns	A/Taiwan/00055/2014	A / H1N1	Asia / Taiwan	Human	NA	Tsao,K.-C.; Gong,Y.-N.; Huang,Y.-C.; Hsieh,Y.-C.; Lee,H.-Y.; Chen,K.-F.; Yang,S.-L.; Liu,Y.-C.	2014-01-04
EPI_ISL_293480	EPI1151468|A/New York/A-WC-LVD-16-068/2016_pb2	EPI1151467|A/New York/A-WC-LVD-16-068/2016_pb1	EPI1151466|A/New York/A-WC-LVD-16-068/2016_pa	EPI1151461|A/New York/A-WC-LVD-16-068/2016_ha	EPI1151464|A/New York/A-WC-LVD-16-068/2016_np	EPI1151463|A/New York/A-WC-LVD-16-068/2016_na	EPI1151462|A/New York/A-WC-LVD-16-068/2016_mp	EPI1151465|A/New York/A-WC-LVD-16-068/2016_ns	A/New York/A-WC-LVD-16-068/2016	A / H1N1	North America / United States	Human	NA	Tan,G.; Pickett,B.; Fedorova,N.; Amedeo,P.; Isom,R.; Hu,L.; Christensen,J.; Novotny,M.; Durbin,A.; Rocchi,I.; Williams,T.; Griesemer,S.; Popowich,M.; Bao,Y.; Sanders,R.; Zhdanov,S.; Kiryutin,B.; Lipman,D.J.; Tatusova,T.; Hatcher,E.; St. George,K.	2016-03-31
EPI_ISL_293458	EPI1151292|A/New York/A-WC-LVD-16-044/2016_pb2	EPI1151291|A/New York/A-WC-LVD-16-044/2016_pb1	EPI1151290|A/New York/A-WC-LVD-16-044/2016_pa	EPI1151285|A/New York/A-WC-LVD-16-044/2016_ha	EPI1151288|A/New York/A-WC-LVD-16-044/2016_np	EPI1151287|A/New York/A-WC-LVD-16-044/2016_na	EPI1151286|A/New York/A-WC-LVD-16-044/2016_mp	EPI1151289|A/New York/A-WC-LVD-16-044/2016_ns	A/New York/A-WC-LVD-16-044/2016	A / H1N1	North America / United States	Human	NA	Tan,G.; Pickett,B.; Fedorova,N.; Amedeo,P.; Isom,R.; Hu,L.; Christensen,J.; Novotny,M.; Durbin,A.; Rocchi,I.; Williams,T.; Griesemer,S.; Popowich,M.; Bao,Y.; Sanders,R.; Zhdanov,S.; Kiryutin,B.; Lipman,D.J.; Tatusova,T.; Hatcher,E.; St. George,K.	2016-03-29
EPI_ISL_293449	EPI1151220|A/New York/A-WC-LVD-16-034/2016_pb2	EPI1151219|A/New York/A-WC-LVD-16-034/2016_pb1	EPI1151218|A/New York/A-WC-LVD-16-034/2016_pa	EPI1151213|A/New York/A-WC-LVD-16-034/2016_ha	EPI1151216|A/New York/A-WC-LVD-16-034/2016_np	EPI1151215|A/New York/A-WC-LVD-16-034/2016_na	EPI1151214|A/New York/A-WC-LVD-16-034/2016_mp	EPI1151217|A/New York/A-WC-LVD-16-034/2016_ns	A/New York/A-WC-LVD-16-034/2016	A / H1N1	North America / United States	Human	NA	Tan,G.; Pickett,B.; Fedorova,N.; Amedeo,P.; Isom,R.; Hu,L.; Christensen,J.; Novotny,M.; Durbin,A.; Rocchi,I.; Williams,T.; Griesemer,S.; Popowich,M.; Bao,Y.; Sanders,R.; Zhdanov,S.; Kiryutin,B.; Lipman,D.J.; Tatusova,T.; Hatcher,E.; St. George,K.	2016-02-01
EPI_ISL_293437	EPI1151166|A/New York/A-WC-LVD-16-030/2016_pb2	EPI1151165|A/New York/A-WC-LVD-16-030/2016_pb1	EPI1151164|A/New York/A-WC-LVD-16-030/2016_pa	EPI1151159|A/New York/A-WC-LVD-16-030/2016_ha	EPI1151162|A/New York/A-WC-LVD-16-030/2016_np	EPI1151161|A/New York/A-WC-LVD-16-030/2016_na	EPI1151160|A/New York/A-WC-LVD-16-030/2016_mp	EPI1151163|A/New York/A-WC-LVD-16-030/2016_ns	A/New York/A-WC-LVD-16-030/2016	A / H1N1	North America / United States	Human	NA	Tan,G.; Pickett,B.; Fedorova,N.; Amedeo,P.; Isom,R.; Hu,L.; Christensen,J.; Novotny,M.; Durbin,A.; Rocchi,I.; Williams,T.; Griesemer,S.; Popowich,M.; Bao,Y.; Sanders,R.; Zhdanov,S.; Kiryutin,B.; Lipman,D.J.; Tatusova,T.; Hatcher,E.; St. George,K.	2016-01-23
EPI_ISL_293435	EPI1151150|A/New York/A-WC-LVD-16-028/2016_pb2	EPI1151149|A/New York/A-WC-LVD-16-028/2016_pb1	EPI1151148|A/New York/A-WC-LVD-16-028/2016_pa	EPI1151143|A/New York/A-WC-LVD-16-028/2016_ha	EPI1151146|A/New York/A-WC-LVD-16-028/2016_np	EPI1151145|A/New York/A-WC-LVD-16-028/2016_na	EPI1151144|A/New York/A-WC-LVD-16-028/2016_mp	EPI1151147|A/New York/A-WC-LVD-16-028/2016_ns	A/New York/A-WC-LVD-16-028/2016	A / H1N1	North America / United States	Human	NA	Tan,G.; Pickett,B.; Fedorova,N.; Amedeo,P.; Isom,R.; Hu,L.; Christensen,J.; Novotny,M.; Durbin,A.; Rocchi,I.; Williams,T.; Griesemer,S.; Popowich,M.; Bao,Y.; Sanders,R.; Zhdanov,S.; Kiryutin,B.; Lipman,D.J.; Tatusova,T.; Hatcher,E.; St. George,K.	2016-03-14
EPI_ISL_293422	EPI1151046|A/New York/A-WC-LVD-16-014/2016_pb2	EPI1151045|A/New York/A-WC-LVD-16-014/2016_pb1	EPI1151044|A/New York/A-WC-LVD-16-014/2016_pa	EPI1151039|A/New York/A-WC-LVD-16-014/2016_ha	EPI1151042|A/New York/A-WC-LVD-16-014/2016_np	EPI1151041|A/New York/A-WC-LVD-16-014/2016_na	EPI1151040|A/New York/A-WC-LVD-16-014/2016_mp	EPI1151043|A/New York/A-WC-LVD-16-014/2016_ns	A/New York/A-WC-LVD-16-014/2016	A / H1N1	North America / United States	Human	NA	Tan,G.; Pickett,B.; Fedorova,N.; Amedeo,P.; Isom,R.; Hu,L.; Christensen,J.; Novotny,M.; Durbin,A.; Rocchi,I.; Williams,T.; Griesemer,S.; Popowich,M.; Bao,Y.; Sanders,R.; Zhdanov,S.; Kiryutin,B.; Lipman,D.J.; Tatusova,T.; Hatcher,E.; St. George,K.	2016-04-09
EPI_ISL_278999	EPI1064960|A/Milano/24/2014_pb2	EPI1064882|A/Milano/24/2014_pb1	EPI1064912|A/Milano/24/2014_pa	EPI1064826|A/Milano/24/2014_ha	EPI1064856|A/Milano/24/2014_np	EPI1064787|A/Milano/24/2014_na	EPI1064818|A/Milano/24/2014_mp	EPI1064561|A/Milano/24/2014_ns	A/Milano/24/2014	A / H1N1	Europe / Italy	Human	NA	Chiapponi,C.; Ebranati,E.; Pariani,E.; Faccini,S.; Luppi,A.; Baioni,L.; Manfredi,R.; Carta,V.; Merenda,M.; Affanni,P.; Colucci,M.E.; Veronesi,L.; Zehender,G.; Foni,E.	1905-07-06
EPI_ISL_278962	EPI1064478|A/Parma/56/2014_pb2	EPI1064520|A/Parma/56/2014_pb1	EPI1064423|A/Parma/56/2014_pa	EPI1064326|A/Parma/56/2014_ha	EPI1064369|A/Parma/56/2014_np	EPI1064272|A/Parma/56/2014_na	EPI1064315|A/Parma/56/2014_mp	EPI1064218|A/Parma/56/2014_ns	A/Parma/56/2014	A / H1N1	Europe / Italy	Human	NA	Chiapponi,C.; Ebranati,E.; Pariani,E.; Faccini,S.; Luppi,A.; Baioni,L.; Manfredi,R.; Carta,V.; Merenda,M.; Affanni,P.; Colucci,M.E.; Veronesi,L.; Zehender,G.; Foni,E.	1905-07-06
EPI_ISL_237226	EPI856735|A/California/55/2014_pb2	EPI856483|A/California/55/2014_pb1	EPI856767|A/California/55/2014_pa	EPI856710|A/California/55/2014_ha	EPI856553|A/California/55/2014_np	EPI856788|A/California/55/2014_na	EPI856739|A/California/55/2014_mp	EPI856713|A/California/55/2014_ns	A/California/55/2014	A / H1N1	North America / United States	Human	NA	Jernigan,D.; Wentworth,D.; Katz,J.; Barnes,J.; Garten,R.; Xu,X.	2014-03-27
EPI_ISL_88854	EPI312746|A/New York/3217/2009_pb2	EPI312745|A/New York/3217/2009_pb1	EPI312744|A/New York/3217/2009_pa		EPI312742|A/New York/3217/2009_np		EPI312741|A/New York/3217/2009_mp	EPI312743|A/New York/3217/2009_ns	A/New York/3217/2009	A / H1N1	North America / United States	Human	NA	The NIAID Influenza Genome Sequencing Consortium	2009-04-25
EPI_ISL_87465	EPI307335|A/Ontario/720545/2010_pb2	EPI307336|A/Ontario/720545/2010_pb1	EPI307337|A/Ontario/720545/2010_pa	EPI307338|A/Ontario/720545/2010_ha	EPI307339|A/Ontario/720545/2010_np	EPI307340|A/Ontario/720545/2010_na	EPI307341|A/Ontario/720545/2010_mp	EPI307342|A/Ontario/720545/2010_ns	A/Ontario/720545/2010	A / H1N1	North America / Canada	Human	NA	Eshaghi,A.; Alexander,D.C.; Li,A.; Ma,J.H.; Low,D.E.; Gubbay,J.B.	2010-11-17
EPI_ISL_79808	EPI280932|A/Korea/CJ09/2009_pb2	EPI280902|A/Korea/CJ09/2009_pb1	EPI280872|A/Korea/CJ09/2009_pa	EPI281052|A/Korea/CJ09/2009_ha	EPI280962|A/Korea/CJ09/2009_np	EPI281022|A/Korea/CJ09/2009_na	EPI281082|A/Korea/CJ09/2009_mp	EPI280992|A/Korea/CJ09/2009_ns	A/Korea/CJ09/2009	A / H1N1	Asia / Korea, Republic of	Human	NA	Song,M.-S.; Lee,J.H.; Pascua,P.N.Q.; Baek,Y.H.; Kwon,H.-I.; Choi,Y.K.	2009-09
EPI_ISL_176991	EPI581511|A/Okinawa/13T001/2013_pb2	EPI581514|A/Okinawa/13T001/2013_pb1	EPI581515|A/Okinawa/13T001/2013_pa	EPI581516|A/Okinawa/13T001/2013_ha	EPI581517|A/Okinawa/13T001/2013_np	EPI581518|A/Okinawa/13T001/2013_na	EPI581519|A/Okinawa/13T001/2013_mp	EPI581520|A/Okinawa/13T001/2013_ns	A/Okinawa/13T001/2013	A / H1N1	Asia / Japan	Human	NA	Hibino,A.; Saito,R.; Shoubugawa,Y.; Kondo,H.; Saito,T.; Takemae,N.; Makiya,T.	2013-10-25
EPI_ISL_176981	EPI581410|A/Gunma/13G024/2014_pb2	EPI581429|A/Gunma/13G024/2014_pb1	EPI581430|A/Gunma/13G024/2014_pa	EPI581431|A/Gunma/13G024/2014_ha	EPI581432|A/Gunma/13G024/2014_np	EPI581433|A/Gunma/13G024/2014_na	EPI581434|A/Gunma/13G024/2014_mp	EPI581435|A/Gunma/13G024/2014_ns	A/Gunma/13G024/2014	A / H1N1	Asia / Japan	Human	NA	Hibino,A.; Saito,R.; Shoubugawa,Y.; Kondo,H.; Saito,T.; Takemae,N.; Kawashima,T.	2014-03-08
EPI_ISL_176954	EPI581208|A/Niigata/13F495/2014_pb2	EPI581216|A/Niigata/13F495/2014_pb1	EPI581217|A/Niigata/13F495/2014_pa	EPI581218|A/Niigata/13F495/2014_ha	EPI581219|A/Niigata/13F495/2014_np	EPI581220|A/Niigata/13F495/2014_na	EPI581221|A/Niigata/13F495/2014_mp	EPI581222|A/Niigata/13F495/2014_ns	A/Niigata/13F495/2014	A / H1N1	Asia / Japan	Human	NA	Hibino,A.; Saito,R.; Shoubugawa,Y.; Kondo,H.; Saito,T.; Takemae,N.; Sato,I.	2014-03-17
EPI_ISL_176940	EPI581068|A/Nagasaki/13N094/2014_pb2	EPI581100|A/Nagasaki/13N094/2014_pb1	EPI581101|A/Nagasaki/13N094/2014_pa	EPI581102|A/Nagasaki/13N094/2014_ha	EPI581103|A/Nagasaki/13N094/2014_np	EPI581104|A/Nagasaki/13N094/2014_na	EPI581105|A/Nagasaki/13N094/2014_mp	EPI581106|A/Nagasaki/13N094/2014_ns	A/Nagasaki/13N094/2014	A / H1N1	Asia / Japan	Human	NA	Hibino,A.; Saito,R.; Shoubugawa,Y.; Kondo,H.; Saito,T.; Takemae,N.; Makiya,T.; Masaki,H.; Aso,N.; Kita,Y.; Kuroki,R.; Shirahige,Y.	2014-03-13
EPI_ISL_176929	EPI581057|A/Nagasaki/13N095/2014_pb2	EPI581058|A/Nagasaki/13N095/2014_pb1	EPI581059|A/Nagasaki/13N095/2014_pa	EPI581060|A/Nagasaki/13N095/2014_ha	EPI581061|A/Nagasaki/13N095/2014_np	EPI581062|A/Nagasaki/13N095/2014_na	EPI581015|A/Nagasaki/13N095/2014_mp	EPI581021|A/Nagasaki/13N095/2014_ns	A/Nagasaki/13N095/2014	A / H1N1	Asia / Japan	Human	NA	Hibino,A.; Saito,R.; Shoubugawa,Y.; Kondo,H.; Saito,T.; Takemae,N.; Makiya,T.; Masaki,H.; Aso,N.; Kita,Y.; Kuroki,R.; Shirahige,Y.	2014-03-18
EPI_ISL_167686	EPI546772|A/New York/WC-LVD-14-063/2014_pb2	EPI546771|A/New York/WC-LVD-14-063/2014_pb1	EPI612844|A/New York/WC-LVD-14-063/2014_pa	EPI546765|A/New York/WC-LVD-14-063/2014_ha	EPI546768|A/New York/WC-LVD-14-063/2014_np	EPI546767|A/New York/WC-LVD-14-063/2014_na	EPI546766|A/New York/WC-LVD-14-063/2014_mp	EPI546769|A/New York/WC-LVD-14-063/2014_ns	A/New York/WC-LVD-14-063/2014	A / H1N1	North America / United States	Human	NA	Wentworth,D.E.; Das,S.R.; Halpin,R.A.; Lin,X.; Simenauer,A.; Akopov,A.; Fedorova,N.; Puri,V.; Stockwell,T.; Amedeo,P.; Bishop,B.; Katzel,D.; Schobel,S.; Shrivastava,S.; Thovarai,V.; Griesemer,S.B.; Bao,Y.; Sanders,R.; Zhdanov,S.; Kiryutin,B.; Lipman,D.J.; Tatusova,T.; St. George,K.	2014-02-09
EPI_ISL_167683	EPI546748|A/New York/WC-LVD-14-059/2014_pb2	EPI546747|A/New York/WC-LVD-14-059/2014_pb1	EPI612841|A/New York/WC-LVD-14-059/2014_pa	EPI546741|A/New York/WC-LVD-14-059/2014_ha	EPI546744|A/New York/WC-LVD-14-059/2014_np	EPI546743|A/New York/WC-LVD-14-059/2014_na	EPI546742|A/New York/WC-LVD-14-059/2014_mp	EPI546745|A/New York/WC-LVD-14-059/2014_ns	A/New York/WC-LVD-14-059/2014	A / H1N1	North America / United States	Human	NA	Wentworth,D.E.; Das,S.R.; Halpin,R.A.; Lin,X.; Simenauer,A.; Akopov,A.; Fedorova,N.; Puri,V.; Stockwell,T.; Amedeo,P.; Bishop,B.; Katzel,D.; Schobel,S.; Shrivastava,S.; Thovarai,V.; Griesemer,S.B.; Bao,Y.; Sanders,R.; Zhdanov,S.; Kiryutin,B.; Lipman,D.J.; Tatusova,T.; St. George,K.	2014-02-10
EPI_ISL_77875	EPI274974|A/Guam/NHRC0027/2009_pb2	EPI274975|A/Guam/NHRC0027/2009_pb1	EPI274976|A/Guam/NHRC0027/2009_pa	EPI274977|A/Guam/NHRC0027/2009_ha	EPI274978|A/Guam/NHRC0027/2009_np	EPI274979|A/Guam/NHRC0027/2009_na	EPI274980|A/Guam/NHRC0027/2009_mp	EPI274981|A/Guam/NHRC0027/2009_ns	A/Guam/NHRC0027/2009	A / H1N1	Oceania / Guam	Human	NA	The NIAID Influenza Genome Sequencing Consortium	2009-09-02
EPI_ISL_75125	EPI258555|A/California/VRDL90/2009_pb2	EPI258556|A/California/VRDL90/2009_pb1	EPI258557|A/California/VRDL90/2009_pa	EPI258558|A/California/VRDL90/2009_ha	EPI258559|A/California/VRDL90/2009_np	EPI258560|A/California/VRDL90/2009_na	EPI258561|A/California/VRDL90/2009_mp	EPI258562|A/California/VRDL90/2009_ns	A/California/VRDL90/2009	A / H1N1	North America / United States / California	Human	NA	The NIAID Influenza Genome Sequencing Consortium	2009-10-17
EPI_ISL_62472	EPI217577|A/Mexico City/011/2009_pb2	EPI217576|A/Mexico City/011/2009_pb1	EPI217575|A/Mexico City/011/2009_pa	EPI217570|A/Mexico City/011/2009_ha	EPI217573|A/Mexico City/011/2009_np	EPI217572|A/Mexico City/011/2009_na	EPI217571|A/Mexico City/011/2009_mp	EPI217574|A/Mexico City/011/2009_ns	A/Mexico City/011/2009	A / H1N1	North America / Mexico / Federal District	Human	NA	The NIAID Influenza Genome Sequencing Consortium	2009-05-09
EPI_ISL_61376	EPI213188|A/Saitama/85/2009_pb2	EPI213185|A/Saitama/85/2009_pb1	EPI213187|A/Saitama/85/2009_pa	EPI213183|A/Saitama/85/2009_ha	EPI215385|A/Saitama/85/2009_np	EPI213184|A/Saitama/85/2009_na	EPI215386|A/Saitama/85/2009_mp	EPI213186|A/Saitama/85/2009_ns	A/Saitama/85/2009	A / H1N1	Asia / Japan	Human	NA	Ujike,M.; Obuchi,M.; Tashiro,M.; Odagiri,T.	2009-06-29
EPI_ISL_334474	EPI1338948|A/Gansu-Ganzhou/SWL34/2012_E2_pb2	EPI1338949|A/Gansu-Ganzhou/SWL34/2012_E2_pb1	EPI1338947|A/Gansu-Ganzhou/SWL34/2012_E2_pa	EPI1338951|A/Gansu-Ganzhou/SWL34/2012_E2_ha	EPI1338944|A/Gansu-Ganzhou/SWL34/2012_E2_np	EPI1338950|A/Gansu-Ganzhou/SWL34/2012_E2_na	EPI1338946|A/Gansu-Ganzhou/SWL34/2012_E2_mp	EPI1338945|A/Gansu-Ganzhou/SWL34/2012_E2_ns	A/Gansu-Ganzhou/SWL34/2012_E2	A / H1N1	Asia / China / Gansu	Human	WHO Chinese National Influenza Center	Wang,Dayan;Zhou,Shumei;Li,Xiyan;Li,Xiaodan;Zhang,Ye;Bo,Hong;Shu,Yuelong	2012-11-19
EPI_ISL_334473	EPI1338940|A/Gansu-Ganzhou/SWL34/2012_C1_pb2	EPI1338941|A/Gansu-Ganzhou/SWL34/2012_C1_pb1	EPI1338939|A/Gansu-Ganzhou/SWL34/2012_C1_pa	EPI1338943|A/Gansu-Ganzhou/SWL34/2012_C1_ha	EPI1338936|A/Gansu-Ganzhou/SWL34/2012_C1_np	EPI1338942|A/Gansu-Ganzhou/SWL34/2012_C1_na	EPI1338938|A/Gansu-Ganzhou/SWL34/2012_C1_mp	EPI1338937|A/Gansu-Ganzhou/SWL34/2012_C1_ns	A/Gansu-Ganzhou/SWL34/2012_C1	A / H1N1	Asia / China / Gansu	Human	WHO Chinese National Influenza Center	Wang,Dayan;Zhou,Shumei;Li,Xiyan;Li,Xiaodan;Zhang,Ye;Bo,Hong;Shu,Yuelong	2012-11-19
EPI_ISL_331261	EPI1319095|A/Laos/F0361/2018_pb2	EPI1319096|A/Laos/F0361/2018_pb1	EPI1319094|A/Laos/F0361/2018_pa	EPI1319098|A/Laos/F0361/2018_ha	EPI1319091|A/Laos/F0361/2018_np	EPI1319097|A/Laos/F0361/2018_na	EPI1319093|A/Laos/F0361/2018_mp	EPI1319092|A/Laos/F0361/2018_ns	A/Laos/F0361/2018	A / H1N1	Asia / Lao, People's Democratic Republic	Human	National Institute of Infectious Diseases (NIID)	Kuwahara,Tomoko;Takashita,Emi;Fujisaki,Seiichiro;Shirakura,Masayuki;Watanabe,Shinji;Odagiri,Takato	2018-02-12
EPI_ISL_292689	EPI1147252|A/Vietnam/GHS706/2017_pb2	EPI1147253|A/Vietnam/GHS706/2017_pb1	EPI1147251|A/Vietnam/GHS706/2017_pa	EPI1147255|A/Vietnam/GHS706/2017_ha	EPI1147248|A/Vietnam/GHS706/2017_np	EPI1147254|A/Vietnam/GHS706/2017_na	EPI1147250|A/Vietnam/GHS706/2017_mp	EPI1147249|A/Vietnam/GHS706/2017_ns	A/Vietnam/GHS706/2017	A / H1N1	Asia / Vietnam	Human	Centers for Disease Control and Prevention	NA	2017-07-11
EPI_ISL_292688	EPI1147244|A/Vietnam/Lisn136/2017_pb2	EPI1147245|A/Vietnam/Lisn136/2017_pb1	EPI1147243|A/Vietnam/Lisn136/2017_pa	EPI1147247|A/Vietnam/Lisn136/2017_ha	EPI1147240|A/Vietnam/Lisn136/2017_np	EPI1147246|A/Vietnam/Lisn136/2017_na	EPI1147242|A/Vietnam/Lisn136/2017_mp	EPI1147241|A/Vietnam/Lisn136/2017_ns	A/Vietnam/Lisn136/2017	A / H1N1	Asia / Vietnam	Human	Centers for Disease Control and Prevention	NA	2017-08-01
EPI_ISL_292686	EPI1147228|A/Vietnam/Lisn154/2017_pb2	EPI1147229|A/Vietnam/Lisn154/2017_pb1	EPI1147227|A/Vietnam/Lisn154/2017_pa	EPI1147231|A/Vietnam/Lisn154/2017_ha	EPI1147224|A/Vietnam/Lisn154/2017_np	EPI1147230|A/Vietnam/Lisn154/2017_na	EPI1147226|A/Vietnam/Lisn154/2017_mp	EPI1147225|A/Vietnam/Lisn154/2017_ns	A/Vietnam/Lisn154/2017	A / H1N1	Asia / Vietnam	Human	Centers for Disease Control and Prevention	NA	2017-08-15
EPI_ISL_88067	EPI309834|A/Colorado/11/2010_pb2	EPI309835|A/Colorado/11/2010_pb1	EPI309833|A/Colorado/11/2010_pa	EPI309837|A/Colorado/11/2010_ha	EPI309830|A/Colorado/11/2010_np	EPI309836|A/Colorado/11/2010_na	EPI309832|A/Colorado/11/2010_mp	EPI309831|A/Colorado/11/2010_ns	A/Colorado/11/2010	A / H1N1	North America / United States / Colorado	Human	Centers for Disease Control and Prevention	NA	2010-12-29
EPI_ISL_275662	EPI1047145|A/Suriname/2158/2017_pb2	EPI1047146|A/Suriname/2158/2017_pb1	EPI1047144|A/Suriname/2158/2017_pa	EPI1047148|A/Suriname/2158/2017_ha	EPI1047141|A/Suriname/2158/2017_np	EPI1047147|A/Suriname/2158/2017_na	EPI1047143|A/Suriname/2158/2017_mp	EPI1047142|A/Suriname/2158/2017_ns	A/Suriname/2158/2017	A / H1N1	South America / Suriname	Human	Centers for Disease Control and Prevention	NA	2017-07-19
EPI_ISL_291396	EPI1140792|A/Halmstad/4/2017_pb2	EPI1140791|A/Halmstad/4/2017_pb1	EPI1140789|A/Halmstad/4/2017_pa	EPI1140796|A/Halmstad/4/2017_ha	EPI1140790|A/Halmstad/4/2017_np	EPI1140795|A/Halmstad/4/2017_na	EPI1140794|A/Halmstad/4/2017_mp	EPI1140793|A/Halmstad/4/2017_ns	A/Halmstad/4/2017	A / H1N1	Europe / Sweden / Hallands lan	Human	Public Health Agency of Sweden	NA	2017-11-27
EPI_ISL_322352	EPI1279684|A/Ekaterinburg/RII-4693S/2018_pb2	EPI1279685|A/Ekaterinburg/RII-4693S/2018_pb1	EPI1279683|A/Ekaterinburg/RII-4693S/2018_pa	EPI1279687|A/Ekaterinburg/RII-4693S/2018_ha	EPI1279680|A/Ekaterinburg/RII-4693S/2018_np	EPI1279686|A/Ekaterinburg/RII-4693S/2018_na	EPI1279682|A/Ekaterinburg/RII-4693S/2018_mp	EPI1279681|A/Ekaterinburg/RII-4693S/2018_ns	A/Ekaterinburg/RII-4693S/2018	A / H1N1	Europe / Russian Federation / Sverdlovsk Oblast	Human	WHO National Influenza Centre Russian Federation	NA	2018-03-16
EPI_ISL_235760	EPI845632|A/turkey/OH/313053_CIP046_RGJS72/2004_pb2	EPI845625|A/turkey/OH/313053_CIP046_RGJS72/2004_pb1	EPI845679|A/turkey/OH/313053_CIP046_RGJS72/2004_pa	EPI845634|A/turkey/OH/313053_CIP046_RGJS72/2004_ha	EPI845681|A/turkey/OH/313053_CIP046_RGJS72/2004_np	EPI845594|A/turkey/OH/313053_CIP046_RGJS72/2004_na	EPI845670|A/turkey/OH/313053_CIP046_RGJS72/2004_mp	EPI845606|A/turkey/OH/313053_CIP046_RGJS72/2004_ns	A/turkey/OH/313053_CIP046_RGJS72/2004	A / H3N2	North America / United States / Ohio	Turkey	NA	NA	1905-06-26
EPI_ISL_234927	EPI839978|A/swine/Arkansas/A02024656/2015_pb2	EPI839979|A/swine/Arkansas/A02024656/2015_pb1	EPI839980|A/swine/Arkansas/A02024656/2015_pa		EPI839981|A/swine/Arkansas/A02024656/2015_np			EPI839982|A/swine/Arkansas/A02024656/2015_ns	A/swine/Arkansas/A02024656/2015	A / H1N2	North America / United States / Arkansas	Swine	NA	NA	2015-06-08
EPI_ISL_205063	EPI961289|A/swine/Ohio/A01795737/2015_pb2	EPI961290|A/swine/Ohio/A01795737/2015_pb1	EPI961291|A/swine/Ohio/A01795737/2015_pa	EPI682811|A/swine/Ohio/A01795737/2015_ha	EPI961292|A/swine/Ohio/A01795737/2015_np	EPI682812|A/swine/Ohio/A01795737/2015_na	EPI682813|A/swine/Ohio/A01795737/2015_mp	EPI961293|A/swine/Ohio/A01795737/2015_ns	A/swine/Ohio/A01795737/2015	A / H3N2	North America / United States / Ohio	Swine	NA	Lin,K.; Huang,H.; Zhang,J.	2015-11-02
EPI_ISL_203147	EPI1034696|A/swine/Iowa/A01944800/2015_pb2	EPI1034697|A/swine/Iowa/A01944800/2015_pb1	EPI1034698|A/swine/Iowa/A01944800/2015_pa	EPI678437|A/swine/Iowa/A01944800/2015_ha	EPI1034699|A/swine/Iowa/A01944800/2015_np	EPI678438|A/swine/Iowa/A01944800/2015_na	EPI678439|A/swine/Iowa/A01944800/2015_mp	EPI1034700|A/swine/Iowa/A01944800/2015_ns	A/swine/Iowa/A01944800/2015	A / H1N2	North America / United States / Iowa	Swine	NA	Lin,K.; Huang,H.; Zhang,J.	2015-10-23
EPI_ISL_151066	EPI489418|A/swine/Ebbinghof/IDT12991-1/2011_pb2	EPI489419|A/swine/Ebbinghof/IDT12991-1/2011_pb1	EPI489422|A/swine/Ebbinghof/IDT12991-1/2011_pa	EPI489423|A/swine/Ebbinghof/IDT12991-1/2011_ha	EPI489424|A/swine/Ebbinghof/IDT12991-1/2011_np	EPI489425|A/swine/Ebbinghof/IDT12991-1/2011_na	EPI489426|A/swine/Ebbinghof/IDT12991-1/2011_mp	EPI489428|A/swine/Ebbinghof/IDT12991-1/2011_ns	A/swine/Ebbinghof/IDT12991-1/2011	A / H1N1	Europe / Germany	Swine	NA	Lange,J.; Groth,M.; Schlegel,M.; Wieczorek,K.; Ulrich,R.; Koeppen,S.; Schulz,K.; Appl,D.; Krumbholz,A.; Sauerbrei,A.; Platzer,M.; Zell,R.; Duerrwald,R.	2011-02-07
EPI_ISL_151283	EPI490422|A/swine/Iowa/SG1469/2004_pb2	EPI490421|A/swine/Iowa/SG1469/2004_pb1	EPI489957|A/swine/Iowa/SG1469/2004_pa	EPI490416|A/swine/Iowa/SG1469/2004_ha	EPI490419|A/swine/Iowa/SG1469/2004_np	EPI490418|A/swine/Iowa/SG1469/2004_na	EPI490417|A/swine/Iowa/SG1469/2004_mp	EPI490420|A/swine/Iowa/SG1469/2004_ns	A/swine/Iowa/SG1469/2004	A / H3N2	North America / United States / Iowa	Swine	NA	Wentworth,D.E.; Dugan,V.; Halpin,R.A.; Lin,X.; Bera,J.; Wester,E.; Ghedin,E.; Fedorova,N.; Tsitrin,T.; McLellan,M.; Stockwell,T.; Amedeo,P.; Appalla,L.; Bishop,B.; Edworthy,P.; Gupta,N.; Hoover,J.; Katzel,D.; Li,K.; Schobel,S.; Shrivastava,S.; Thovarai,V.; Wang,S.; Detmer,S.; Bao,Y.; Sanders,R.; Dernovoy,D.; Kiryutin,B.; Lipman,D.J.; Tatusova,T.	2004-10-14
EPI_ISL_151262	EPI490387|A/swine/North Carolina/SG1464/2004_pb2	EPI490386|A/swine/North Carolina/SG1464/2004_pb1	EPI489936|A/swine/North Carolina/SG1464/2004_pa	EPI490381|A/swine/North Carolina/SG1464/2004_ha	EPI490384|A/swine/North Carolina/SG1464/2004_np	EPI490383|A/swine/North Carolina/SG1464/2004_na	EPI490382|A/swine/North Carolina/SG1464/2004_mp	EPI490385|A/swine/North Carolina/SG1464/2004_ns	A/swine/North Carolina/SG1464/2004	A / H3N2	North America / United States / North Carolina	Swine	NA	Wentworth,D.E.; Dugan,V.; Halpin,R.A.; Lin,X.; Bera,J.; Wester,E.; Ghedin,E.; Fedorova,N.; Tsitrin,T.; McLellan,M.; Stockwell,T.; Amedeo,P.; Appalla,L.; Bishop,B.; Edworthy,P.; Gupta,N.; Hoover,J.; Katzel,D.; Li,K.; Schobel,S.; Shrivastava,S.; Thovarai,V.; Wang,S.; Detmer,S.; Bao,Y.; Sanders,R.; Dernovoy,D.; Kiryutin,B.; Lipman,D.J.; Tatusova,T.	2004-03-10
EPI_ISL_1360109	EPI1853299|A/IIV-Chabarovsk/98/2013_pb2	EPI1853300|A/IIV-Chabarovsk/98/2013_pb1	EPI1853301|A/IIV-Chabarovsk/98/2013_pa	EPI1853302|A/IIV-Chabarovsk/98/2013_ha	EPI1853303|A/IIV-Chabarovsk/98/2013_np	EPI1853304|A/IIV-Chabarovsk/98/2013_na	EPI1853305|A/IIV-Chabarovsk/98/2013_mp	EPI1853306|A/IIV-Chabarovsk/98/2013_ns	A/IIV-Chabarovsk/98/2013	A / H1N1	Europe / Russian Federation / Moscow	Human	D.I. Ivanovsky Research Institute of virology MoPH of RF,Moscow	Krasnoslobodtsev,Kirill; Alkhovsky,Sergey; Kirillova,Elena; Burtseva,Elena	2013-03-18
EPI_ISL_149633	EPI484276|A/Sweden/120/2013_pb2	EPI484277|A/Sweden/120/2013_pb1	EPI484275|A/Sweden/120/2013_pa	EPI484279|A/Sweden/120/2013_ha	EPI484272|A/Sweden/120/2013_np	EPI484278|A/Sweden/120/2013_na	EPI484274|A/Sweden/120/2013_mp	EPI484273|A/Sweden/120/2013_ns	A/Sweden/120/2013	A / H1N1	Europe / Sweden / Stockholm	Human	Swedish National Institute for Communicable Disease Control	NA	2013-01-17
EPI_ISL_263293	EPI997451|A/igrejinha/LACENRS-1803/2009_pb2	EPI996869|A/igrejinha/LACENRS-1803/2009_pb1	EPI997377|A/igrejinha/LACENRS-1803/2009_pa	EPI996625|A/igrejinha/LACENRS-1803/2009_ha	EPI997406|A/igrejinha/LACENRS-1803/2009_np	EPI996794|A/igrejinha/LACENRS-1803/2009_na	EPI996556|A/igrejinha/LACENRS-1803/2009_mp	EPI996922|A/igrejinha/LACENRS-1803/2009_ns	A/igrejinha/LACENRS-1803/2009	A / H1N1	South America / Brazil	Human	NA	NA	2009-07-31
EPI_ISL_228208	EPI798732|A/Illinois/17/2015_pb2	EPI798418|A/Illinois/17/2015_pb1	EPI798420|A/Illinois/17/2015_pa	EPI798424|A/Illinois/17/2015_ha	EPI798426|A/Illinois/17/2015_np	EPI798747|A/Illinois/17/2015_na	EPI798750|A/Illinois/17/2015_mp	EPI798753|A/Illinois/17/2015_ns	A/Illinois/17/2015	A / H1N1	North America / United States	Human	NA	Jernigan,D.; Wentworth,D.; Katz,J.; Barnes,J.; Garten,R.; Xu,X.	2015-10-31
EPI_ISL_228189	EPI798266|A/Illinois/20/2015_pb2	EPI798269|A/Illinois/20/2015_pb1	EPI798271|A/Illinois/20/2015_pa	EPI798275|A/Illinois/20/2015_ha	EPI798277|A/Illinois/20/2015_np	EPI798279|A/Illinois/20/2015_na	EPI798280|A/Illinois/20/2015_mp	EPI798281|A/Illinois/20/2015_ns	A/Illinois/20/2015	A / H1N1	North America / United States	Human	NA	Jernigan,D.; Wentworth,D.; Katz,J.; Barnes,J.; Garten,R.; Xu,X.	2015-10-29
EPI_ISL_206869	EPI692829|A/England/701/2010_pb2	EPI692830|A/England/701/2010_pb1	EPI692831|A/England/701/2010_pa	EPI692832|A/England/701/2010_ha	EPI692833|A/England/701/2010_np	EPI692834|A/England/701/2010_na	EPI692835|A/England/701/2010_mp	EPI692836|A/England/701/2010_ns	A/England/701/2010	A / H1N1	Europe / United Kingdom	Human	NA	Grayson E,Nicholas.	2010-12-29
EPI_ISL_194204	EPI633711|A/Singapore/DMS516/2009_pb2	EPI633497|A/Singapore/DMS516/2009_pb1	EPI633192|A/Singapore/DMS516/2009_pa	EPI634356|A/Singapore/DMS516/2009_ha	EPI634570|A/Singapore/DMS516/2009_np	EPI634784|A/Singapore/DMS516/2009_na	EPI635023|A/Singapore/DMS516/2009_mp	EPI635244|A/Singapore/DMS516/2009_ns	A/Singapore/DMS516/2009	A / H1N1	Asia / Singapore	Human	NA	Su,Y.C.F.; Bahl,J.; Joseph,U.; Butt,C.K.M.; Peck,H.A.; Koay,E.S.C.; Oon,L.L.E.; Barr,I.G.; Vijaykrishna,D.; Smith,G.J.D.	2009-06-22
EPI_ISL_194039	EPI633623|A/Singapore/DMS1211/2011_pb2	EPI633409|A/Singapore/DMS1211/2011_pb1	EPI632289|A/Singapore/DMS1211/2011_pa	EPI634268|A/Singapore/DMS1211/2011_ha	EPI634482|A/Singapore/DMS1211/2011_np	EPI634696|A/Singapore/DMS1211/2011_na	EPI634926|A/Singapore/DMS1211/2011_mp	EPI635149|A/Singapore/DMS1211/2011_ns	A/Singapore/DMS1211/2011	A / H1N1	Asia / Singapore	Human	NA	Su,Y.C.F.; Bahl,J.; Joseph,U.; Butt,C.K.M.; Peck,H.A.; Koay,E.S.C.; Oon,L.L.E.; Barr,I.G.; Vijaykrishna,D.; Smith,G.J.D.	2011-03-18
EPI_ISL_194025	EPI633585|A/Singapore/DMS1153/2010_pb2	EPI633371|A/Singapore/DMS1153/2010_pb1	EPI632151|A/Singapore/DMS1153/2010_pa	EPI634230|A/Singapore/DMS1153/2010_ha	EPI634444|A/Singapore/DMS1153/2010_np	EPI634658|A/Singapore/DMS1153/2010_na	EPI634872|A/Singapore/DMS1153/2010_mp	EPI635112|A/Singapore/DMS1153/2010_ns	A/Singapore/DMS1153/2010	A / H1N1	Asia / Singapore	Human	NA	Su,Y.C.F.; Bahl,J.; Joseph,U.; Butt,C.K.M.; Peck,H.A.; Koay,E.S.C.; Oon,L.L.E.; Barr,I.G.; Vijaykrishna,D.; Smith,G.J.D.	2010-12-29
EPI_ISL_150699	EPI488115|A/Czech Republic/195/2013_pb2	EPI488116|A/Czech Republic/195/2013_pb1	EPI488117|A/Czech Republic/195/2013_pa	EPI488118|A/Czech Republic/195/2013_ha	EPI488119|A/Czech Republic/195/2013_np	EPI488120|A/Czech Republic/195/2013_na	EPI488121|A/Czech Republic/195/2013_mp	EPI488122|A/Czech Republic/195/2013_ns	A/Czech Republic/195/2013	A / H1N1	Europe / Czech Republic	Human	NA	Nagy,A.; Jirincova,H.; Havlickova,M.	2013-01-09
EPI_ISL_150683	EPI488051|A/Czech Republic/185/2012_pb2	EPI488052|A/Czech Republic/185/2012_pb1	EPI488053|A/Czech Republic/185/2012_pa	EPI488054|A/Czech Republic/185/2012_ha	EPI488055|A/Czech Republic/185/2012_np	EPI488056|A/Czech Republic/185/2012_na	EPI488057|A/Czech Republic/185/2012_mp	EPI488058|A/Czech Republic/185/2012_ns	A/Czech Republic/185/2012	A / H1N1	Europe / Czech Republic	Human	NA	Nagy,A.; Jirincova,H.; Havlickova,M.	2012-12-31
EPI_ISL_133057	EPI408564|A/Munich/INS540/2011_pb2	EPI408563|A/Munich/INS540/2011_pb1	EPI408562|A/Munich/INS540/2011_pa	EPI408557|A/Munich/INS540/2011_ha	EPI408560|A/Munich/INS540/2011_np	EPI408559|A/Munich/INS540/2011_na	EPI408558|A/Munich/INS540/2011_mp	EPI408561|A/Munich/INS540/2011_ns	A/Munich/INS540/2011	A / H1N1	Europe / Germany	Human	NA	Wentworth,D.E.; Dugan,V.; Halpin,R.; Lin,X.; Wester,E.; Bera,J.; Ghedin,E.; Fedorova,N.; Tsitrin,T.; Stockwell,T.; Amedeo,P.; Bishop,B.; Edworthy,P.; Gupta,N.; Katzel,D.; Li,K.; Schobel,S.; Shrivastava,S.; Thovarai,V.; Wang,S.; Lynfield,R.; Losso,M.; Davey,R.; Dwyer,D.; Neaton,J.; Lane,C.; Bao,Y.; Sanders,R.; Dernovoy,D.; Kiryutin,B.; Lipman,D.J.; Tatusova,T.	2011-02-10
EPI_ISL_129259	EPI395677|A/Reunion/2224-3-M3E/2009_pb2	EPI395655|A/Reunion/2224-3-M3E/2009_pb1	EPI395646|A/Reunion/2224-3-M3E/2009_pa	EPI395534|A/Reunion/2224-3-M3E/2009_ha	EPI395582|A/Reunion/2224-3-M3E/2009_np	EPI395536|A/Reunion/2224-3-M3E/2009_na	EPI395525|A/Reunion/2224-3-M3E/2009_mp	EPI395610|A/Reunion/2224-3-M3E/2009_ns	A/Reunion/2224-3-M3E/2009	A / H1N1	Europe / France	Human	NA	Pascalis,H.; Temmam,S.; Wilkinson,D.A.; Dsouli,N.; Turpin,M.; de Lamballerie,X.; Dellagi,K.	2009-08-26
EPI_ISL_129253	EPI395672|A/Reunion/2692-2-M2E/2009_pb2	EPI395651|A/Reunion/2692-2-M2E/2009_pb1	EPI395647|A/Reunion/2692-2-M2E/2009_pa	EPI395501|A/Reunion/2692-2-M2E/2009_ha	EPI395562|A/Reunion/2692-2-M2E/2009_np	EPI395557|A/Reunion/2692-2-M2E/2009_na	EPI395527|A/Reunion/2692-2-M2E/2009_mp	EPI395615|A/Reunion/2692-2-M2E/2009_ns	A/Reunion/2692-2-M2E/2009	A / H1N1	Europe / France	Human	NA	Pascalis,H.; Temmam,S.; Wilkinson,D.A.; Dsouli,N.; Turpin,M.; de Lamballerie,X.; Dellagi,K.	2009-09-02
EPI_ISL_129248			EPI395645|A/Reunion/1658-4-M1E/2009_pa	EPI395496|A/Reunion/1658-4-M1E/2009_ha	EPI395579|A/Reunion/1658-4-M1E/2009_np	EPI395549|A/Reunion/1658-4-M1E/2009_na	EPI395518|A/Reunion/1658-4-M1E/2009_mp	EPI395601|A/Reunion/1658-4-M1E/2009_ns	A/Reunion/1658-4-M1E/2009	A / H1N1	Europe / France	Human	NA	Pascalis,H.; Temmam,S.; Wilkinson,D.A.; Dsouli,N.; Turpin,M.; de Lamballerie,X.; Dellagi,K.	2009-08-14
EPI_ISL_124843	EPI385783|A/Singapore/TT474/2010_pb2		EPI385787|A/Singapore/TT474/2010_pa	EPI385788|A/Singapore/TT474/2010_ha	EPI385789|A/Singapore/TT474/2010_np	EPI385790|A/Singapore/TT474/2010_na	EPI385791|A/Singapore/TT474/2010_mp		A/Singapore/TT474/2010	A / H1N1	Asia / Singapore	Human	NA	Phuah,S.P.; Meng,S.; Teo,M.L.; Quek,D.; Loh,P.L.; Yong,T.Y.; Ho,Y.L.; Tang,N.; Lim,L.; Cui,L.	2010-11-02
EPI_ISL_123088	EPI381193|A/Singapore/GP715/2011_pb2	EPI381194|A/Singapore/GP715/2011_pb1	EPI381195|A/Singapore/GP715/2011_pa	EPI381196|A/Singapore/GP715/2011_ha	EPI381207|A/Singapore/GP715/2011_np	EPI381208|A/Singapore/GP715/2011_na	EPI381209|A/Singapore/GP715/2011_mp	EPI381210|A/Singapore/GP715/2011_ns	A/Singapore/GP715/2011	A / H1N1	Asia / Singapore	Human	NA	Phuah,S.P.; Quek,D.; Teo,M.L.; Loh,P.L.; Yong,T.Y.; Meng,S.; Ho,Y.L.; Tang,N.; Lim,L.; Chen,S.L.; Cui,L.	2011-03-01
EPI_ISL_123087	EPI381185|A/Singapore/GP677/2011_pb2	EPI381186|A/Singapore/GP677/2011_pb1	EPI381187|A/Singapore/GP677/2011_pa	EPI381188|A/Singapore/GP677/2011_ha	EPI381189|A/Singapore/GP677/2011_np	EPI381190|A/Singapore/GP677/2011_na	EPI381191|A/Singapore/GP677/2011_mp	EPI381192|A/Singapore/GP677/2011_ns	A/Singapore/GP677/2011	A / H1N1	Asia / Singapore	Human	NA	Phuah,S.P.; Quek,D.; Teo,M.L.; Loh,P.L.; Yong,T.Y.; Meng,S.; Ho,Y.L.; Tang,N.; Lim,L.; Chen,S.L.; Cui,L.	2011-02-24
EPI_ISL_123074	EPI381119|A/Singapore/EN1/2011_pb2	EPI381120|A/Singapore/EN1/2011_pb1	EPI381121|A/Singapore/EN1/2011_pa	EPI381122|A/Singapore/EN1/2011_ha	EPI381123|A/Singapore/EN1/2011_np	EPI381124|A/Singapore/EN1/2011_na	EPI381125|A/Singapore/EN1/2011_mp	EPI381126|A/Singapore/EN1/2011_ns	A/Singapore/EN1/2011	A / H1N1	Asia / Singapore	Human	NA	Phuah,S.P.; Quek,D.; Teo,M.L.; Loh,P.L.; Yong,T.Y.; Meng,S.; Ho,Y.L.; Tang,N.; Lim,L.; Chen,S.L.; Cui,L.	2011-01-10
EPI_ISL_191409	EPI623377|A/England/05140847/2010_pb2	EPI623378|A/England/05140847/2010_pb1	EPI623007|A/England/05140847/2010_pa	EPI623379|A/England/05140847/2010_ha	EPI623380|A/England/05140847/2010_np	EPI623381|A/England/05140847/2010_na	EPI623382|A/England/05140847/2010_mp	EPI623383|A/England/05140847/2010_ns	A/England/05140847/2010	A / H1N1	Europe / United Kingdom	Human	NA	Grayson E,Nicholas.	2010-12-17
EPI_ISL_191395	EPI623285|A/England/05140177/2010_pb2	EPI623286|A/England/05140177/2010_pb1	EPI622991|A/England/05140177/2010_pa	EPI623288|A/England/05140177/2010_ha	EPI623289|A/England/05140177/2010_np	EPI623290|A/England/05140177/2010_na	EPI623291|A/England/05140177/2010_mp	EPI623292|A/England/05140177/2010_ns	A/England/05140177/2010	A / H1N1	Europe / United Kingdom	Human	NA	Grayson E,Nicholas.	2010-12-17
EPI_ISL_189220	EPI613568|A/Houston/JMM_93/2012_pb2	EPI613567|A/Houston/JMM_93/2012_pb1	EPI613111|A/Houston/JMM_93/2012_pa	EPI613562|A/Houston/JMM_93/2012_ha	EPI613565|A/Houston/JMM_93/2012_np	EPI613564|A/Houston/JMM_93/2012_na	EPI613563|A/Houston/JMM_93/2012_mp	EPI613566|A/Houston/JMM_93/2012_ns	A/Houston/JMM_93/2012	A / H1N1	North America / United States	Human	NA	Wentworth,D.E.; Halpin,R.A.; Lin,X.; Bera,J.; Akopov,A.; Mohan,M.; Fedorova,N.; Tsitrin,T.; McLellan,M.; Stockwell,T.; Amedeo,P.; Appalla,L.; Bishop,B.; Edworthy,P.; Gupta,N.; Hoover,J.; Katzel,D.; Li,K.; Schobel,S.; Shrivastava,S.; Thovarai,V.; Wang,S.; Bao,Y.; Sanders,R.; Zhdanov,S.; Kiryutin,B.; Lipman,D.J.; Tatusova,T.; Musser,J.M.	2012-12-28
EPI_ISL_167511	EPI547066|A/Helsinki/1492/2013_pb2	EPI547065|A/Helsinki/1492/2013_pb1	EPI545973|A/Helsinki/1492/2013_pa	EPI547060|A/Helsinki/1492/2013_ha	EPI547063|A/Helsinki/1492/2013_np	EPI547062|A/Helsinki/1492/2013_na	EPI547061|A/Helsinki/1492/2013_mp	EPI547064|A/Helsinki/1492/2013_ns	A/Helsinki/1492/2013	A / H1N1	Europe / Finland	Human	NA	Bychkov,D.; Jalovaara,P.; Ahtiainen,L.; Kallio-Kokko,H.; Valkonen,M.; Kantele,A.; Mattila,P.; Almusa,H.; Kallioniemi,O.; Kainov,D.	2013-03-23
EPI_ISL_159341			EPI530867|A/Czech Republic/202/2013_pa			EPI516275|A/Czech Republic/202/2013_na		EPI516276|A/Czech Republic/202/2013_ns	A/Czech Republic/202/2013	A / H1N1	Europe / Czech Republic	Human	NA	Nagy,A.; Jirincova,H.; Havlickova,M.	2013-02-06
EPI_ISL_159340			EPI530866|A/Czech Republic/201/2013_pa			EPI516274|A/Czech Republic/201/2013_na			A/Czech Republic/201/2013	A / H1N1	Europe / Czech Republic	Human	NA	Nagy,A.; Jirincova,H.; Havlickova,M.	2013-01-30
EPI_ISL_147486	EPI473231|A/Helsinki/655/2013_pb2	EPI473230|A/Helsinki/655/2013_pb1	EPI473674|A/Helsinki/655/2013_pa	EPI473224|A/Helsinki/655/2013_ha	EPI473227|A/Helsinki/655/2013_np	EPI473226|A/Helsinki/655/2013_na	EPI473225|A/Helsinki/655/2013_mp	EPI473228|A/Helsinki/655/2013_ns	A/Helsinki/655/2013	A / H1N1	Europe / Finland	Human	NA	Lakspere,T.; Kallio-Kokko,H.; Kantele,A.; Mattila,P.; Almusa,H.; Kakkola,L.; Kainov,D.	2013-02-13
EPI_ISL_147468	EPI473183|A/Helsinki/612/2013_pb2	EPI473182|A/Helsinki/612/2013_pb1	EPI473668|A/Helsinki/612/2013_pa	EPI473176|A/Helsinki/612/2013_ha	EPI473179|A/Helsinki/612/2013_np	EPI473178|A/Helsinki/612/2013_na	EPI473177|A/Helsinki/612/2013_mp	EPI473180|A/Helsinki/612/2013_ns	A/Helsinki/612/2013	A / H1N1	Europe / Finland	Human	NA	Lakspere,T.; Kallio-Kokko,H.; Kantele,A.; Mattila,P.; Almusa,H.; Kakkola,L.; Kainov,D.	2013-02-12
EPI_ISL_147447	EPI473121|A/Helsinki/568/2013_pb2	EPI473120|A/Helsinki/568/2013_pb1	EPI473167|A/Helsinki/568/2013_pa	EPI473107|A/Helsinki/568/2013_ha	EPI473117|A/Helsinki/568/2013_np	EPI473109|A/Helsinki/568/2013_na	EPI473108|A/Helsinki/568/2013_mp	EPI473118|A/Helsinki/568/2013_ns	A/Helsinki/568/2013	A / H1N1	Europe / Finland	Human	NA	Lakspere,T.; Kallio-Kokko,H.; Kantele,A.; Mattila,P.; Almusa,H.; Kakkola,L.; Kainov,D.	2013-02-10
EPI_ISL_147426	EPI473053|A/Helsinki/524/2013_pb2	EPI473052|A/Helsinki/524/2013_pb1	EPI473060|A/Helsinki/524/2013_pa	EPI473046|A/Helsinki/524/2013_ha	EPI473049|A/Helsinki/524/2013_np	EPI473048|A/Helsinki/524/2013_na	EPI473047|A/Helsinki/524/2013_mp	EPI473050|A/Helsinki/524/2013_ns	A/Helsinki/524/2013	A / H1N1	Europe / Finland	Human	NA	Lakspere,T.; Kallio-Kokko,H.; Kantele,A.; Mattila,P.; Almusa,H.; Kakkola,L.; Kainov,D.	2013-02-08
EPI_ISL_147396	EPI472966|A/Helsinki/478/2013_pb2	EPI472965|A/Helsinki/478/2013_pb1	EPI473000|A/Helsinki/478/2013_pa	EPI472959|A/Helsinki/478/2013_ha	EPI472962|A/Helsinki/478/2013_np	EPI472961|A/Helsinki/478/2013_na	EPI472960|A/Helsinki/478/2013_mp	EPI472963|A/Helsinki/478/2013_ns	A/Helsinki/478/2013	A / H1N1	Europe / Finland	Human	NA	Lakspere,T.; Kallio-Kokko,H.; Kantele,A.; Mattila,P.; Almusa,H.; Kakkola,L.; Kainov,D.	2013-02-06
EPI_ISL_147390	EPI472950|A/Helsinki/456/2013_pb2	EPI472949|A/Helsinki/456/2013_pb1	EPI472998|A/Helsinki/456/2013_pa	EPI472937|A/Helsinki/456/2013_ha	EPI472940|A/Helsinki/456/2013_np	EPI472939|A/Helsinki/456/2013_na	EPI472938|A/Helsinki/456/2013_mp	EPI472941|A/Helsinki/456/2013_ns	A/Helsinki/456/2013	A / H1N1	Europe / Finland	Human	NA	Lakspere,T.; Kallio-Kokko,H.; Kantele,A.; Mattila,P.; Almusa,H.; Kakkola,L.; Kainov,D.	2013-02-06
EPI_ISL_147256	EPI472640|A/Helsinki/153/2013_pb2	EPI472639|A/Helsinki/153/2013_pb1	EPI472820|A/Helsinki/153/2013_pa	EPI472633|A/Helsinki/153/2013_ha	EPI472636|A/Helsinki/153/2013_np	EPI472635|A/Helsinki/153/2013_na	EPI472634|A/Helsinki/153/2013_mp	EPI472637|A/Helsinki/153/2013_ns	A/Helsinki/153/2013	A / H1N1	Europe / Finland	Human	NA	Lakspere,T.; Kallio-Kokko,H.; Kantele,A.; Mattila,P.; Almusa,H.; Kakkola,L.; Kainov,D.	2013-01-19
EPI_ISL_131683	EPI404155|A/England/05260592/2010_pb2	EPI404156|A/England/05260592/2010_pb1	EPI404157|A/England/05260592/2010_pa	EPI404158|A/England/05260592/2010_ha	EPI404159|A/England/05260592/2010_np	EPI404160|A/England/05260592/2010_na	EPI404161|A/England/05260592/2010_mp	EPI404162|A/England/05260592/2010_ns	A/England/05260592/2010	A / H1N1	Europe / United Kingdom	Human	NA	Galiano,M.C.; Agapow,P.-M.; Thompson,C.; Ellis,J.; Zambon,M.; Agapow,P.M.	2010-12-20
EPI_ISL_131562	EPI403658|A/England/646/2009_pb2	EPI403659|A/England/646/2009_pb1	EPI403660|A/England/646/2009_pa	EPI403661|A/England/646/2009_ha	EPI403662|A/England/646/2009_np	EPI403663|A/England/646/2009_na	EPI403664|A/England/646/2009_mp	EPI403665|A/England/646/2009_ns	A/England/646/2009	A / H1N1	Europe / United Kingdom	Human	NA	Galiano,M.C.; Agapow,P.-M.; Thompson,C.; Ellis,J.; Zambon,M.; Agapow,P.M.	2009-08-03
EPI_ISL_131553	EPI403619|A/England/685/2009_pb2	EPI403620|A/England/685/2009_pb1	EPI403621|A/England/685/2009_pa	EPI403622|A/England/685/2009_ha	EPI403623|A/England/685/2009_np	EPI403624|A/England/685/2009_na	EPI403625|A/England/685/2009_mp	EPI403626|A/England/685/2009_ns	A/England/685/2009	A / H1N1	Europe / United Kingdom	Human	NA	Galiano,M.C.; Agapow,P.-M.; Thompson,C.; Ellis,J.; Zambon,M.; Agapow,P.M.	2009-07-01
EPI_ISL_131550	EPI403608|A/England/92960004/2009_pb2	EPI403609|A/England/92960004/2009_pb1	EPI403610|A/England/92960004/2009_pa	EPI403611|A/England/92960004/2009_ha	EPI403612|A/England/92960004/2009_np	EPI403613|A/England/92960004/2009_na	EPI403614|A/England/92960004/2009_mp	EPI403615|A/England/92960004/2009_ns	A/England/92960004/2009	A / H1N1	Europe / United Kingdom	Human	NA	Galiano,M.C.; Agapow,P.-M.; Thompson,C.; Ellis,J.; Zambon,M.; Agapow,P.M.	2009-07-15
EPI_ISL_131548	EPI403600|A/England/92920018/2009_pb2	EPI403601|A/England/92920018/2009_pb1	EPI403602|A/England/92920018/2009_pa	EPI403603|A/England/92920018/2009_ha	EPI403604|A/England/92920018/2009_np	EPI403605|A/England/92920018/2009_na	EPI403606|A/England/92920018/2009_mp	EPI403607|A/England/92920018/2009_ns	A/England/92920018/2009	A / H1N1	Europe / United Kingdom	Human	NA	Galiano,M.C.; Agapow,P.-M.; Thompson,C.; Ellis,J.; Zambon,M.; Agapow,P.M.	2009-07-01
EPI_ISL_131546	EPI403592|A/England/667/2009_pb2	EPI403593|A/England/667/2009_pb1	EPI403594|A/England/667/2009_pa	EPI403595|A/England/667/2009_ha	EPI403596|A/England/667/2009_np	EPI403597|A/England/667/2009_na	EPI403598|A/England/667/2009_mp	EPI403599|A/England/667/2009_ns	A/England/667/2009	A / H1N1	Europe / United Kingdom	Human	NA	Galiano,M.C.; Agapow,P.-M.; Thompson,C.; Ellis,J.; Zambon,M.; Agapow,P.M.	2009-07-01
EPI_ISL_131544	EPI403584|A/England/92880002/2009_pb2	EPI403585|A/England/92880002/2009_pb1	EPI403586|A/England/92880002/2009_pa	EPI403587|A/England/92880002/2009_ha	EPI403588|A/England/92880002/2009_np	EPI403589|A/England/92880002/2009_na	EPI403590|A/England/92880002/2009_mp	EPI403591|A/England/92880002/2009_ns	A/England/92880002/2009	A / H1N1	Europe / United Kingdom	Human	NA	Galiano,M.C.; Agapow,P.-M.; Thompson,C.; Ellis,J.; Zambon,M.; Agapow,P.M.	2009-06-23
EPI_ISL_151586	EPI539675|A/SOUTH AUSTRALIA/77/2013_pb2	EPI539676|A/SOUTH AUSTRALIA/77/2013_pb1	EPI539674|A/SOUTH AUSTRALIA/77/2013_pa	EPI491509|A/SOUTH AUSTRALIA/77/2013_ha	EPI539672|A/SOUTH AUSTRALIA/77/2013_np	EPI491508|A/SOUTH AUSTRALIA/77/2013_na	EPI491507|A/SOUTH AUSTRALIA/77/2013_mp	EPI539673|A/SOUTH AUSTRALIA/77/2013_ns	A/SOUTH AUSTRALIA/77/2013	A / H1N1	Oceania / Australia / South Australia	Human	WHO Collaborating Centre for Reference and Research on Influenza	Deng,Y-M; Iannello,P; Spirason,N; Jelley,L; Lau,H; Komadina,N	2013-09-23
EPI_ISL_222199	EPI762640|A/Mexico/270/2016_pb2	EPI762641|A/Mexico/270/2016_pb1	EPI762639|A/Mexico/270/2016_pa	EPI762643|A/Mexico/270/2016_ha	EPI762636|A/Mexico/270/2016_np	EPI762642|A/Mexico/270/2016_na	EPI762638|A/Mexico/270/2016_mp	EPI762637|A/Mexico/270/2016_ns	A/Mexico/270/2016	A / H1N1	North America / Mexico	Human	Centers for Disease Control and Prevention	NA	2016-01-22
EPI_ISL_241738	EPI880890|A/Hong Kong/2396/2016_pb2	EPI880891|A/Hong Kong/2396/2016_pb1	EPI880889|A/Hong Kong/2396/2016_pa	EPI880893|A/Hong Kong/2396/2016_ha	EPI880886|A/Hong Kong/2396/2016_np	EPI880892|A/Hong Kong/2396/2016_na	EPI880888|A/Hong Kong/2396/2016_mp	EPI880887|A/Hong Kong/2396/2016_ns	A/Hong Kong/2396/2016	A / H1N1	Asia / Hong Kong (SAR)	Human	Centers for Disease Control and Prevention	NA	2016-08-09
EPI_ISL_233571	EPI833244|A/Paraiba/139616-IEC/2016_pb2	EPI833245|A/Paraiba/139616-IEC/2016_pb1	EPI833243|A/Paraiba/139616-IEC/2016_pa	EPI833247|A/Paraiba/139616-IEC/2016_ha	EPI833240|A/Paraiba/139616-IEC/2016_np	EPI833246|A/Paraiba/139616-IEC/2016_na	EPI833242|A/Paraiba/139616-IEC/2016_mp	EPI833241|A/Paraiba/139616-IEC/2016_ns	A/Paraiba/139616-IEC/2016	A / H1N1	South America / Brazil	Human	Centers for Disease Control and Prevention	NA	2016-03-28
EPI_ISL_227453	EPI791944|A/Quebec/RV1641/2016_pb2	EPI791945|A/Quebec/RV1641/2016_pb1	EPI791943|A/Quebec/RV1641/2016_pa	EPI791947|A/Quebec/RV1641/2016_ha	EPI791940|A/Quebec/RV1641/2016_np	EPI791946|A/Quebec/RV1641/2016_na	EPI791942|A/Quebec/RV1641/2016_mp	EPI791941|A/Quebec/RV1641/2016_ns	A/Quebec/RV1641/2016	A / H1N1	North America / Canada	Human	Centers for Disease Control and Prevention	NA	2016-03-11
EPI_ISL_223348	EPI768499|A/Saskatchewan/RV0051/2016_pb2	EPI768500|A/Saskatchewan/RV0051/2016_pb1	EPI768498|A/Saskatchewan/RV0051/2016_pa	EPI768502|A/Saskatchewan/RV0051/2016_ha	EPI768495|A/Saskatchewan/RV0051/2016_np	EPI768501|A/Saskatchewan/RV0051/2016_na	EPI768497|A/Saskatchewan/RV0051/2016_mp	EPI768496|A/Saskatchewan/RV0051/2016_ns	A/Saskatchewan/RV0051/2016	A / H1N1	North America / Canada	Human	Centers for Disease Control and Prevention	NA	2015-12-30
EPI_ISL_218144	EPI742098|A/Ontario/RV0007/2016_pb2	EPI742099|A/Ontario/RV0007/2016_pb1	EPI742097|A/Ontario/RV0007/2016_pa	EPI742101|A/Ontario/RV0007/2016_ha	EPI742094|A/Ontario/RV0007/2016_np	EPI742100|A/Ontario/RV0007/2016_na	EPI742096|A/Ontario/RV0007/2016_mp	EPI742095|A/Ontario/RV0007/2016_ns	A/Ontario/RV0007/2016	A / H1N1	North America / Canada	Human	Centers for Disease Control and Prevention	NA	2015-11-02
EPI_ISL_224293	EPI772976|A/New York/38/2016_pb2	EPI772977|A/New York/38/2016_pb1	EPI772975|A/New York/38/2016_pa	EPI772979|A/New York/38/2016_ha	EPI772972|A/New York/38/2016_np	EPI772978|A/New York/38/2016_na	EPI772974|A/New York/38/2016_mp	EPI772973|A/New York/38/2016_ns	A/New York/38/2016	A / H1N1	North America / United States / New York	Human	Centers for Disease Control and Prevention	NA	2016-04-04
EPI_ISL_224285	EPI772913|A/New York/64/2016_pb2	EPI772914|A/New York/64/2016_pb1	EPI772912|A/New York/64/2016_pa	EPI772916|A/New York/64/2016_ha	EPI772909|A/New York/64/2016_np	EPI772915|A/New York/64/2016_na	EPI772911|A/New York/64/2016_mp	EPI772910|A/New York/64/2016_ns	A/New York/64/2016	A / H1N1	North America / United States / New York	Human	Centers for Disease Control and Prevention	NA	2016-03-08
EPI_ISL_248261	EPI912529|A/South Carolina/01/2017_pb2	EPI912530|A/South Carolina/01/2017_pb1	EPI912528|A/South Carolina/01/2017_pa	EPI912532|A/South Carolina/01/2017_ha	EPI912525|A/South Carolina/01/2017_np	EPI912531|A/South Carolina/01/2017_na	EPI912527|A/South Carolina/01/2017_mp	EPI912526|A/South Carolina/01/2017_ns	A/South Carolina/01/2017	A / H1N1	North America / United States / South Carolina	Human	Centers for Disease Control and Prevention	NA	2017-01-02
EPI_ISL_223308	EPI768372|A/Wisconsin/63/2016_pb2	EPI768373|A/Wisconsin/63/2016_pb1	EPI768371|A/Wisconsin/63/2016_pa	EPI768375|A/Wisconsin/63/2016_ha	EPI768368|A/Wisconsin/63/2016_np	EPI768374|A/Wisconsin/63/2016_na	EPI768370|A/Wisconsin/63/2016_mp	EPI768369|A/Wisconsin/63/2016_ns	A/Wisconsin/63/2016	A / H1N1	North America / United States / Wisconsin	Human	Centers for Disease Control and Prevention	NA	2016-04-19
EPI_ISL_222217	EPI762758|A/New York/48/2016_pb2	EPI762759|A/New York/48/2016_pb1	EPI762757|A/New York/48/2016_pa	EPI762761|A/New York/48/2016_ha	EPI762754|A/New York/48/2016_np	EPI762760|A/New York/48/2016_na	EPI762756|A/New York/48/2016_mp	EPI762755|A/New York/48/2016_ns	A/New York/48/2016	A / H1N1	North America / United States / New York	Human	Centers for Disease Control and Prevention	NA	2016-03-16
EPI_ISL_230514	EPI815601|A/Hawaii/44/2016_pb2	EPI815602|A/Hawaii/44/2016_pb1	EPI815600|A/Hawaii/44/2016_pa	EPI815605|A/Hawaii/44/2016_ha	EPI815597|A/Hawaii/44/2016_np	EPI815603|A/Hawaii/44/2016_na	EPI815599|A/Hawaii/44/2016_mp	EPI815598|A/Hawaii/44/2016_ns	A/Hawaii/44/2016	A / H1N1	North America / United States / Hawaii	Human	Centers for Disease Control and Prevention	NA	2016-03-29
EPI_ISL_268459	EPI1017773|A/Arizona/26/2017_pb2	EPI1017774|A/Arizona/26/2017_pb1	EPI1017772|A/Arizona/26/2017_pa	EPI1017776|A/Arizona/26/2017_ha	EPI1017769|A/Arizona/26/2017_np	EPI1017775|A/Arizona/26/2017_na	EPI1017771|A/Arizona/26/2017_mp	EPI1017770|A/Arizona/26/2017_ns	A/Arizona/26/2017	A / H1N1	North America / United States / Arizona	Human	Centers for Disease Control and Prevention	NA	2017-04-24
EPI_ISL_261820	EPI989208|A/Arizona/22/2017_pb2	EPI989209|A/Arizona/22/2017_pb1	EPI989207|A/Arizona/22/2017_pa	EPI989211|A/Arizona/22/2017_ha	EPI989204|A/Arizona/22/2017_np	EPI989210|A/Arizona/22/2017_na	EPI989206|A/Arizona/22/2017_mp	EPI989205|A/Arizona/22/2017_ns	A/Arizona/22/2017	A / H1N1	North America / United States / Arizona	Human	Centers for Disease Control and Prevention	NA	2017-04-02
EPI_ISL_256088	EPI960206|A/Arizona/10/2017_pb2	EPI960207|A/Arizona/10/2017_pb1	EPI960205|A/Arizona/10/2017_pa	EPI960209|A/Arizona/10/2017_ha	EPI960202|A/Arizona/10/2017_np	EPI960208|A/Arizona/10/2017_na	EPI960204|A/Arizona/10/2017_mp	EPI960203|A/Arizona/10/2017_ns	A/Arizona/10/2017	A / H1N1	North America / United States / Arizona	Human	Centers for Disease Control and Prevention	NA	2017-02-19
EPI_ISL_222237	EPI762945|A/Washington/54/2016_pb2	EPI762946|A/Washington/54/2016_pb1	EPI762944|A/Washington/54/2016_pa	EPI762948|A/Washington/54/2016_ha	EPI762941|A/Washington/54/2016_np	EPI762947|A/Washington/54/2016_na	EPI762943|A/Washington/54/2016_mp	EPI762942|A/Washington/54/2016_ns	A/Washington/54/2016	A / H1N1	North America / United States / Washington	Human	Centers for Disease Control and Prevention	NA	2016-04-12
EPI_ISL_221157	EPI757566|A/Montana/33/2016_pb2	EPI757567|A/Montana/33/2016_pb1	EPI757565|A/Montana/33/2016_pa	EPI757569|A/Montana/33/2016_ha	EPI757562|A/Montana/33/2016_np	EPI757568|A/Montana/33/2016_na	EPI757564|A/Montana/33/2016_mp	EPI757563|A/Montana/33/2016_ns	A/Montana/33/2016	A / H1N1	North America / United States / Montana	Human	Centers for Disease Control and Prevention	NA	2016-03-02
EPI_ISL_218118	EPI741891|A/Montana/23/2016_pb2	EPI741892|A/Montana/23/2016_pb1	EPI741890|A/Montana/23/2016_pa	EPI741894|A/Montana/23/2016_ha	EPI741887|A/Montana/23/2016_np	EPI741893|A/Montana/23/2016_na	EPI741889|A/Montana/23/2016_mp	EPI741888|A/Montana/23/2016_ns	A/Montana/23/2016	A / H1N1	North America / United States / Montana	Human	Centers for Disease Control and Prevention	NA	2016-02-24
EPI_ISL_4082162	EPI1912363|A/swine/Illinois/A02525253/2021_pb2	EPI1912364|A/swine/Illinois/A02525253/2021_pb1	EPI1912365|A/swine/Illinois/A02525253/2021_pa	EPI1910375|A/swine/Illinois/A02525253/2021_ha	EPI1912366|A/swine/Illinois/A02525253/2021_np	EPI1910376|A/swine/Illinois/A02525253/2021_na	EPI1912367|A/swine/Illinois/A02525253/2021_mp	EPI1912368|A/swine/Illinois/A02525253/2021_ns	A/swine/Illinois/A02525253/2021	A / H3N2	North America / United States / Illinois	Swine	NA	USDA Swine Surveillance,A.; Johnston,S.R.; Gauger,P.C.; Zhang,J.; Lin,K.	2021-03-12
EPI_ISL_4081389	EPI1906718|A/swine/Denmark/2014_10_24_1p1/2014_pb2	EPI1906719|A/swine/Denmark/2014_10_24_1p1/2014_pb1	EPI1906720|A/swine/Denmark/2014_10_24_1p1/2014_pa	EPI1906721|A/swine/Denmark/2014_10_24_1p1/2014_ha	EPI1906722|A/swine/Denmark/2014_10_24_1p1/2014_np	EPI1906723|A/swine/Denmark/2014_10_24_1p1/2014_na	EPI1906724|A/swine/Denmark/2014_10_24_1p1/2014_mp	EPI1906725|A/swine/Denmark/2014_10_24_1p1/2014_ns	A/swine/Denmark/2014_10_24_1p1/2014	A / H1N2	Europe / Denmark	Swine	NA	Ryt-Hansen,P.; Krog,J.S.; Breum,S.O.; Hjulsager,C.K.; Pedersen,A.G.; Trebbien,R.; Larsen,L.E.	2014-01
EPI_ISL_4081371	EPI1906582|A/swine/Denmark/2018_14097_3_1p1/2018_pb2	EPI1906583|A/swine/Denmark/2018_14097_3_1p1/2018_pb1	EPI1906584|A/swine/Denmark/2018_14097_3_1p1/2018_pa	EPI1906585|A/swine/Denmark/2018_14097_3_1p1/2018_ha	EPI1906586|A/swine/Denmark/2018_14097_3_1p1/2018_np	EPI1906587|A/swine/Denmark/2018_14097_3_1p1/2018_na	EPI1906588|A/swine/Denmark/2018_14097_3_1p1/2018_mp	EPI1906589|A/swine/Denmark/2018_14097_3_1p1/2018_ns	A/swine/Denmark/2018_14097_3_1p1/2018	A / H1N2	Europe / Denmark	Swine	NA	Ryt-Hansen,P.; Krog,J.S.; Breum,S.O.; Hjulsager,C.K.; Pedersen,A.G.; Trebbien,R.; Larsen,L.E.	2018-01
EPI_ISL_707159					EPI1832679|A/swine/Denmark/18-6662-131_NP/2018_np				A/swine/Denmark/18-6662-131_NP/2018	A / H1N2	Europe / Denmark	Swine	NA	Bhatta,T.R.; Ryt-Hansen,P.; Nielsen,J.P.; Larsen,L.E.; Larsen,I.; Chamings,A.; Goecke,N.B.; Alexandersen,S.	2018-05-07
EPI_ISL_707143					EPI1832663|A/swine/Denmark/18-6662-74_NP/2018_np				A/swine/Denmark/18-6662-74_NP/2018	A / H1N2	Europe / Denmark	Swine	NA	Bhatta,T.R.; Ryt-Hansen,P.; Nielsen,J.P.; Larsen,L.E.; Larsen,I.; Chamings,A.; Goecke,N.B.; Alexandersen,S.	2018-05-07
EPI_ISL_503947	EPI1779935|A/swine/Iowa/A02478877/2019_pb2	EPI1779936|A/swine/Iowa/A02478877/2019_pb1	EPI1779937|A/swine/Iowa/A02478877/2019_pa	EPI1789032|A/swine/Iowa/A02478877/2019_ha	EPI1779938|A/swine/Iowa/A02478877/2019_np	EPI1789033|A/swine/Iowa/A02478877/2019_na	EPI1779939|A/swine/Iowa/A02478877/2019_mp	EPI1779940|A/swine/Iowa/A02478877/2019_ns	A/swine/Iowa/A02478877/2019	A / H3N2	North America / United States	Swine	NA	USDA Swine Surveillance,A.	2019-11-12
EPI_ISL_195984	EPI1212981|A/swine/Mexico/10248405/2013_pb2	EPI1212982|A/swine/Mexico/10248405/2013_pb1	EPI1212983|A/swine/Mexico/10248405/2013_pa	EPI644515|A/swine/Mexico/10248405/2013_ha	EPI1212985|A/swine/Mexico/10248405/2013_np	EPI1212986|A/swine/Mexico/10248405/2013_na	EPI1212987|A/swine/Mexico/10248405/2013_mp	EPI1212988|A/swine/Mexico/10248405/2013_ns	A/swine/Mexico/10248405/2013	A / H1N1	North America / Mexico	Swine	NA	Nelson,M.; Culhane,M.R.; Rovira,A.; Torremorell,M.; Guerrero,P.; Norambuena,J.; Nelson,M.I.	2013-12-25
EPI_ISL_195381			EPI840014|A/swine/Arkansas/A02035008/2015_pa	EPI641541|A/swine/Arkansas/A02035008/2015_ha	EPI840015|A/swine/Arkansas/A02035008/2015_np	EPI641542|A/swine/Arkansas/A02035008/2015_na	EPI641543|A/swine/Arkansas/A02035008/2015_mp	EPI840016|A/swine/Arkansas/A02035008/2015_ns	A/swine/Arkansas/A02035008/2015	A / H1N2	North America / United States / Arkansas	Swine	NA	Lin,K.; Olson,W.J.; Zhang,J.	2015-06-22
EPI_ISL_195379	EPI840047|A/swine/Arkansas/A02024832/2015_pb2	EPI840048|A/swine/Arkansas/A02024832/2015_pb1	EPI840049|A/swine/Arkansas/A02024832/2015_pa	EPI641535|A/swine/Arkansas/A02024832/2015_ha	EPI840050|A/swine/Arkansas/A02024832/2015_np	EPI641536|A/swine/Arkansas/A02024832/2015_na	EPI641537|A/swine/Arkansas/A02024832/2015_mp	EPI840051|A/swine/Arkansas/A02024832/2015_ns	A/swine/Arkansas/A02024832/2015	A / H1N2	North America / United States / Arkansas	Swine	NA	Lin,K.; Olson,W.J.; Zhang,J.	2015-06-16
EPI_ISL_195378	EPI840037|A/swine/Oklahoma/A02024960/2015_pb2	EPI840038|A/swine/Oklahoma/A02024960/2015_pb1	EPI840039|A/swine/Oklahoma/A02024960/2015_pa	EPI641532|A/swine/Oklahoma/A02024960/2015_ha	EPI840040|A/swine/Oklahoma/A02024960/2015_np	EPI641533|A/swine/Oklahoma/A02024960/2015_na	EPI641534|A/swine/Oklahoma/A02024960/2015_mp	EPI840041|A/swine/Oklahoma/A02024960/2015_ns	A/swine/Oklahoma/A02024960/2015	A / H1N2	North America / United States / Oklahoma	Swine	NA	Lin,K.; Olson,W.J.; Zhang,J.	2015-06-18
EPI_ISL_195295	EPI641632|A/swine/Ohio/A01349978/2013_pb2	EPI641633|A/swine/Ohio/A01349978/2013_pb1	EPI641351|A/swine/Ohio/A01349978/2013_pa		EPI641634|A/swine/Ohio/A01349978/2013_np			EPI641635|A/swine/Ohio/A01349978/2013_ns	A/swine/Ohio/A01349978/2013	A / H1N1	North America / United States	Swine	NA	NA	2013-04-17
EPI_ISL_167898	EPI548223|A/swine/Nebraska/A01492657/2014_pb2	EPI548224|A/swine/Nebraska/A01492657/2014_pb1	EPI547650|A/swine/Nebraska/A01492657/2014_pa		EPI548225|A/swine/Nebraska/A01492657/2014_np			EPI548226|A/swine/Nebraska/A01492657/2014_ns	A/swine/Nebraska/A01492657/2014	A / H1N1	North America / United States	Swine	NA	NA	2014-02-27
EPI_ISL_140957	EPI641740|A/swine/Ohio/A01432602/2013_pb2	EPI641749|A/swine/Ohio/A01432602/2013_pb1	EPI641358|A/swine/Ohio/A01432602/2013_pa	EPI447027|A/swine/Ohio/A01432602/2013_ha	EPI641741|A/swine/Ohio/A01432602/2013_np	EPI447026|A/swine/Ohio/A01432602/2013_na	EPI447025|A/swine/Ohio/A01432602/2013_mp	EPI641742|A/swine/Ohio/A01432602/2013_ns	A/swine/Ohio/A01432602/2013	A / H1N1	North America / United States	Swine	NA	Lin,K.; Barnes,K.J.; Schulz,L.M.; Zhang,J.	2013-04
EPI_ISL_1296408	EPI1852859|A/IIV-Penza/110-L/2016_pb2	EPI1852860|A/IIV-Penza/110-L/2016_pb1	EPI1852861|A/IIV-Penza/110-L/2016_pa	EPI1852862|A/IIV-Penza/110-L/2016_ha	EPI1852863|A/IIV-Penza/110-L/2016_np	EPI1852864|A/IIV-Penza/110-L/2016_na	EPI1852865|A/IIV-Penza/110-L/2016_mp	EPI1852866|A/IIV-Penza/110-L/2016_ns	A/IIV-Penza/110-L/2016	A / H1N1	Europe / Russian Federation / Moscow	Human	N.F. Gamaleya Research Center for Epidemiology and Microbiology	Krasnoslobodtsev,Kirill; Alkhovsky,Sergey; Kirillova,Elena; Burtseva,Elena	2016-03-21
EPI_ISL_426170	EPI1727646|A/Kenya/Kilifi-128/2013_pb2	EPI1727647|A/Kenya/Kilifi-128/2013_pb1	EPI1727648|A/Kenya/Kilifi-128/2013_pa	EPI1727649|A/Kenya/Kilifi-128/2013_ha	EPI1727650|A/Kenya/Kilifi-128/2013_np	EPI1727651|A/Kenya/Kilifi-128/2013_na	EPI1727652|A/Kenya/Kilifi-128/2013_mp	EPI1727653|A/Kenya/Kilifi-128/2013_ns	A/Kenya/Kilifi-128/2013	A / H1N1	Africa / Kenya / Coast Province / Kilifi County Referral Hospital	Human	KEMRI Wellcome Trust Research Programme (KWTRP)	NA	2013-09-26
EPI_ISL_426165	EPI1727638|A/Kenya/Kilifi-127/2013_pb2	EPI1727639|A/Kenya/Kilifi-127/2013_pb1	EPI1727640|A/Kenya/Kilifi-127/2013_pa	EPI1727641|A/Kenya/Kilifi-127/2013_ha	EPI1727642|A/Kenya/Kilifi-127/2013_np	EPI1727643|A/Kenya/Kilifi-127/2013_na	EPI1727644|A/Kenya/Kilifi-127/2013_mp	EPI1727645|A/Kenya/Kilifi-127/2013_ns	A/Kenya/Kilifi-127/2013	A / H1N1	Africa / Kenya / Coast Province / Kilifi County Referral Hospital	Human	Wellcome Trust	NA	2013-05-10
EPI_ISL_149641	EPI484339|A/Sweden/127/2013_pb2	EPI484340|A/Sweden/127/2013_pb1	EPI484338|A/Sweden/127/2013_pa	EPI484342|A/Sweden/127/2013_ha	EPI484335|A/Sweden/127/2013_np	EPI484341|A/Sweden/127/2013_na	EPI484337|A/Sweden/127/2013_mp	EPI484336|A/Sweden/127/2013_ns	A/Sweden/127/2013	A / H1N1	Europe / Sweden	Human	Swedish National Institute for Communicable Disease Control	NA	2013-01-31
EPI_ISL_502101	EPI1771129|A/Taiwan/00444/2013_pb2	EPI1771244|A/Taiwan/00444/2013_pb1	EPI1771359|A/Taiwan/00444/2013_pa	EPI1771933|A/Taiwan/00444/2013_ha	EPI1771589|A/Taiwan/00444/2013_np	EPI1771704|A/Taiwan/00444/2013_na	EPI1771819|A/Taiwan/00444/2013_mp	EPI1771474|A/Taiwan/00444/2013_ns	A/Taiwan/00444/2013	A / H1N1	Asia / Taiwan	Human	NA	Tsao,K.-C.; Gong,Y.-N.; Huang,Y.-C.; Hsieh,Y.-C.; Lee,H.-Y.; Chen,K.-F.; Yang,S.-L.; Liu,Y.-C.	2013-02-15
EPI_ISL_369617	EPI1515510|A/New York/WC-LVD-11-026/2011_pb2	EPI1515509|A/New York/WC-LVD-11-026/2011_pb1	EPI1515508|A/New York/WC-LVD-11-026/2011_pa	EPI1515503|A/New York/WC-LVD-11-026/2011_ha	EPI1515506|A/New York/WC-LVD-11-026/2011_np	EPI1515505|A/New York/WC-LVD-11-026/2011_na	EPI1515504|A/New York/WC-LVD-11-026/2011_mp	EPI1515507|A/New York/WC-LVD-11-026/2011_ns	A/New York/WC-LVD-11-026/2011	A / H1N1	North America / United States	Human	NA	Tan,G.; Pickett,B.; Fedorova,N.; Amedeo,P.; Hu,L.; Christensen,J.; Miller,J.; Durbin,A.; Williams,T.; Arumemi,F.; Cadiz,C.; Griesemer,S.; Solis,G.; Feumba,G.; StGeorge,K.	2011-03-02
EPI_ISL_253855	EPI963271|A/EastBaltimore/0141/2016_pb2	EPI963250|A/EastBaltimore/0141/2016_pb1	EPI963221|A/EastBaltimore/0141/2016_pa	EPI945843|A/EastBaltimore/0141/2016_ha	EPI946292|A/EastBaltimore/0141/2016_np	EPI945944|A/EastBaltimore/0141/2016_na	EPI945845|A/EastBaltimore/0141/2016_mp	EPI946141|A/EastBaltimore/0141/2016_ns	A/EastBaltimore/0141/2016	A / H1N1	North America / United States	Human	NA	NA	2016-04-16
EPI_ISL_253811	EPI945561|A/EastBaltimore/0119/2016_pb2	EPI946349|A/EastBaltimore/0119/2016_pb1	EPI945641|A/EastBaltimore/0119/2016_pa	EPI963156|A/EastBaltimore/0119/2016_ha	EPI945697|A/EastBaltimore/0119/2016_np	EPI945707|A/EastBaltimore/0119/2016_na	EPI945912|A/EastBaltimore/0119/2016_mp	EPI945814|A/EastBaltimore/0119/2016_ns	A/EastBaltimore/0119/2016	A / H1N1	North America / United States	Human	NA	NA	2016-03-19
EPI_ISL_161942	EPI529816|A/Aarhus/INS3_654/2011_pb2	EPI529815|A/Aarhus/INS3_654/2011_pb1		EPI529809|A/Aarhus/INS3_654/2011_ha	EPI529812|A/Aarhus/INS3_654/2011_np	EPI529811|A/Aarhus/INS3_654/2011_na	EPI529810|A/Aarhus/INS3_654/2011_mp	EPI529813|A/Aarhus/INS3_654/2011_ns	A/Aarhus/INS3_654/2011	A / H1N1	Europe / Denmark	Human	NA	Wentworth,D.E.; Dugan,V.; Halpin,R.; Lin,X.; Wester,E.; Bera,J.; Ghedin,E.; Fedorova,N.; Tsitrin,T.; Stockwell,T.; Amedeo,P.; Bishop,B.; Edworthy,P.; Gupta,N.; Katzel,D.; Li,K.; Schobel,S.; Shrivastava,S.; Thovarai,V.; Wang,S.; Lynfield,R.; Losso,M.; Davey,R.; Dwyer,D.; Neaton,J.; Lane,C.; Bao,Y.; Sanders,R.; Dernovoy,D.; Kiryutin,B.; Lipman,D.J.; Tatusova,T.	2011-01-14
EPI_ISL_160727	EPI524063|A/Chicago/YGA_04123/2012_pb2	EPI524062|A/Chicago/YGA_04123/2012_pb1		EPI524056|A/Chicago/YGA_04123/2012_ha	EPI524059|A/Chicago/YGA_04123/2012_np	EPI524058|A/Chicago/YGA_04123/2012_na	EPI524057|A/Chicago/YGA_04123/2012_mp	EPI524060|A/Chicago/YGA_04123/2012_ns	A/Chicago/YGA_04123/2012	A / H1N1	North America / United States	Human	NA	Wentworth,D.E.; Halpin,R.A.; Lin,X.; Bera,J.; Akopov,A.; Ransier,A.; Mohan,M.; Fedorova,N.; Tsitrin,T.; Stockwell,T.; Amedeo,P.; Appalla,L.; Bishop,B.; Edworthy,P.; Gupta,N.; Hoover,J.; Katzel,D.; Li,K.; Schobel,S.; Shrivastava,S.; Thovarai,V.; Wang,S.; Landon,E.; Tesic,V.; Nash,C.; Bao,Y.; Sanders,R.; Zhdanov,S.; Kiryutin,B.; Lipman,D.J.; Tatusova,T.; Grad,Y.	2012-12-30
[truncated: 498 more rows]
